# Supplementary material for: Timing of iceberg scours and massive ice-rafting events in the subtropical North Atlantic
Source: Nat Commun. 2021 Jun 16;12:3668. doi: 10.1038/s41467-021-23924-0 (PMC8208987; doi:10.1038/s41467-021-23924-0)
Supplement: Supplementary file 3 — Dataset1 [file 41467_2021_23924_MOESM3_ESM.zip]

Archive with 3 entries (3 files):
- XG.data
- YG.data
- readbin.m
