# Supplementary material for: Timing of iceberg scours and massive ice-rafting events in the subtropical North Atlantic
Source: Nat Commun. 2021 Jun 16;12:3668. doi: 10.1038/s41467-021-23924-0 (PMC8208987; doi:10.1038/s41467-021-23924-0)
Supplement: Supplementary file 4 — Dataset2 [file 41467_2021_23924_MOESM4_ESM.zip]

Archive with 6 entries (6 files):
- fig2_jan_SST.data
- fig2_jan_uvel.data
- fig2_jan_vvel.data
- fig2_sept_SST.data
- fig2_sept_uvel.data
- fig2_sept_vvel.data
