# Supplementary material for: Timing of iceberg scours and massive ice-rafting events in the subtropical North Atlantic
Source: Nat Commun. 2021 Jun 16;12:3668. doi: 10.1038/s41467-021-23924-0 (PMC8208987; doi:10.1038/s41467-021-23924-0)
Supplement: Supplementary file 5 — Dataset3 [file 41467_2021_23924_MOESM5_ESM.zip › fig6_iceberg_density.txt]

 * Timing of iceberg scours and massive ice-rafting events 
          in the subtropical North Atlantic *

        -  Alan Condron & Jenna Hill  -

 This file contains the data needed to plot the North Atlantic glacial iceberg density
 field shown in Figure 6. The columns are longitude (deg E-W of prime meridian),
 latitude, and iceberg density (on a log scale) at the given location.

 For assistance, please contact Dr. Alan Condron: acondron@whoi.edu.


  Lon(deg) | Lat |   Iceberg density
  -2.013   44.287    0.153
  -2.206   44.053    0.630
  -2.215   44.283    0.630
  -2.223   44.514    0.153
  -2.232   44.745    0.153
  -2.397   43.820    0.454
  -2.407   44.049    0.852
  -2.416   44.279    0.153
  -2.425   44.510    0.630
  -2.435   44.741    0.630
  -2.597   43.816    0.852
  -2.607   44.045    0.630
  -2.617   44.275    0.454
  -2.627   44.505    0.630
  -2.638   44.737    0.630
  -2.786   43.584    0.153
  -2.797   43.812    0.630
  -2.807   44.040    0.630
  -2.818   44.270    0.454
  -2.996   43.807    0.755
  -3.008   44.035    0.630
  -3.019   44.265    0.153
  -3.196   43.801    0.932
  -3.208   44.030    0.755
  -3.221   44.259    0.153
  -3.233   44.490    0.153
  -3.246   44.721    0.153
  -3.396   43.796    0.630
  -3.409   44.024    0.454
  -3.422   44.254    0.755
  -3.435   44.484    0.852
  -3.449   44.715    0.852
  -3.327   46.106    0.153
  -3.595   43.790    0.852
  -3.609   44.018    0.755
  -3.623   44.248    0.454
  -3.637   44.478    0.755
  -3.651   44.709    0.755
  -3.463   44.948    0.454
  -3.477   45.180    0.454
  -3.520   45.871    0.153
  -3.535   46.100    0.454
  -3.795   43.783    0.454
  -3.809   44.012    0.998
  -3.824   44.241    0.630
  -3.839   44.471    0.153
  -3.854   44.702    0.153
  -3.666   44.941    0.153
  -3.681   45.174    0.153
  -3.696   45.405    0.630
  -3.712   45.635    0.153
  -3.727   45.864    0.630
  -3.743   46.093    0.153
  -3.758   46.320    0.153
  -3.994   43.777    0.630
  -4.009   44.005    0.998
  -4.025   44.234    0.630
  -4.041   44.464    0.454
  -4.057   44.695    0.454
  -3.901   45.398    0.454
  -3.967   46.313    0.630
  -4.194   43.770    0.454
  -4.210   43.998    1.056
  -4.226   44.227    1.329
  -4.242   44.457    1.233
  -4.259   44.688    1.233
  -4.106   45.391    0.454
  -4.175   46.306    0.454
  -4.193   46.532    0.153
  -4.393   43.762    0.454
  -4.410   43.990    0.932
  -4.427   44.219    0.630
  -4.444   44.450    1.153
  -4.462   44.680    1.153
  -4.312   45.383    0.153
  -4.402   46.524    0.630
  -4.459   47.198    1.685
  -4.593   43.754    0.454
  -4.610   43.983    0.755
  -4.628   44.212    1.108
  -4.646   44.442    1.432
  -4.664   44.672    1.432
  -4.517   45.375    0.153
  -4.612   46.516    0.454
  -4.671   47.190    1.909
  -4.792   43.746    0.153
  -4.810   43.974    0.454
  -4.829   44.203    1.108
  -4.848   44.433    0.932
  -4.867   44.664    0.932
  -4.683   44.904    0.153
  -4.702   45.136    0.153
  -4.721   45.367    0.153
  -4.821   46.507    0.454
  -4.841   46.732    0.454
  -4.883   47.181    0.454
  -4.991   43.738    0.454
  -5.010   43.966    0.852
  -5.030   44.195    1.108
  -5.049   44.425    0.755
  -5.069   44.655    0.755
  -4.886   44.896    0.153
  -4.906   45.127    0.153
  -4.926   45.358    0.153
  -5.009   46.272    0.454
  -5.030   46.498    0.755
  -5.052   46.723    0.755
  -5.073   46.948    0.454
  -5.095   47.171    0.755
  -5.191   43.729    0.932
  -5.210   43.957    0.755
  -5.230   44.186    0.998
  -5.251   44.416    0.932
  -5.272   44.646    0.932
  -5.090   44.887    0.454
  -5.110   45.118    0.454
  -5.131   45.349    0.454
  -5.195   46.035    0.454
  -5.217   46.262    0.932
  -5.239   46.488    0.630
  -5.284   46.938    0.153
  -5.307   47.161    0.454
  -5.330   47.384    0.454
  -5.353   47.606    1.300
  -5.377   47.826    0.153
  -5.390   43.720    0.153
  -5.410   43.948    1.267
  -5.431   44.177    0.755
  -5.452   44.406    0.755
  -5.474   44.637    0.755
  -5.293   44.878    0.454
  -5.314   45.109    0.454
  -5.336   45.340    0.454
  -5.358   45.569    0.454
  -5.380   45.798    0.153
  -5.403   46.026    0.755
  -5.425   46.253    0.630
  -5.471   46.704    0.153
  -5.495   46.928    0.153
  -5.519   47.151    0.852
  -5.542   47.373    0.630
  -5.567   47.595    0.153
  -5.610   43.938    0.998
  -5.632   44.167    1.056
  -5.654   44.396    0.454
  -5.676   44.627    0.454
  -5.496   44.868    0.454
  -5.518   45.099    0.454
  -5.541   45.330    0.153
  -5.564   45.559    0.630
  -5.610   46.016    0.630
  -5.657   46.468    0.630
  -5.681   46.693    0.153
  -5.706   46.917    0.153
  -5.730   47.140    0.932
  -5.755   47.363    0.630
  -5.780   47.584    0.153
  -5.810   43.929    1.300
  -5.832   44.157    0.852
  -5.855   44.386    0.454
  -5.878   44.617    0.454
  -5.745   45.320    0.932
  -5.769   45.549    0.454
  -5.793   45.778    0.454
  -5.817   46.005    0.454
  -5.841   46.232    0.630
  -5.866   46.457    0.852
  -5.891   46.682    0.755
  -5.916   46.906    0.852
  -5.942   47.129    1.233
  -5.967   47.352    0.755
  -6.010   43.918    1.056
  -6.033   44.147    1.195
  -6.056   44.376    0.153
  -6.080   44.606    0.153
  -5.902   44.848    0.454
  -5.926   45.079    0.454
  -5.950   45.309    0.454
  -5.974   45.538    0.630
  -5.999   45.767    0.454
  -6.024   45.994    1.056
  -6.049   46.221    0.630
  -6.075   46.446    0.998
  -6.101   46.671    0.852
  -6.127   46.895    0.454
  -6.153   47.118    0.755
  -6.180   47.340    0.630
  -6.207   47.561    0.153
  -6.186   43.680    0.932
  -6.210   43.908    1.267
  -6.234   44.136    1.108
  -6.258   44.365    0.153
  -6.282   44.595    0.153
  -6.105   44.837    1.153
  -6.130   45.068    1.153
  -6.155   45.298    1.233
  -6.180   45.527    1.195
  -6.205   45.756    1.195
  -6.231   45.983    1.195
  -6.257   46.209    0.755
  -6.284   46.435    0.998
  -6.310   46.659    0.852
  -6.365   47.106    0.454
  -6.392   47.328    0.454
  -6.420   47.549    0.630
  -6.385   43.670    0.630
  -6.409   43.897    1.329
  -6.434   44.125    1.108
  -6.459   44.354    0.454
  -6.485   44.584    0.454
  -6.308   44.826    1.267
  -6.333   45.057    1.267
  -6.359   45.287    0.755
  -6.385   45.516    0.454
  -6.412   45.744    0.932
  -6.438   45.971    1.409
  -6.465   46.198    1.056
  -6.492   46.423    1.153
  -6.520   46.647    1.153
  -6.548   46.871    0.454
  -6.604   47.316    0.998
  -6.633   47.537    0.755
  -6.609   43.886    1.329
  -6.634   44.114    1.384
  -6.660   44.342    0.755
  -6.686   44.572    0.755
  -6.510   44.815    0.852
  -6.537   45.045    0.852
  -6.564   45.275    0.454
  -6.590   45.504    0.998
  -6.618   45.732    0.454
  -6.645   45.959    0.852
  -6.673   46.185    0.454
  -6.701   46.411    0.998
  -6.730   46.635    0.755
  -6.758   46.859    1.108
  -6.787   47.081    0.630
  -6.817   47.303    0.932
  -6.846   47.524    0.630
  -6.809   43.874    1.432
  -6.835   44.102    1.195
  -6.861   44.331    1.233
  -6.888   44.560    1.233
  -6.713   44.803    1.108
  -6.740   45.034    1.108
  -6.768   45.263    0.153
  -6.796   45.492    0.998
  -6.852   45.947    0.998
  -6.881   46.173    0.630
  -6.910   46.398    1.056
  -6.939   46.622    0.852
  -6.969   46.846    1.056
  -6.998   47.068    0.630
  -7.029   47.290    0.454
  -7.059   47.510    0.630
  -7.008   43.862    1.267
  -7.035   44.090    1.568
  -7.062   44.318    1.357
  -7.090   44.548    1.357
  -6.916   44.791    0.932
  -6.944   45.021    0.932
  -6.972   45.251    1.056
  -7.001   45.480    0.153
  -7.030   45.707    0.153
  -7.059   45.934    0.630
  -7.088   46.160    1.108
  -7.118   46.385    0.998
  -7.148   46.609    1.056
  -7.179   46.832    0.932
  -7.209   47.055    0.153
  -7.241   47.276    0.454
  -7.272   47.497    0.454
  -7.304   47.716    0.153
  -7.235   44.077    1.601
  -7.263   44.306    1.973
  -7.292   44.535    1.973
  -7.119   44.778    0.932
  -7.147   45.009    0.932
  -7.176   45.238    0.630
  -7.206   45.467    0.755
  -7.236   45.694    0.630
  -7.266   45.921    1.056
  -7.296   46.147    1.233
  -7.327   46.372    0.755
  -7.358   46.595    0.998
  -7.389   46.819    0.630
  -7.420   47.041    0.630
  -7.452   47.262    0.153
  -7.485   47.483    0.755
  -7.517   47.702    1.195
  -7.584   48.139    0.153
  -7.436   44.065    1.722
  -7.464   44.293    1.722
  -7.494   44.522    1.722
  -7.321   44.765    0.998
  -7.351   44.996    0.998
  -7.381   45.225    1.153
  -7.411   45.453    0.998
  -7.441   45.681    1.108
  -7.472   45.907    0.755
  -7.503   46.133    1.153
  -7.535   46.358    0.932
  -7.567   46.582    0.755
  -7.599   46.804    0.153
  -7.631   47.027    0.454
  -7.664   47.248    0.454
  -7.697   47.468    0.153
  -7.731   47.688    0.755
  -7.765   47.906    0.454
  -7.799   48.124    0.454
  -7.636   44.051    1.755
  -7.665   44.280    1.697
  -7.695   44.509    1.697
  -7.524   44.752    0.454
  -7.554   44.982    0.454
  -7.585   45.212    0.454
  -7.616   45.440    1.056
  -7.647   45.667    0.998
  -7.679   45.894    0.755
  -7.711   46.119    1.454
  -7.743   46.344    0.998
  -7.776   46.567    1.108
  -7.809   46.790    0.630
  -7.842   47.012    0.153
  -7.876   47.233    0.153
  -7.910   47.453    0.454
  -7.979   47.891    0.852
  -8.014   48.109    0.454
  -7.836   44.038    1.909
  -7.866   44.266    1.233
  -7.897   44.495    1.233
  -7.726   44.739    0.755
  -7.757   44.969    0.755
  -7.789   45.198    0.630
  -7.821   45.426    0.755
  -7.853   45.653    0.755
  -7.885   45.879    1.432
  -7.918   46.105    0.630
  -7.951   46.329    0.852
  -7.985   46.552    0.998
  -8.019   46.775    0.755
  -8.053   46.997    0.755
  -8.088   47.218    0.454
  -8.158   47.657    0.454
  -8.194   47.875    0.852
  -8.230   48.093    0.454
  -8.266   48.310    0.153
  -8.036   44.024    1.960
  -8.067   44.252    1.153
  -8.098   44.481    1.153
  -7.928   44.725    0.630
  -7.960   44.955    0.630
  -7.993   45.184    0.454
  -8.025   45.411    0.932
  -8.058   45.638    0.755
  -8.092   45.865    0.998
  -8.125   46.090    0.852
  -8.159   46.314    0.755
  -8.194   46.537    1.056
  -8.228   46.760    0.755
  -8.264   46.981    0.153
  -8.299   47.202    0.454
  -8.371   47.641    0.932
  -8.408   47.859    0.454
  -8.445   48.077    0.153
  -8.482   48.293    0.454
  -8.204   43.783    1.710
  -8.236   44.010    2.005
  -8.267   44.238    1.233
  -8.300   44.466    1.233
  -8.131   44.711    0.630
  -8.163   44.940    0.630
  -8.196   45.169    1.153
  -8.230   45.397    1.329
  -8.264   45.624    1.056
  -8.298   45.850    0.755
  -8.332   46.074    1.300
  -8.367   46.299    0.932
  -8.402   46.522    0.852
  -8.474   46.966    0.153
  -8.510   47.186    0.630
  -8.547   47.406    0.153
  -8.584   47.625    1.233
  -8.660   48.060    0.755
  -8.698   48.276    0.153
  -8.404   43.769    1.744
  -8.435   43.996    1.056
  -8.468   44.223    1.432
  -8.501   44.452    1.432
  -8.333   44.696    1.476
  -8.366   44.925    1.476
  -8.400   45.154    1.056
  -8.434   45.382    0.153
  -8.469   45.608    0.755
  -8.504   45.834    0.755
  -8.539   46.059    0.932
  -8.575   46.283    0.852
  -8.611   46.506    0.932
  -8.648   46.728    0.755
  -8.722   47.170    0.454
  -8.759   47.389    0.755
  -8.797   47.608    1.195
  -8.836   47.826    0.153
  -8.875   48.043    0.755
  -8.571   43.528    1.056
  -8.603   43.754    1.878
  -8.635   43.981    1.267
  -8.669   44.208    1.233
  -8.702   44.436    1.233
  -8.535   44.681    1.496
  -8.569   44.910    1.496
  -8.604   45.139    1.267
  -8.639   45.366    1.108
  -8.710   45.818    0.630
  -8.746   46.043    0.932
  -8.783   46.267    0.454
  -8.820   46.490    0.454
  -8.857   46.712    0.755
  -8.895   46.933    0.630
  -8.971   47.372    0.852
  -9.010   47.591    0.852
  -9.050   47.808    0.755
  -9.089   48.025    0.454
  -9.129   48.241    0.454
  -8.769   43.514    1.568
  -8.802   43.739    1.601
  -8.835   43.965    1.108
  -8.869   44.193    1.409
  -8.904   44.421    1.409
  -8.737   44.666    1.744
  -8.772   44.895    1.744
  -8.808   45.123    1.329
  -8.843   45.350    1.153
  -8.880   45.577    0.454
  -8.916   45.802    0.932
  -8.953   46.027    1.056
  -8.991   46.250    0.755
  -9.028   46.473    0.755
  -9.066   46.695    0.454
  -9.105   46.916    0.454
  -9.144   47.136    0.852
  -9.183   47.355    0.454
  -9.223   47.573    0.755
  -9.263   47.791    0.932
  -9.345   48.223    0.755
  -8.967   43.498    1.659
  -9.000   43.724    1.601
  -9.035   43.950    1.233
  -9.069   44.177    1.056
  -9.105   44.405    1.056
  -8.939   44.650    1.384
  -8.975   44.879    1.384
  -9.011   45.107    1.300
  -9.048   45.334    1.108
  -9.085   45.560    1.267
  -9.122   45.786    0.153
  -9.160   46.010    0.755
  -9.198   46.233    1.233
  -9.237   46.456    0.932
  -9.276   46.677    0.454
  -9.315   46.898    0.852
  -9.355   47.118    0.454
  -9.395   47.337    0.755
  -9.436   47.555    0.998
  -9.477   47.773    1.056
  -9.518   47.989    0.454
  -9.560   48.205    0.852
  -9.132   43.259    1.153
  -9.165   43.483    1.844
  -9.199   43.708    1.329
  -9.234   43.934    1.267
  -9.270   44.161    1.300
  -9.306   44.389    1.300
  -9.141   44.634    1.357
  -9.177   44.863    1.357
  -9.214   45.091    1.300
  -9.252   45.318    1.384
  -9.290   45.544    1.108
  -9.328   45.769    0.998
  -9.367   45.993    0.454
  -9.406   46.216    1.056
  -9.445   46.438    0.755
  -9.485   46.660    1.056
  -9.525   46.880    1.329
  -9.566   47.100    0.630
  -9.607   47.319    0.755
  -9.648   47.537    0.998
  -9.690   47.754    0.932
  -9.733   47.970    0.454
  -9.776   48.186    0.454
  -9.819   48.401    0.153
  -8.408   35.469    0.454
  -8.426   35.667    0.153
  -9.167   42.135    0.998
  -9.329   43.243    1.672
  -9.363   43.467    1.195
  -9.398   43.692    1.384
  -9.434   43.918    1.329
  -9.470   44.145    0.998
  -9.507   44.372    0.998
  -9.343   44.617    0.852
  -9.380   44.846    0.852
  -9.418   45.074    1.267
  -9.456   45.301    0.932
  -9.495   45.526    1.357
  -9.534   45.751    1.153
  -9.573   45.975    0.755
  -9.613   46.198    0.630
  -9.653   46.420    0.630
  -9.694   46.642    1.153
  -9.735   46.862    1.409
  -9.777   47.082    1.233
  -9.819   47.300    1.108
  -9.861   47.518    1.056
  -9.904   47.735    1.056
  -9.947   47.951    0.932
  -9.991   48.167    0.755
 -10.035   48.381    0.454
 -10.754   51.507    0.454
 -10.806   51.710    1.153
 -10.858   51.912    1.300
 -10.911   52.113    1.844
 -10.965   52.314    0.852
  -8.550   35.063    0.153
  -8.568   35.260    0.153
  -9.239   41.248    2.072
  -9.268   41.465    1.939
  -9.329   41.900    1.108
  -9.361   42.119    1.432
  -9.393   42.339    1.710
  -9.425   42.560    1.233
  -9.492   43.004    1.645
  -9.526   43.227    1.645
  -9.561   43.451    1.300
  -9.597   43.676    1.476
  -9.633   43.901    1.329
  -9.670   44.128    0.852
  -9.708   44.355    0.852
  -9.544   44.601    1.300
  -9.582   44.829    1.300
  -9.621   45.057    1.195
  -9.660   45.283    0.932
  -9.699   45.509    1.476
  -9.739   45.734    0.852
  -9.780   45.957    0.755
  -9.820   46.180    0.755
  -9.861   46.402    0.998
  -9.903   46.623    0.755
  -9.945   46.843    0.454
  -9.987   47.063    0.852
 -10.030   47.281    1.108
 -10.073   47.499    1.153
 -10.117   47.716    1.267
 -10.161   47.932    0.755
 -10.206   48.147    0.755
 -10.251   48.361    0.755
 -10.296   48.575    0.454
 -10.985   51.484    0.630
  -8.728   35.052    0.153
  -9.343   40.588    1.894
  -9.371   40.802    1.153
  -9.401   41.017    1.534
  -9.430   41.233    1.551
  -9.461   41.450    0.852
  -9.491   41.667    1.409
  -9.523   41.885    1.432
  -9.555   42.104    1.108
  -9.587   42.324    1.267
  -9.620   42.544    1.515
  -9.654   42.765    1.616
  -9.688   42.987    1.616
  -9.723   43.210    1.300
  -9.759   43.434    1.233
  -9.795   43.659    1.432
  -9.832   43.884    1.195
  -9.870   44.111    0.932
  -9.908   44.338    0.932
  -9.746   44.584    1.195
  -9.785   44.812    1.195
  -9.824   45.039    0.998
  -9.864   45.266    1.153
  -9.904   45.491    1.384
  -9.945   45.716    1.056
  -9.986   45.939    0.998
 -10.027   46.162    0.852
 -10.069   46.384    0.932
 -10.112   46.604    1.300
 -10.154   46.824    1.056
 -10.198   47.044    0.454
 -10.241   47.262    0.755
 -10.285   47.479    1.233
 -10.330   47.696    1.056
 -10.375   47.912    0.852
 -10.421   48.127    0.932
 -10.467   48.341    0.454
 -10.513   48.554    0.755
 -11.162   51.258    0.755
 -11.215   51.461    0.454
  -8.944   35.436    0.153
  -8.963   35.634    0.153
  -9.195   37.852    0.630
  -9.219   38.058    0.153
  -9.394   39.513    1.108
  -9.448   39.935    1.432
  -9.476   40.147    0.454
  -9.504   40.360    0.153
  -9.533   40.573    0.755
  -9.562   40.787    0.630
  -9.592   41.002    1.153
  -9.622   41.218    0.852
  -9.653   41.434    1.267
  -9.684   41.651    1.357
  -9.716   41.869    1.384
  -9.749   42.088    1.432
  -9.782   42.307    1.195
  -9.815   42.528    1.195
  -9.850   42.749    1.195
  -9.885   42.971    1.515
  -9.920   43.194    1.454
  -9.957   43.417    1.357
  -9.994   43.642    1.585
 -10.031   43.867    1.300
 -10.070   44.093    1.329
 -10.109   44.320    1.329
  -9.947   44.566    1.267
  -9.987   44.794    1.267
 -10.027   45.021    1.056
 -10.068   45.248    0.932
 -10.109   45.473    1.384
 -10.150   45.697    0.932
 -10.192   45.920    0.852
 -10.234   46.143    1.153
 -10.277   46.365    1.153
 -10.320   46.585    1.329
 -10.364   46.805    0.852
 -10.408   47.024    0.755
 -10.453   47.242    0.630
 -10.498   47.459    0.852
 -10.543   47.676    0.630
 -10.589   47.891    0.932
 -10.635   48.106    0.630
 -10.682   48.320    0.755
 -10.730   48.533    0.755
 -11.075   50.003    0.153
 -11.391   51.234    0.630
 -11.445   51.437    0.454
  -9.066   34.833    0.153
  -9.103   35.227    0.454
  -9.122   35.424    0.153
  -9.142   35.622    0.153
  -9.288   37.025    0.852
  -9.403   38.044    0.454
  -9.427   38.250    0.153
  -9.581   39.499    1.797
  -9.608   39.709    1.108
  -9.636   39.920    0.630
  -9.693   40.345    0.454
  -9.722   40.558    0.153
  -9.752   40.772    0.755
  -9.782   40.987    1.233
  -9.813   41.202    1.056
  -9.845   41.419    1.454
  -9.877   41.636    1.300
  -9.909   41.853    1.233
  -9.942   42.072    1.195
  -9.976   42.291    0.998
 -10.010   42.511    1.357
 -10.046   42.732    1.357
 -10.081   42.954    1.551
 -10.117   43.177    1.616
 -10.154   43.400    1.630
 -10.192   43.624    1.357
 -10.231   43.849    1.267
 -10.270   44.075    1.432
 -10.310   44.302    1.432
 -10.149   44.548    1.329
 -10.189   44.776    1.329
 -10.230   45.003    1.153
 -10.272   45.229    1.585
 -10.313   45.454    1.357
 -10.355   45.678    1.056
 -10.398   45.901    0.755
 -10.441   46.124    1.153
 -10.485   46.345    0.998
 -10.529   46.566    1.233
 -10.573   46.785    0.454
 -10.664   47.222    0.755
 -10.709   47.439    0.755
 -10.756   47.655    0.630
 -10.803   47.870    0.630
 -10.850   48.085    0.630
 -10.946   48.512    0.153
 -10.995   48.724    0.454
 -11.044   48.935    0.755
 -11.298   49.980    0.755
 -11.456   50.598    0.630
 -11.510   50.803    0.454
 -11.565   51.007    0.454
 -11.620   51.210    0.153
  -9.243   34.822    0.153
  -9.281   35.215    0.630
  -9.301   35.413    0.454
  -9.321   35.610    0.454
  -9.492   37.215    0.454
  -9.611   38.237    0.630
  -9.741   39.275    1.267
  -9.768   39.484    1.329
  -9.796   39.695    0.153
  -9.853   40.117    0.153
  -9.882   40.330    0.755
  -9.912   40.543    0.852
  -9.942   40.757    0.998
  -9.973   40.971    0.454
 -10.005   41.187    1.056
 -10.037   41.403    1.056
 -10.069   41.619    1.056
 -10.102   41.837    1.195
 -10.136   42.055    1.153
 -10.170   42.275    1.329
 -10.205   42.494    1.300
 -10.241   42.715    1.384
 -10.277   42.937    1.551
 -10.314   43.159    1.476
 -10.352   43.382    1.551
 -10.390   43.607    1.409
 -10.430   43.831    1.267
 -10.469   44.057    1.496
 -10.510   44.284    1.496
 -10.350   44.530    1.329
 -10.391   44.758    1.329
 -10.433   44.985    1.267
 -10.475   45.210    1.601
 -10.518   45.435    1.056
 -10.561   45.659    1.153
 -10.604   45.882    0.852
 -10.648   46.104    0.852
 -10.692   46.325    1.195
 -10.737   46.546    1.233
 -10.783   46.765    0.932
 -10.828   46.984    0.932
 -10.875   47.201    0.630
 -10.921   47.418    0.998
 -10.968   47.634    0.755
 -11.016   47.849    0.153
 -11.064   48.063    0.755
 -11.113   48.277    0.630
 -11.162   48.490    0.630
 -11.212   48.702    0.630
 -11.262   48.913    0.630
 -11.468   49.749    0.852
 -11.520   49.957    0.153
 -11.682   50.574    0.454
  -9.440   35.007    0.153
  -9.460   35.203    0.454
  -9.674   37.202    0.153
  -9.821   38.429    0.454
  -9.847   38.636    0.153
  -9.927   39.260    0.998
  -9.955   39.470    0.630
  -9.983   39.680    0.153
 -10.041   40.102    0.630
 -10.071   40.314    0.998
 -10.102   40.527    1.267
 -10.132   40.741    0.998
 -10.164   40.955    1.409
 -10.196   41.170    1.267
 -10.228   41.386    1.384
 -10.262   41.603    1.454
 -10.295   41.820    1.454
 -10.330   42.039    1.195
 -10.365   42.258    1.329
 -10.400   42.477    1.195
 -10.437   42.698    1.616
 -10.474   42.919    1.616
 -10.511   43.141    1.476
 -10.550   43.365    1.329
 -10.589   43.588    1.409
 -10.629   43.813    1.267
 -10.669   44.039    1.409
 -10.710   44.265    1.409
 -10.551   44.511    1.300
 -10.593   44.739    1.300
 -10.636   44.966    1.515
 -10.679   45.191    1.432
 -10.722   45.416    1.056
 -10.766   45.639    0.998
 -10.810   45.862    0.852
 -10.855   46.084    0.852
 -10.900   46.305    0.852
 -10.946   46.525    1.267
 -10.992   46.744    0.454
 -11.038   46.963    0.932
 -11.085   47.180    0.998
 -11.133   47.397    0.852
 -11.181   47.613    0.630
 -11.230   47.827    0.153
 -11.279   48.042    0.153
 -11.328   48.255    0.755
 -11.378   48.467    0.852
 -11.429   48.679    0.454
 -11.480   48.890    0.153
 -11.743   49.933    1.056
 -11.797   50.139    0.755
 -11.852   50.345    0.630
  -9.579   34.603    0.153
  -9.599   34.799    0.454
  -9.618   34.995    0.454
  -9.638   35.191    0.153
  -9.856   37.188    0.454
  -9.979   38.209    0.153
 -10.005   38.415    0.630
 -10.032   38.621    0.454
 -10.086   39.037    0.153
 -10.114   39.245    0.755
 -10.142   39.455    0.454
 -10.171   39.664    0.153
 -10.200   39.875    0.630
 -10.230   40.087    1.153
 -10.260   40.299    0.454
 -10.323   40.725    0.755
 -10.355   40.939    1.108
 -10.387   41.154    1.108
 -10.420   41.370    1.357
 -10.454   41.586    1.432
 -10.488   41.803    1.409
 -10.523   42.021    1.233
 -10.559   42.240    1.409
 -10.595   42.460    1.496
 -10.632   42.680    1.585
 -10.670   42.901    1.329
 -10.708   43.123    1.409
 -10.747   43.346    1.432
 -10.787   43.570    1.300
 -10.827   43.794    1.384
 -10.869   44.020    1.454
 -10.911   44.246    1.454
 -10.752   44.493    1.233
 -10.795   44.720    1.233
 -10.838   44.946    1.496
 -10.882   45.172    1.153
 -10.926   45.396    0.932
 -10.971   45.620    1.153
 -11.016   45.842    0.852
 -11.061   46.064    0.998
 -11.107   46.285    0.932
 -11.154   46.504    1.108
 -11.201   46.723    1.108
 -11.248   46.941    1.357
 -11.296   47.159    0.998
 -11.344   47.375    0.932
 -11.393   47.591    0.998
 -11.443   47.805    0.852
 -11.493   48.019    0.755
 -11.543   48.232    0.932
 -11.594   48.445    0.932
 -11.646   48.656    0.454
 -11.698   48.867    0.454
 -11.750   49.077    0.153
 -11.803   49.286    0.454
 -11.857   49.494    0.454
 -11.911   49.702    0.454
 -11.965   49.909    0.454
 -12.076   50.320    0.454
 -12.133   50.525    0.630
 -12.190   50.729    0.454
 -12.247   50.932    0.454
 -12.305   51.135    0.153
  -9.776   34.787    0.153
  -9.816   35.179    0.454
 -10.138   37.989    0.454
 -10.164   38.194    0.153
 -10.190   38.400    0.153
 -10.217   38.607    0.153
 -10.244   38.814    0.454
 -10.272   39.022    0.630
 -10.300   39.230    0.454
 -10.329   39.439    0.454
 -10.358   39.649    0.630
 -10.388   39.860    0.630
 -10.418   40.071    0.932
 -10.449   40.283    0.932
 -10.481   40.495    1.028
 -10.513   40.709    0.454
 -10.545   40.923    0.454
 -10.578   41.137    1.233
 -10.612   41.353    1.432
 -10.646   41.569    1.409
 -10.681   41.786    1.409
 -10.717   42.004    1.432
 -10.753   42.223    1.233
 -10.790   42.442    1.585
 -10.828   42.662    1.454
 -10.866   42.883    1.384
 -10.905   43.105    1.329
 -10.944   43.328    1.409
 -10.985   43.551    1.300
 -11.026   43.776    1.432
 -11.068   44.001    1.329
 -11.111   44.227    1.329
 -10.954   44.473    1.454
 -10.997   44.700    1.454
 -11.041   44.927    1.496
 -11.085   45.152    1.108
 -11.130   45.376    0.998
 -11.176   45.599    0.852
 -11.221   45.822    0.932
 -11.268   46.043    0.454
 -11.314   46.264    1.056
 -11.362   46.483    0.755
 -11.410   46.702    0.932
 -11.458   46.920    1.329
 -11.507   47.137    0.755
 -11.556   47.353    0.852
 -11.606   47.568    0.755
 -11.656   47.783    0.755
 -11.707   47.997    0.630
 -11.758   48.209    1.056
 -11.810   48.421    0.932
 -11.862   48.633    0.755
 -11.915   48.843    0.932
 -11.968   49.053    0.454
 -12.022   49.262    0.852
 -12.077   49.470    0.153
 -12.132   49.677    0.630
 -12.244   50.090    0.630
 -12.300   50.295    0.454
 -12.474   50.906    0.153
 -12.533   51.108    0.630
 -12.593   51.310    1.233
 -12.837   52.110    0.630
 -12.900   52.308    0.153
  -9.954   34.774    0.630
  -9.995   35.167    0.755
 -10.016   35.363    0.153
 -10.220   37.161    0.153
 -10.295   37.770    0.454
 -10.321   37.975    0.630
 -10.348   38.180    0.755
 -10.375   38.385    0.454
 -10.430   38.799    0.932
 -10.458   39.006    0.755
 -10.487   39.215    0.932
 -10.516   39.424    0.454
 -10.546   39.633    0.153
 -10.576   39.844    0.932
 -10.607   40.055    1.108
 -10.638   40.266    0.932
 -10.670   40.479    0.454
 -10.703   40.692    0.454
 -10.736   40.906    0.755
 -10.769   41.120    1.300
 -10.804   41.336    1.329
 -10.839   41.552    1.195
 -10.874   41.769    1.476
 -10.910   41.986    1.300
 -10.947   42.205    1.534
 -10.985   42.424    1.722
 -11.023   42.644    1.515
 -11.062   42.865    1.329
 -11.101   43.086    1.454
 -11.142   43.309    1.329
 -11.183   43.532    1.267
 -11.225   43.756    1.267
 -11.267   43.981    1.357
 -11.311   44.207    1.357
 -11.154   44.454    1.454
 -11.199   44.681    1.454
 -11.243   44.906    1.409
 -11.288   45.131    1.585
 -11.334   45.355    1.384
 -11.380   45.579    1.056
 -11.427   45.801    0.998
 -11.474   46.022    0.852
 -11.522   46.242    1.108
 -11.570   46.462    1.108
 -11.618   46.680    1.153
 -11.667   46.898    1.153
 -11.717   47.115    1.153
 -11.767   47.331    0.998
 -11.818   47.546    0.454
 -11.920   47.973    0.454
 -11.973   48.186    0.454
 -12.025   48.398    1.153
 -12.079   48.609    1.195
 -12.132   48.819    1.108
 -12.187   49.029    0.998
 -12.242   49.237    0.852
 -12.297   49.445    0.454
 -12.353   49.652    0.153
 -12.467   50.064    0.454
 -12.524   50.269    0.630
 -12.641   50.677    0.153
 -12.821   51.283    1.056
 -13.134   52.280    0.755
 -10.131   34.762    0.454
 -10.194   35.351    0.755
 -10.216   35.548    0.630
 -10.238   35.746    0.153
 -10.479   37.756    0.932
 -10.505   37.960    0.454
 -10.532   38.165    0.630
 -10.615   38.783    0.998
 -10.644   38.991    1.153
 -10.673   39.199    0.998
 -10.703   39.408    0.153
 -10.733   39.617    0.630
 -10.764   39.827    0.630
 -10.795   40.038    0.852
 -10.827   40.250    0.998
 -10.860   40.462    0.697
 -10.893   40.675    0.630
 -10.926   40.889    1.195
 -10.960   41.103    1.153
 -10.995   41.318    1.454
 -11.031   41.534    1.267
 -11.067   41.751    1.233
 -11.104   41.968    1.384
 -11.141   42.186    1.267
 -11.179   42.405    1.551
 -11.218   42.625    1.476
 -11.258   42.846    1.357
 -11.298   43.067    1.409
 -11.339   43.290    1.409
 -11.381   43.513    0.998
 -11.423   43.736    1.357
 -11.467   43.961    1.476
 -11.511   44.187    1.476
 -11.355   44.434    1.534
 -11.400   44.660    1.534
 -11.446   44.886    1.300
 -11.492   45.111    1.195
 -11.538   45.335    1.384
 -11.585   45.557    1.153
 -11.632   45.779    0.998
 -11.680   46.000    0.852
 -11.729   46.220    1.153
 -11.777   46.440    0.755
 -11.827   46.658    1.108
 -11.877   46.875    1.108
 -11.927   47.092    0.630
 -11.978   47.308    0.755
 -12.030   47.523    0.454
 -12.082   47.737    0.755
 -12.134   47.950    0.153
 -12.187   48.162    1.108
 -12.241   48.374    0.852
 -12.295   48.585    1.056
 -12.350   48.795    0.153
 -12.405   49.004    0.932
 -12.461   49.212    0.630
 -12.517   49.420    0.755
 -12.689   50.038    0.153
 -12.748   50.243    0.454
 -12.867   50.650    0.153
 -13.367   52.251    0.153
 -10.309   34.749    0.630
 -10.373   35.338    0.153
 -10.395   35.535    0.454
 -10.417   35.733    0.630
 -10.440   35.931    0.998
 -10.463   36.130    0.153
 -10.584   37.132    0.153
 -10.662   37.741    0.153
 -10.689   37.945    0.454
 -10.716   38.150    0.755
 -10.744   38.355    0.153
 -10.772   38.561    0.932
 -10.800   38.768    0.153
 -10.830   38.975    0.454
 -10.859   39.183    0.755
 -10.890   39.392    0.153
 -10.920   39.601    0.454
 -10.952   39.811    1.108
 -10.984   40.022    1.108
 -11.016   40.233    0.932
 -11.049   40.445    0.932
 -11.082   40.658    1.284
 -11.117   40.871    1.153
 -11.151   41.085    1.329
 -11.187   41.300    1.357
 -11.223   41.516    1.056
 -11.260   41.733    0.998
 -11.297   41.950    1.108
 -11.335   42.168    1.056
 -11.374   42.387    1.384
 -11.413   42.606    1.585
 -11.453   42.827    1.630
 -11.494   43.048    1.476
 -11.536   43.270    1.329
 -11.578   43.493    1.357
 -11.622   43.716    1.195
 -11.666   43.941    1.153
 -11.711   44.166    1.153
 -11.556   44.413    1.454
 -11.602   44.640    1.454
 -11.648   44.865    1.384
 -11.694   45.090    1.233
 -11.742   45.313    1.108
 -11.789   45.536    0.998
 -11.838   45.758    1.267
 -11.886   45.978    1.108
 -11.935   46.198    1.267
 -11.985   46.417    1.056
 -12.035   46.635    0.852
 -12.086   46.853    0.755
 -12.137   47.069    0.852
 -12.189   47.284    0.998
 -12.241   47.499    0.852
 -12.294   47.713    0.755
 -12.348   47.926    1.056
 -12.401   48.138    0.755
 -12.456   48.349    0.998
 -12.511   48.560    0.755
 -12.566   48.770    0.630
 -12.623   48.979    0.630
 -12.679   49.187    0.852
 -12.737   49.394    0.630
 -12.794   49.601    0.755
 -12.853   49.807    0.454
 -12.912   50.012    0.153
 -12.971   50.217    0.454
 -13.032   50.420    0.153
 -13.154   50.825    0.153
 -13.601   52.222    0.454
 -10.487   34.737    0.454
 -10.596   35.719    0.630
 -10.643   36.116    0.998
 -10.818   37.522    0.454
 -10.872   37.930    0.454
 -10.900   38.134    0.852
 -10.928   38.340    1.056
 -10.957   38.545    0.630
 -10.986   38.752    0.998
 -11.015   38.959    0.932
 -11.046   39.167    0.852
 -11.076   39.375    0.755
 -11.108   39.584    0.454
 -11.139   39.794    0.852
 -11.172   40.005    1.108
 -11.205   40.216    1.153
 -11.238   40.428    0.852
 -11.272   40.640    1.153
 -11.307   40.854    1.195
 -11.342   41.068    1.153
 -11.378   41.282    1.384
 -11.415   41.498    1.357
 -11.452   41.714    1.056
 -11.490   41.931    1.195
 -11.529   42.149    1.515
 -11.568   42.368    1.585
 -11.608   42.587    1.454
 -11.649   42.807    1.454
 -11.691   43.028    1.432
 -11.733   43.250    1.384
 -11.776   43.473    1.267
 -11.820   43.696    1.056
 -11.865   43.920    1.300
 -11.910   44.146    1.300
 -11.756   44.393    1.409
 -11.803   44.619    1.409
 -11.850   44.844    1.432
 -11.897   45.068    1.108
 -11.945   45.292    0.998
 -11.994   45.514    0.630
 -12.043   45.736    0.852
 -12.092   45.956    1.195
 -12.142   46.176    1.056
 -12.193   46.395    1.153
 -12.244   46.612    0.755
 -12.295   46.829    0.852
 -12.347   47.046    0.454
 -12.400   47.261    0.932
 -12.453   47.475    1.056
 -12.507   47.689    0.755
 -12.561   47.901    0.630
 -12.616   48.113    0.153
 -12.671   48.325    0.755
 -12.727   48.535    0.932
 -12.783   48.744    0.630
 -12.840   48.953    0.755
 -12.898   49.161    0.852
 -12.956   49.368    0.932
 -13.015   49.575    0.630
 -13.074   49.780    0.454
 -13.134   49.985    0.852
 -13.195   50.189    0.153
 -13.256   50.393    0.454
 -13.380   50.798    0.153
 -13.834   52.193    0.454
 -14.392   53.747    0.153
 -14.539   54.130    0.153
 -14.613   54.320    0.153
 -10.643   34.529    0.454
 -10.686   34.919    0.454
 -10.776   35.705    0.454
 -10.823   36.102    0.998
 -10.948   37.103    0.153
 -10.974   37.305    0.454
 -11.028   37.711    0.153
 -11.056   37.914    0.630
 -11.084   38.119    0.630
 -11.112   38.324    0.755
 -11.142   38.529    0.153
 -11.171   38.736    0.454
 -11.201   38.943    0.852
 -11.232   39.150    0.454
 -11.263   39.359    0.755
 -11.295   39.567    0.852
 -11.327   39.777    1.056
 -11.360   39.987    0.755
 -11.393   40.198    0.852
 -11.427   40.410    1.108
 -11.462   40.622    1.250
 -11.497   40.836    1.056
 -11.533   41.049    1.267
 -11.570   41.264    1.384
 -11.607   41.479    1.454
 -11.645   41.695    0.852
 -11.683   41.912    1.515
 -11.723   42.130    1.534
 -11.763   42.348    1.432
 -11.803   42.567    1.384
 -11.845   42.787    1.329
 -11.887   43.008    1.432
 -11.930   43.230    1.329
 -11.974   43.452    1.108
 -12.018   43.675    0.852
 -12.064   43.899    1.329
 -12.110   44.124    1.329
 -11.957   44.372    1.153
 -12.004   44.598    1.153
 -12.052   44.823    1.496
 -12.100   45.047    1.630
 -12.149   45.270    1.476
 -12.198   45.492    0.755
 -12.248   45.713    1.233
 -12.298   45.934    1.384
 -12.349   46.153    1.329
 -12.400   46.371    1.267
 -12.452   46.589    0.998
 -12.504   46.806    0.852
 -12.557   47.022    0.755
 -12.610   47.237    0.153
 -12.664   47.451    0.852
 -12.719   47.664    0.932
 -12.774   47.877    0.755
 -12.830   48.088    0.454
 -12.886   48.299    0.630
 -12.943   48.509    0.755
 -13.000   48.719    0.630
 -13.058   48.927    0.454
 -13.116   49.135    0.755
 -13.175   49.342    0.153
 -13.235   49.548    0.630
 -13.295   49.753    0.755
 -13.356   49.958    0.852
 -13.418   50.162    0.852
 -13.480   50.365    0.630
 -13.606   50.769    0.153
 -14.135   52.359    0.932
 -14.934   54.477    0.153
 -10.799   34.321    0.454
 -10.864   34.905    0.153
 -10.886   35.101    0.454
 -10.908   35.297    0.454
 -10.955   35.691    0.153
 -10.979   35.889    0.852
 -11.130   37.088    0.153
 -11.156   37.290    0.153
 -11.239   37.899    0.755
 -11.268   38.103    0.755
 -11.297   38.308    0.153
 -11.326   38.513    0.454
 -11.356   38.719    0.755
 -11.387   38.926    0.755
 -11.418   39.133    0.630
 -11.450   39.342    0.852
 -11.482   39.550    0.852
 -11.515   39.760    0.630
 -11.548   39.970    0.998
 -11.582   40.181    1.195
 -11.617   40.392    1.108
 -11.652   40.604    1.056
 -11.688   40.817    1.056
 -11.724   41.031    1.233
 -11.761   41.245    1.432
 -11.799   41.460    1.357
 -11.837   41.676    1.267
 -11.876   41.893    1.515
 -11.916   42.110    1.645
 -11.957   42.328    1.329
 -11.998   42.547    1.496
 -12.040   42.767    1.515
 -12.083   42.988    1.432
 -12.127   43.209    1.432
 -12.171   43.431    1.329
 -12.216   43.654    1.300
 -12.263   43.878    1.384
 -12.310   44.103    1.384
 -12.157   44.350    1.515
 -12.205   44.576    1.515
 -12.254   44.801    1.616
 -12.303   45.025    1.454
 -12.352   45.247    1.515
 -12.402   45.469    1.195
 -12.452   45.690    1.056
 -12.503   45.910    1.300
 -12.555   46.130    1.496
 -12.607   46.348    1.409
 -12.660   46.565    0.630
 -12.713   46.782    0.755
 -12.767   46.997    0.932
 -12.821   47.212    0.755
 -12.876   47.426    0.932
 -12.931   47.639    1.056
 -12.987   47.851    0.630
 -13.100   48.274    0.153
 -13.158   48.483    1.056
 -13.216   48.692    0.454
 -13.275   48.901    0.153
 -13.334   49.108    0.755
 -13.394   49.315    0.852
 -13.455   49.521    0.755
 -13.516   49.726    0.630
 -13.578   49.930    0.755
 -13.640   50.134    0.153
 -13.703   50.337    0.755
 -13.767   50.539    0.454
 -13.831   50.741    0.153
 -14.299   52.132    0.153
 -14.369   52.328    0.454
 -10.955   34.115    0.153
 -11.087   35.283    0.153
 -11.110   35.480    0.153
 -11.158   35.875    0.630
 -11.311   37.072    0.454
 -11.339   37.274    0.153
 -11.366   37.476    0.153
 -11.423   37.883    0.153
 -11.452   38.087    0.755
 -11.481   38.291    0.454
 -11.511   38.497    0.454
 -11.573   38.909    0.852
 -11.604   39.116    0.852
 -11.636   39.324    1.108
 -11.669   39.533    0.755
 -11.702   39.742    0.932
 -11.736   39.952    1.267
 -11.771   40.163    1.233
 -11.806   40.374    1.056
 -11.841   40.586    1.300
 -11.878   40.799    1.344
 -11.915   41.012    1.409
 -11.952   41.226    1.384
 -11.991   41.441    1.300
 -12.030   41.657    1.496
 -12.069   41.873    1.432
 -12.110   42.090    1.515
 -12.151   42.308    1.384
 -12.193   42.527    1.534
 -12.236   42.747    1.659
 -12.279   42.967    1.515
 -12.323   43.188    1.267
 -12.369   43.410    1.409
 -12.415   43.633    1.496
 -12.461   43.857    1.409
 -12.509   44.081    1.409
 -12.358   44.329    1.454
 -12.406   44.554    1.454
 -12.455   44.779    1.454
 -12.505   45.002    1.454
 -12.555   45.225    1.357
 -12.606   45.446    1.233
 -12.657   45.667    1.357
 -12.709   45.887    1.233
 -12.761   46.106    1.384
 -12.814   46.324    1.476
 -12.868   46.541    1.300
 -12.921   46.757    0.932
 -12.976   46.973    0.852
 -13.031   47.187    0.630
 -13.087   47.401    0.755
 -13.143   47.614    0.932
 -13.200   47.826    0.630
 -13.257   48.037    0.153
 -13.315   48.247    0.153
 -13.373   48.457    0.454
 -13.432   48.666    0.630
 -13.492   48.874    0.153
 -13.552   49.081    0.454
 -13.613   49.287    0.630
 -13.675   49.493    0.454
 -13.737   49.698    0.852
 -13.800   49.902    0.630
 -13.863   50.105    0.454
 -13.927   50.308    0.630
 -14.462   51.904    0.153
 -14.532   52.101    0.153
 -14.891   53.073    0.153
 -14.965   53.266    0.153
 -15.040   53.458    0.153
 -15.116   53.649    0.153
 -15.425   54.408    0.153
 -11.110   33.909    0.153
 -11.313   35.663    0.153
 -11.338   35.860    0.153
 -11.363   36.058    0.454
 -11.493   37.057    0.630
 -11.521   37.258    0.153
 -11.606   37.866    0.153
 -11.635   38.070    0.153
 -11.665   38.275    0.454
 -11.696   38.480    0.153
 -11.727   38.686    0.630
 -11.823   39.307    0.755
 -11.856   39.515    0.755
 -11.890   39.724    0.932
 -11.924   39.934    1.195
 -11.959   40.144    1.357
 -11.995   40.355    1.601
 -12.031   40.567    1.267
 -12.068   40.780    1.233
 -12.105   40.993    1.409
 -12.143   41.207    1.108
 -12.182   41.422    1.267
 -12.222   41.637    1.432
 -12.262   41.853    1.454
 -12.303   42.070    1.496
 -12.345   42.288    1.585
 -12.388   42.507    1.384
 -12.431   42.726    1.454
 -12.475   42.946    1.384
 -12.520   43.167    1.496
 -12.566   43.389    1.267
 -12.612   43.611    1.551
 -12.660   43.835    1.384
 -12.708   44.059    1.384
 -12.558   44.306    1.454
 -12.607   44.532    1.454
 -12.657   44.756    1.384
 -12.707   44.979    1.409
 -12.758   45.202    1.409
 -12.810   45.423    1.496
 -12.862   45.644    1.195
 -12.914   45.863    1.357
 -12.967   46.082    1.357
 -13.021   46.300    1.630
 -13.075   46.517    1.496
 -13.130   46.733    1.233
 -13.185   46.948    1.153
 -13.241   47.162    0.998
 -13.298   47.375    0.454
 -13.355   47.588    0.852
 -13.470   48.011    0.755
 -13.529   48.221    0.630
 -13.589   48.430    0.630
 -13.648   48.639    0.153
 -13.709   48.846    0.630
 -13.770   49.053    0.153
 -13.832   49.259    0.153
 -13.894   49.465    0.454
 -13.957   49.670    0.630
 -14.021   49.873    0.630
 -14.085   50.077    0.153
 -14.150   50.279    0.630
 -14.216   50.481    0.153
 -14.282   50.682    0.630
 -14.623   51.676    0.153
 -14.980   52.654    0.153
 -15.054   52.847    0.153
 -15.128   53.040    0.755
 -15.204   53.232    0.454
 -15.433   53.806    0.454
 -15.511   53.995    0.755
 -15.590   54.185    0.153
 -15.670   54.373    0.153
 -15.913   54.936    0.630
 -11.286   33.895    0.153
 -11.517   35.845    0.153
 -11.542   36.043    0.454
 -11.568   36.242    0.630
 -11.675   37.041    0.454
 -11.731   37.444    0.153
 -11.789   37.850    0.630
 -11.819   38.054    0.153
 -11.850   38.258    0.454
 -11.880   38.463    0.852
 -11.912   38.668    0.755
 -11.944   38.875    0.454
 -11.976   39.081    0.852
 -12.009   39.289    1.153
 -12.043   39.497    1.233
 -12.077   39.706    1.195
 -12.112   39.916    0.932
 -12.148   40.126    1.496
 -12.184   40.337    0.998
 -12.220   40.548    1.267
 -12.258   40.761    1.233
 -12.296   40.974    1.329
 -12.335   41.187    1.267
 -12.374   41.402    1.329
 -12.414   41.617    1.409
 -12.455   41.833    1.357
 -12.497   42.050    1.496
 -12.539   42.267    1.476
 -12.582   42.486    1.506
 -12.626   42.705    1.506
 -12.671   42.925    1.357
 -12.716   43.145    1.534
 -12.763   43.367    1.515
 -12.810   43.589    1.551
 -12.858   43.812    1.409
 -12.908   44.036    1.409
 -12.758   44.284    1.432
 -12.808   44.509    1.432
 -12.858   44.733    1.267
 -12.910   44.956    1.630
 -12.961   45.178    1.357
 -13.013   45.399    1.329
 -13.066   45.620    1.454
 -13.119   45.839    1.267
 -13.173   46.058    1.195
 -13.228   46.275    1.409
 -13.283   46.492    1.195
 -13.338   46.707    0.454
 -13.394   46.922    0.630
 -13.451   47.136    0.932
 -13.508   47.349    0.932
 -13.566   47.562    0.153
 -13.684   47.984    0.852
 -13.743   48.194    0.454
 -13.803   48.403    0.755
 -13.864   48.611    0.630
 -13.926   48.819    0.630
 -13.988   49.025    0.630
 -14.050   49.231    0.153
 -14.114   49.436    0.153
 -14.178   49.641    0.630
 -14.242   49.844    0.454
 -14.307   50.047    0.153
 -14.440   50.451    0.755
 -14.507   50.652    0.454
 -14.574   50.852    0.630
 -14.643   51.051    0.153
 -14.712   51.249    0.153
 -14.782   51.447    0.454
 -14.995   52.037    0.153
 -15.068   52.232    0.153
 -15.141   52.427    0.630
 -15.215   52.621    0.630
 -15.290   52.814    0.755
 -15.441   53.199    0.153
 -15.518   53.390    0.454
 -16.078   54.713    0.153
 -11.484   34.074    0.454
 -11.722   36.028    0.454
 -11.748   36.226    0.454
 -11.829   36.824    0.153
 -11.885   37.226    0.454
 -11.914   37.428    0.630
 -11.943   37.630    0.454
 -11.973   37.833    0.153
 -12.003   38.037    0.454
 -12.034   38.241    1.056
 -12.065   38.445    0.630
 -12.097   38.651    0.932
 -12.129   38.857    0.153
 -12.162   39.064    0.630
 -12.196   39.271    1.108
 -12.230   39.479    1.056
 -12.265   39.688    1.153
 -12.300   39.897    1.195
 -12.336   40.107    1.108
 -12.373   40.318    1.108
 -12.410   40.529    1.153
 -12.448   40.741    1.233
 -12.486   40.954    1.577
 -12.526   41.168    1.233
 -12.566   41.382    1.329
 -12.606   41.597    1.329
 -12.648   41.813    1.496
 -12.690   42.029    1.630
 -12.733   42.246    1.616
 -12.777   42.464    1.543
 -12.821   42.683    1.515
 -12.867   42.903    1.601
 -12.913   43.123    1.357
 -12.960   43.345    1.645
 -13.008   43.567    1.534
 -13.057   43.790    1.329
 -13.107   44.013    1.329
 -12.958   44.261    1.300
 -13.008   44.486    1.300
 -13.060   44.710    1.357
 -13.112   44.933    1.585
 -13.164   45.154    1.645
 -13.217   45.375    1.233
 -13.270   45.595    1.551
 -13.325   45.815    1.233
 -13.379   46.033    1.551
 -13.434   46.250    1.568
 -13.490   46.466    1.432
 -13.546   46.682    1.195
 -13.603   46.896    0.454
 -13.661   47.110    0.932
 -13.719   47.323    1.056
 -13.778   47.535    0.852
 -13.837   47.746    0.755
 -13.897   47.957    0.630
 -13.957   48.166    0.454
 -14.018   48.375    0.932
 -14.080   48.583    0.852
 -14.142   48.790    0.454
 -14.205   48.997    0.153
 -14.269   49.202    0.630
 -14.398   49.611    0.153
 -14.463   49.815    0.630
 -14.529   50.017    0.454
 -14.663   50.420    0.153
 -14.731   50.621    0.755
 -14.800   50.821    0.153
 -14.869   51.020    0.454
 -14.940   51.218    0.153
 -15.010   51.416    0.454
 -15.082   51.613    0.153
 -15.154   51.809    0.454
 -15.227   52.004    0.852
 -15.300   52.199    0.630
 -15.375   52.394    0.630
 -15.525   52.780    0.153
 -15.757   53.355    0.630
 -16.324   54.676    0.153
 -18.592   58.995    0.153
 -11.683   34.253    0.153
 -11.706   34.447    0.153
 -11.902   36.012    0.153
 -11.928   36.211    0.153
 -11.955   36.409    0.454
 -11.983   36.609    0.153
 -12.010   36.808    0.153
 -12.096   37.411    0.454
 -12.126   37.613    1.056
 -12.156   37.816    1.267
 -12.187   38.019    1.195
 -12.218   38.223    1.267
 -12.250   38.428    0.755
 -12.282   38.633    0.932
 -12.348   39.045    0.932
 -12.382   39.253    1.195
 -12.417   39.460    1.056
 -12.452   39.669    0.755
 -12.488   39.878    1.195
 -12.524   40.088    1.267
 -12.561   40.298    1.233
 -12.599   40.509    1.195
 -12.638   40.721    1.384
 -12.677   40.934    1.672
 -12.716   41.147    1.250
 -12.757   41.361    1.432
 -12.798   41.576    1.267
 -12.840   41.792    1.233
 -12.883   42.008    1.432
 -12.927   42.225    1.300
 -12.971   42.443    1.593
 -13.016   42.662    1.630
 -13.062   42.881    1.645
 -13.109   43.101    1.585
 -13.157   43.322    1.534
 -13.206   43.544    1.844
 -13.255   43.767    1.722
 -13.306   43.990    1.722
 -13.157   44.238    1.454
 -13.209   44.463    1.454
 -13.261   44.686    1.267
 -13.313   44.909    1.645
 -13.367   45.130    1.454
 -13.420   45.351    1.300
 -13.475   45.571    1.697
 -13.529   45.790    1.432
 -13.585   46.007    1.329
 -13.641   46.224    1.384
 -13.697   46.441    1.409
 -13.754   46.656    0.852
 -13.812   46.870    0.998
 -13.870   47.084    0.630
 -13.929   47.296    0.153
 -13.989   47.508    0.998
 -14.049   47.719    1.056
 -14.110   47.929    0.998
 -14.171   48.139    0.852
 -14.233   48.347    0.153
 -14.295   48.555    1.195
 -14.358   48.762    1.108
 -14.422   48.968    0.454
 -14.487   49.173    0.630
 -14.552   49.378    0.630
 -14.617   49.582    0.454
 -14.684   49.785    0.454
 -14.751   49.987    0.630
 -14.818   50.189    0.153
 -14.956   50.590    0.630
 -15.025   50.789    0.454
 -15.096   50.988    0.755
 -15.167   51.186    0.153
 -15.238   51.383    0.153
 -15.384   51.776    0.852
 -15.458   51.971    0.630
 -15.916   53.130    0.153
 -15.995   53.320    0.454
 -16.075   53.510    0.153
 -16.570   54.639    0.153
 -18.868   58.950    0.153
 -11.883   34.432    0.153
 -12.109   36.195    0.153
 -12.136   36.393    0.755
 -12.220   36.992    0.153
 -12.279   37.394    0.852
 -12.309   37.596    0.153
 -12.339   37.799    0.454
 -12.370   38.002    0.454
 -12.402   38.206    0.755
 -12.434   38.410    0.852
 -12.467   38.615    0.755
 -12.500   38.821    0.998
 -12.534   39.027    1.108
 -12.569   39.234    0.852
 -12.604   39.442    1.300
 -12.639   39.650    0.852
 -12.676   39.859    1.233
 -12.713   40.068    1.432
 -12.750   40.279    1.108
 -12.788   40.490    1.329
 -12.827   40.701    1.432
 -12.867   40.914    1.409
 -12.907   41.127    1.284
 -12.948   41.341    1.568
 -12.990   41.555    1.384
 -13.033   41.771    1.515
 -13.076   41.987    1.454
 -13.120   42.203    1.357
 -13.165   42.421    1.560
 -13.211   42.639    1.630
 -13.258   42.859    1.797
 -13.305   43.079    1.710
 -13.354   43.299    1.807
 -13.403   43.521    1.797
 -13.453   43.743    1.534
 -13.504   43.967    1.534
 -13.357   44.214    1.496
 -13.409   44.439    1.496
 -13.462   44.662    1.515
 -13.515   44.884    1.432
 -13.569   45.106    1.534
 -13.624   45.326    1.515
 -13.679   45.546    1.515
 -13.734   45.764    1.454
 -13.790   45.982    1.267
 -13.847   46.199    1.585
 -13.904   46.415    1.329
 -13.962   46.629    1.195
 -14.021   46.844    0.630
 -14.080   47.057    1.108
 -14.140   47.269    0.755
 -14.200   47.481    0.852
 -14.261   47.691    1.108
 -14.322   47.901    0.153
 -14.384   48.110    0.755
 -14.447   48.319    0.932
 -14.510   48.526    1.357
 -14.574   48.733    0.998
 -14.639   48.938    0.630
 -14.704   49.144    0.630
 -14.770   49.348    0.454
 -14.837   49.551    0.153
 -14.904   49.754    0.153
 -15.110   50.358    0.454
 -15.180   50.558    0.454
 -15.250   50.757    0.630
 -15.394   51.154    0.153
 -15.466   51.351    0.454
 -15.540   51.547    0.153
 -15.614   51.743    0.932
 -15.689   51.938    0.454
 -16.233   53.285    0.153
 -16.314   53.474    0.454
 -16.730   54.415    0.153
 -19.142   58.904    0.454
 -12.084   34.611    0.153
 -12.262   35.981    0.153
 -12.289   36.179    0.153
 -12.316   36.377    0.630
 -12.344   36.576    0.153
 -12.373   36.775    0.153
 -12.431   37.176    0.630
 -12.461   37.377    0.630
 -12.492   37.579    0.153
 -12.523   37.781    0.454
 -12.554   37.984    0.153
 -12.586   38.188    0.454
 -12.619   38.392    0.932
 -12.652   38.597    0.932
 -12.686   38.802    0.755
 -12.720   39.008    0.932
 -12.755   39.215    0.852
 -12.790   39.423    0.630
 -12.826   39.631    1.108
 -12.863   39.839    1.195
 -12.901   40.049    1.108
 -12.939   40.259    1.195
 -12.978   40.469    1.329
 -13.017   40.681    1.357
 -13.057   40.893    1.432
 -13.098   41.106    1.585
 -13.140   41.320    1.645
 -13.182   41.534    1.486
 -13.225   41.749    1.357
 -13.269   41.965    1.384
 -13.314   42.181    1.496
 -13.360   42.399    1.665
 -13.406   42.617    1.816
 -13.453   42.836    1.797
 -13.501   43.056    1.787
 -13.550   43.276    1.797
 -13.600   43.497    1.825
 -13.651   43.720    1.476
 -13.703   43.943    1.476
 -13.557   44.191    1.659
 -13.609   44.415    1.659
 -13.663   44.638    1.601
 -13.717   44.860    1.357
 -13.772   45.081    1.568
 -13.827   45.301    1.515
 -13.882   45.520    1.534
 -13.939   45.739    1.585
 -13.996   45.956    1.384
 -14.053   46.172    1.315
 -14.111   46.388    1.357
 -14.170   46.603    1.233
 -14.229   46.817    1.195
 -14.289   47.029    0.998
 -14.350   47.242    1.233
 -14.411   47.453    1.108
 -14.472   47.663    0.755
 -14.535   47.873    0.630
 -14.598   48.082    0.755
 -14.661   48.290    0.630
 -14.725   48.497    1.056
 -14.790   48.703    0.454
 -14.856   48.909    0.454
 -14.922   49.114    0.998
 -14.989   49.318    0.153
 -15.333   50.327    0.153
 -15.404   50.526    0.454
 -15.475   50.725    0.454
 -15.694   51.317    0.153
 -15.768   51.513    0.153
 -15.843   51.709    0.852
 -15.919   51.904    0.454
 -16.553   53.438    0.454
 -16.635   53.627    0.153
 -16.719   53.815    0.153
 -19.198   58.511    0.153
 -19.306   58.685    0.454
 -19.416   58.858    0.153
 -12.262   34.596    0.153
 -12.469   36.162    0.153
 -12.497   36.361    0.630
 -12.554   36.759    0.153
 -12.583   36.958    0.153
 -12.613   37.159    0.153
 -12.674   37.561    0.454
 -12.706   37.764    0.852
 -12.738   37.966    0.153
 -12.770   38.170    0.755
 -12.803   38.374    1.056
 -12.837   38.578    0.755
 -12.871   38.784    0.998
 -12.906   38.989    0.630
 -12.941   39.196    0.852
 -12.977   39.403    0.998
 -13.014   39.611    0.852
 -13.051   39.819    1.233
 -13.089   40.029    1.329
 -13.127   40.239    1.300
 -13.167   40.449    1.329
 -13.207   40.660    1.534
 -13.247   40.872    1.300
 -13.289   41.085    1.672
 -13.331   41.298    1.432
 -13.374   41.512    1.384
 -13.418   41.727    1.534
 -13.462   41.943    1.601
 -13.507   42.159    1.534
 -13.554   42.376    1.577
 -13.601   42.594    1.722
 -13.649   42.813    1.816
 -13.697   43.032    1.685
 -13.747   43.253    1.710
 -13.798   43.474    1.787
 -13.849   43.696    1.697
 -13.902   43.918    1.697
 -13.756   44.166    1.585
 -13.809   44.390    1.585
 -13.864   44.613    1.645
 -13.918   44.835    1.476
 -13.974   45.056    1.630
 -14.030   45.275    1.755
 -14.086   45.494    1.710
 -14.143   45.712    1.659
 -14.201   45.930    1.638
 -14.259   46.146    1.357
 -14.318   46.361    1.409
 -14.377   46.576    1.233
 -14.437   46.789    0.852
 -14.498   47.002    0.998
 -14.559   47.214    0.998
 -14.621   47.425    1.153
 -14.684   47.635    0.630
 -14.747   47.844    0.630
 -14.811   48.053    0.454
 -14.875   48.260    0.755
 -14.940   48.467    0.932
 -15.006   48.673    0.755
 -15.139   49.083    0.630
 -15.207   49.287    0.153
 -15.414   49.893    0.454
 -15.484   50.094    0.153
 -15.627   50.494    0.153
 -15.700   50.692    0.454
 -15.773   50.890    0.454
 -16.073   51.675    0.454
 -16.149   51.869    1.056
 -16.791   53.401    0.454
 -17.044   53.965    0.454
 -19.252   58.117    0.153
 -19.360   58.291    0.153
 -12.649   36.146    0.153
 -12.677   36.344    0.454
 -12.706   36.542    0.153
 -12.735   36.741    0.454
 -12.857   37.544    0.153
 -12.889   37.746    0.630
 -12.921   37.948    0.755
 -12.954   38.151    1.108
 -12.988   38.355    0.153
 -13.022   38.560    0.755
 -13.056   38.765    0.998
 -13.091   38.970    0.998
 -13.127   39.177    0.852
 -13.164   39.384    0.852
 -13.201   39.591    1.329
 -13.238   39.799    1.300
 -13.277   40.008    1.454
 -13.316   40.218    1.329
 -13.356   40.428    1.329
 -13.396   40.639    1.496
 -13.437   40.851    1.515
 -13.479   41.064    1.568
 -13.522   41.277    1.486
 -13.566   41.491    1.496
 -13.610   41.705    1.665
 -13.655   41.921    1.551
 -13.701   42.137    1.476
 -13.748   42.353    1.672
 -13.795   42.571    1.782
 -13.844   42.790    1.645
 -13.893   43.009    1.616
 -13.943   43.229    1.807
 -13.995   43.450    1.787
 -14.047   43.671    1.755
 -14.100   43.894    1.755
 -13.955   44.142    1.551
 -14.009   44.365    1.551
 -14.064   44.588    1.616
 -14.120   44.809    1.685
 -14.176   45.030    1.722
 -14.232   45.250    1.659
 -14.290   45.468    1.777
 -14.347   45.686    1.685
 -14.406   45.903    1.329
 -14.465   46.119    1.515
 -14.524   46.334    1.506
 -14.585   46.548    1.568
 -14.646   46.761    1.153
 -14.707   46.974    0.932
 -14.769   47.185    0.852
 -14.832   47.396    1.056
 -14.895   47.606    0.998
 -14.959   47.815    0.630
 -15.024   48.023    0.630
 -15.089   48.230    0.998
 -15.155   48.437    0.852
 -15.221   48.643    0.755
 -15.288   48.848    0.852
 -15.494   49.458    0.153
 -15.706   50.062    0.153
 -15.924   50.659    0.630
 -15.998   50.856    0.153
 -16.073   51.053    0.454
 -16.148   51.249    0.153
 -16.224   51.445    0.153
 -16.301   51.640    0.153
 -16.379   51.834    0.932
 -16.458   52.027    0.630
 -17.029   53.363    0.755
 -17.639   54.669    0.153
 -17.730   54.853    0.153
 -19.412   57.897    0.153
 -12.642   34.760    0.153
 -12.829   36.129    0.630
 -12.858   36.327    0.153
 -12.887   36.525    0.454
 -12.946   36.924    0.153
 -12.977   37.124    0.153
 -13.072   37.727    0.755
 -13.105   37.930    0.932
 -13.138   38.133    0.454
 -13.172   38.336    0.153
 -13.206   38.540    0.755
 -13.241   38.745    1.233
 -13.277   38.951    0.755
 -13.313   39.157    1.153
 -13.350   39.364    1.056
 -13.388   39.571    1.195
 -13.426   39.779    1.357
 -13.465   39.988    1.329
 -13.504   40.197    1.515
 -13.545   40.407    1.630
 -13.586   40.618    1.551
 -13.627   40.830    1.685
 -13.670   41.042    1.585
 -13.713   41.255    1.357
 -13.757   41.468    1.645
 -13.802   41.683    1.267
 -13.848   41.898    1.551
 -13.894   42.114    1.902
 -13.942   42.330    1.797
 -13.990   42.548    1.797
 -14.039   42.766    1.524
 -14.089   42.985    1.630
 -14.140   43.205    1.821
 -14.192   43.425    1.645
 -14.245   43.646    1.685
 -14.298   43.869    1.685
 -14.154   44.117    1.616
 -14.209   44.340    1.616
 -14.265   44.562    1.825
 -14.321   44.784    1.659
 -14.378   45.004    1.630
 -14.435   45.223    1.755
 -14.493   45.442    1.601
 -14.552   45.659    1.797
 -14.611   45.876    1.432
 -14.670   46.091    1.175
 -14.731   46.306    1.665
 -14.792   46.520    1.300
 -14.853   46.733    1.108
 -14.916   46.945    1.056
 -14.978   47.156    0.852
 -15.042   47.367    1.233
 -15.106   47.576    1.056
 -15.171   47.785    0.153
 -15.236   47.993    0.852
 -15.302   48.200    1.153
 -15.369   48.406    1.108
 -15.436   48.612    0.932
 -15.504   48.817    0.454
 -15.573   49.021    0.153
 -15.783   49.628    0.153
 -15.855   49.829    0.454
 -15.927   50.029    0.454
 -16.000   50.228    0.153
 -16.073   50.427    0.630
 -16.223   50.822    0.153
 -16.375   51.215    0.630
 -16.452   51.410    0.153
 -16.530   51.604    0.454
 -16.609   51.798    0.454
 -16.688   51.991    1.153
 -16.768   52.184    1.108
 -16.849   52.376    1.056
 -16.931   52.567    0.852
 -17.181   53.137    0.454
 -17.266   53.325    0.630
 -17.703   54.259    0.153
 -17.793   54.444    0.153
 -18.068   54.995    0.153
 -19.677   57.850    0.153
 -12.819   34.744    0.153
 -13.038   36.310    0.153
 -13.068   36.508    0.153
 -13.098   36.707    0.454
 -13.222   37.507    0.454
 -13.255   37.709    0.755
 -13.322   38.114    0.454
 -13.356   38.317    0.630
 -13.391   38.521    0.755
 -13.426   38.726    0.932
 -13.463   38.931    0.998
 -13.499   39.137    1.108
 -13.537   39.343    1.056
 -13.575   39.551    1.233
 -13.613   39.758    1.153
 -13.653   39.967    1.233
 -13.693   40.176    1.357
 -13.734   40.386    1.476
 -13.775   40.597    1.616
 -13.817   40.808    1.568
 -13.860   41.020    1.409
 -13.904   41.232    1.551
 -13.949   41.446    1.534
 -13.994   41.660    1.515
 -14.040   41.875    1.593
 -14.087   42.090    1.616
 -14.135   42.307    1.685
 -14.184   42.524    1.844
 -14.234   42.742    1.744
 -14.284   42.961    1.630
 -14.336   43.180    1.733
 -14.388   43.400    1.616
 -14.442   43.621    1.551
 -14.497   43.843    1.551
 -14.353   44.092    1.844
 -14.409   44.315    1.844
 -14.465   44.537    1.710
 -14.522   44.758    1.857
 -14.580   44.978    1.665
 -14.638   45.197    1.722
 -14.696   45.415    1.744
 -14.755   45.632    1.722
 -14.815   45.848    1.496
 -14.876   46.064    1.421
 -14.937   46.278    1.593
 -14.999   46.492    1.496
 -15.061   46.704    1.056
 -15.124   46.916    0.630
 -15.188   47.127    1.195
 -15.252   47.337    1.195
 -15.317   47.547    0.998
 -15.382   47.755    0.932
 -15.449   47.963    0.852
 -15.516   48.169    1.153
 -15.583   48.376    0.998
 -15.651   48.581    0.932
 -15.720   48.785    0.852
 -15.790   48.989    0.454
 -16.075   49.796    0.153
 -16.148   49.996    0.932
 -16.222   50.195    0.852
 -16.296   50.393    0.153
 -16.524   50.984    0.153
 -16.679   51.375    0.454
 -16.758   51.569    0.454
 -16.838   51.762    0.454
 -16.918   51.955    0.454
 -17.000   52.147    0.630
 -17.082   52.339    0.998
 -17.164   52.530    1.056
 -17.248   52.720    0.998
 -17.332   52.909    0.755
 -17.417   53.098    0.630
 -17.503   53.287    0.454
 -17.590   53.474    0.153
 -17.678   53.661    0.153
 -17.766   53.848    0.153
 -18.037   54.403    0.153
 -18.315   54.954    0.153
 -19.942   57.803    0.153
 -20.053   57.977    0.153
 -13.023   34.922    0.153
 -13.248   36.490    0.454
 -13.279   36.689    0.630
 -13.373   37.288    0.454
 -13.405   37.489    0.153
 -13.438   37.690    0.153
 -13.472   37.892    0.630
 -13.506   38.095    0.454
 -13.540   38.298    0.630
 -13.576   38.502    0.998
 -13.612   38.706    0.998
 -13.648   38.911    0.932
 -13.685   39.117    1.056
 -13.723   39.323    1.153
 -13.762   39.530    1.108
 -13.801   39.738    0.998
 -13.841   39.946    1.195
 -13.881   40.155    1.409
 -13.922   40.364    1.329
 -13.964   40.575    1.267
 -14.007   40.786    1.454
 -14.051   40.998    1.585
 -14.095   41.210    1.543
 -14.140   41.423    1.733
 -14.186   41.637    1.551
 -14.233   41.852    1.616
 -14.280   42.067    1.630
 -14.329   42.283    1.710
 -14.378   42.500    1.787
 -14.429   42.718    1.672
 -14.480   42.936    1.659
 -14.532   43.155    1.825
 -14.585   43.375    1.777
 -14.639   43.596    1.659
 -14.695   43.818    1.659
 -14.552   44.066    1.787
 -14.608   44.289    1.787
 -14.665   44.510    1.733
 -14.723   44.731    1.652
 -14.781   44.951    1.659
 -14.840   45.170    1.585
 -14.899   45.387    1.797
 -14.959   45.604    1.585
 -15.020   45.820    1.551
 -15.081   46.035    1.344
 -15.143   46.250    1.454
 -15.205   46.463    1.214
 -15.269   46.675    1.233
 -15.332   46.887    1.108
 -15.397   47.098    1.195
 -15.462   47.307    1.108
 -15.528   47.516    1.153
 -15.594   47.725    0.454
 -15.661   47.932    0.755
 -15.729   48.138    1.056
 -15.797   48.344    1.056
 -15.866   48.549    1.300
 -15.936   48.753    1.108
 -16.006   48.957    1.108
 -16.077   49.159    0.454
 -16.222   49.562    0.153
 -16.295   49.762    0.153
 -16.369   49.962    1.108
 -16.443   50.161    0.153
 -16.595   50.556    0.153
 -16.672   50.753    0.153
 -16.906   51.339    0.153
 -16.986   51.532    0.454
 -17.067   51.726    0.153
 -17.230   52.110    0.153
 -17.313   52.301    0.852
 -17.397   52.492    0.153
 -17.482   52.682    0.630
 -17.567   52.871    0.755
 -17.653   53.059    0.153
 -18.372   54.546    0.153
 -18.466   54.729    0.153
 -18.561   54.912    0.454
 -20.431   58.101    0.153
 -13.399   36.275    0.153
 -13.429   36.472    0.153
 -13.460   36.671    0.454
 -13.491   36.870    0.153
 -13.555   37.269    0.454
 -13.588   37.470    0.454
 -13.621   37.671    0.153
 -13.655   37.873    0.454
 -13.689   38.075    0.755
 -13.724   38.278    0.852
 -13.760   38.482    0.630
 -13.797   38.686    1.153
 -13.834   38.891    0.998
 -13.871   39.096    0.755
 -13.909   39.302    0.998
 -13.948   39.509    1.267
 -13.988   39.716    1.108
 -14.028   39.924    1.454
 -14.069   40.133    1.616
 -14.111   40.343    1.697
 -14.154   40.553    1.384
 -14.197   40.763    1.153
 -14.241   40.975    1.601
 -14.286   41.187    1.496
 -14.331   41.400    1.300
 -14.378   41.614    1.672
 -14.425   41.828    1.284
 -14.473   42.043    1.551
 -14.523   42.259    1.710
 -14.572   42.476    1.755
 -14.623   42.693    1.844
 -14.675   42.911    1.685
 -14.728   43.130    1.766
 -14.782   43.350    1.869
 -14.837   43.570    1.744
 -14.892   43.792    1.744
 -14.751   44.040    1.861
 -14.808   44.262    1.861
 -14.865   44.484    1.811
 -14.924   44.704    1.710
 -14.983   44.924    1.902
 -15.042   45.142    1.766
 -15.102   45.360    1.787
 -15.163   45.576    1.672
 -15.224   45.792    1.645
 -15.286   46.007    1.454
 -15.349   46.221    1.476
 -15.412   46.434    1.384
 -15.476   46.646    1.083
 -15.540   46.857    0.998
 -15.606   47.068    1.233
 -15.671   47.277    1.195
 -15.738   47.486    0.998
 -15.805   47.694    1.195
 -15.873   47.901    1.315
 -15.941   48.107    1.153
 -16.011   48.312    1.233
 -16.080   48.517    1.195
 -16.151   48.721    1.056
 -16.222   48.924    0.932
 -16.294   49.126    0.852
 -16.367   49.328    0.755
 -16.440   49.528    0.454
 -16.514   49.728    0.630
 -16.589   49.928    0.630
 -16.665   50.126    0.153
 -16.741   50.324    0.454
 -17.053   51.108    0.153
 -17.133   51.302    0.153
 -17.214   51.496    0.454
 -17.378   51.881    0.454
 -17.545   52.263    0.630
 -17.715   52.643    0.153
 -17.801   52.832    0.755
 -17.888   53.020    0.454
 -18.903   55.051    0.153
 -20.928   58.395    0.153
 -13.379   34.889    0.153
 -13.579   36.257    0.153
 -13.610   36.454    0.454
 -13.641   36.653    0.454
 -13.672   36.851    0.153
 -13.704   37.051    0.454
 -13.737   37.250    0.454
 -13.770   37.451    0.153
 -13.804   37.652    0.630
 -13.838   37.853    0.630
 -13.873   38.055    0.755
 -13.909   38.258    1.056
 -13.945   38.462    1.056
 -13.982   38.666    0.932
 -14.019   38.870    1.195
 -14.057   39.075    0.998
 -14.096   39.281    0.932
 -14.135   39.488    1.454
 -14.175   39.695    0.998
 -14.216   39.903    1.384
 -14.257   40.111    1.454
 -14.300   40.320    1.357
 -14.343   40.530    1.300
 -14.387   40.741    1.267
 -14.431   40.952    1.585
 -14.476   41.164    1.496
 -14.523   41.377    1.585
 -14.570   41.590    1.496
 -14.618   41.804    1.534
 -14.666   42.019    1.659
 -14.716   42.234    1.616
 -14.767   42.451    1.733
 -14.818   42.668    1.710
 -14.870   42.886    1.697
 -14.924   43.104    1.909
 -14.978   43.324    1.787
 -15.034   43.544    1.878
 -15.090   43.765    1.878
 -14.949   44.014    1.792
 -15.007   44.236    1.792
 -15.065   44.457    1.685
 -15.124   44.677    1.766
 -15.184   44.896    1.744
 -15.244   45.114    1.844
 -15.305   45.332    1.616
 -15.366   45.548    1.409
 -15.428   45.763    1.476
 -15.491   45.978    1.543
 -15.554   46.192    1.195
 -15.618   46.404    1.300
 -15.683   46.616    1.384
 -15.748   46.827    0.932
 -15.814   47.037    1.108
 -15.881   47.246    1.384
 -15.948   47.455    1.496
 -16.016   47.662    1.432
 -16.085   47.869    1.233
 -16.154   48.075    1.409
 -16.224   48.280    1.233
 -16.295   48.484    0.932
 -16.366   48.688    1.056
 -16.438   48.891    0.153
 -16.511   49.093    0.454
 -16.584   49.294    0.454
 -16.659   49.494    0.153
 -16.733   49.694    0.153
 -16.809   49.893    0.153
 -16.886   50.091    0.153
 -16.963   50.289    0.153
 -17.198   50.877    0.153
 -17.441   51.458    0.630
 -17.607   51.843    0.153
 -17.776   52.225    0.630
 -17.861   52.414    0.153
 -17.948   52.604    0.153
 -18.035   52.792    0.454
 -18.123   52.980    1.233
 -18.212   53.168    0.630
 -19.052   54.826    0.153
 -19.149   55.007    0.153
 -20.180   56.788    0.153
 -20.288   56.963    0.153
 -20.398   57.138    0.153
 -21.314   58.515    0.153
 -13.585   35.066    0.153
 -13.729   36.042    0.454
 -13.759   36.239    0.153
 -13.790   36.436    0.454
 -13.822   36.634    0.153
 -13.919   37.231    0.630
 -13.953   37.431    0.153
 -13.987   37.632    0.454
 -14.021   37.834    0.153
 -14.057   38.035    1.056
 -14.093   38.238    1.195
 -14.129   38.441    0.932
 -14.166   38.645    1.056
 -14.204   38.849    0.932
 -14.243   39.054    0.755
 -14.282   39.260    0.932
 -14.322   39.466    1.300
 -14.362   39.673    1.108
 -14.404   39.881    1.454
 -14.446   40.089    1.454
 -14.488   40.298    1.672
 -14.532   40.508    1.476
 -14.576   40.718    1.534
 -14.621   40.929    1.645
 -14.667   41.140    1.638
 -14.714   41.353    1.551
 -14.761   41.566    1.454
 -14.810   41.780    1.524
 -14.859   41.994    1.515
 -14.909   42.210    1.630
 -14.960   42.426    1.766
 -15.013   42.643    1.909
 -15.066   42.860    1.797
 -15.120   43.079    1.816
 -15.175   43.298    1.797
 -15.231   43.518    1.710
 -15.288   43.739    1.710
 -15.148   43.987    1.733
 -15.206   44.209    1.733
 -15.265   44.430    1.685
 -15.325   44.650    1.697
 -15.385   44.868    1.777
 -15.446   45.086    1.659
 -15.507   45.303    1.496
 -15.570   45.519    1.300
 -15.632   45.734    1.267
 -15.696   45.949    1.601
 -15.760   46.162    1.534
 -15.825   46.374    1.454
 -15.890   46.586    1.593
 -15.956   46.797    1.195
 -16.023   47.006    1.233
 -16.090   47.215    1.056
 -16.158   47.423    1.357
 -16.227   47.631    1.476
 -16.296   47.837    1.131
 -16.366   48.043    1.496
 -16.437   48.247    1.300
 -16.509   48.451    1.409
 -16.581   48.655    0.755
 -16.654   48.857    0.454
 -16.727   49.059    0.153
 -16.952   49.659    0.153
 -17.029   49.858    0.630
 -17.106   50.056    0.153
 -17.184   50.253    0.755
 -17.504   51.034    0.454
 -17.586   51.228    0.153
 -17.751   51.613    0.153
 -17.836   51.804    0.454
 -17.921   51.995    0.755
 -18.006   52.186    0.998
 -18.093   52.375    0.852
 -18.180   52.564    0.454
 -18.269   52.752    0.932
 -18.358   52.940    0.998
 -19.198   54.600    0.153
 -19.395   54.963    0.153
 -20.328   56.565    0.454
 -20.769   57.263    0.153
 -13.879   35.828    0.153
 -13.909   36.024    0.153
 -13.971   36.418    0.630
 -14.035   36.814    0.153
 -14.068   37.013    0.153
 -14.101   37.212    0.454
 -14.170   37.612    0.153
 -14.205   37.814    0.630
 -14.240   38.015    1.108
 -14.277   38.218    1.432
 -14.314   38.421    0.755
 -14.351   38.624    0.454
 -14.389   38.828    0.755
 -14.428   39.033    0.852
 -14.468   39.238    0.932
 -14.508   39.444    1.195
 -14.549   39.651    1.267
 -14.591   39.859    1.300
 -14.634   40.067    1.534
 -14.677   40.275    1.409
 -14.721   40.485    1.672
 -14.766   40.695    1.585
 -14.811   40.905    1.616
 -14.858   41.117    1.585
 -14.905   41.329    1.722
 -14.953   41.542    1.551
 -15.002   41.755    1.534
 -15.052   41.970    1.659
 -15.102   42.185    1.744
 -15.154   42.400    1.825
 -15.207   42.617    1.852
 -15.261   42.834    1.917
 -15.315   43.052    1.844
 -15.371   43.271    1.924
 -15.428   43.491    1.568
 -15.485   43.711    1.568
 -15.346   43.960    1.865
 -15.405   44.182    1.865
 -15.465   44.402    1.787
 -15.525   44.622    1.835
 -15.586   44.840    1.852
 -15.648   45.058    1.722
 -15.710   45.275    1.616
 -15.773   45.490    1.496
 -15.836   45.705    1.496
 -15.900   45.919    1.329
 -15.965   46.132    1.267
 -16.031   46.344    1.267
 -16.097   46.555    1.300
 -16.163   46.766    1.384
 -16.231   46.975    0.998
 -16.299   47.184    1.329
 -16.368   47.392    1.195
 -16.437   47.598    1.214
 -16.508   47.805    1.432
 -16.578   48.010    1.409
 -16.650   48.214    1.357
 -16.722   48.418    1.384
 -16.795   48.621    0.998
 -16.943   49.024    0.153
 -17.248   49.822    0.630
 -17.327   50.020    0.153
 -17.405   50.216    0.153
 -17.485   50.413    0.454
 -17.565   50.608    0.153
 -17.647   50.803    0.454
 -17.811   51.190    0.755
 -17.895   51.382    0.153
 -17.979   51.574    0.153
 -18.064   51.766    0.630
 -18.150   51.956    0.998
 -18.237   52.146    0.755
 -18.324   52.335    0.998
 -18.413   52.524    0.932
 -18.502   52.712    0.998
 -18.592   52.899    0.153
 -19.640   54.918    0.153
 -19.946   55.456    0.153
 -20.049   55.634    0.153
 -20.474   56.342    0.153
 -21.142   57.386    0.153
 -21.729   58.242    0.153
 -13.941   35.031    0.153
 -14.089   36.005    0.454
 -14.151   36.399    0.755
 -14.283   37.192    0.153
 -14.352   37.592    0.630
 -14.388   37.793    1.056
 -14.424   37.995    1.267
 -14.461   38.197    1.195
 -14.498   38.400    1.233
 -14.536   38.603    0.932
 -14.575   38.807    0.630
 -14.614   39.011    0.630
 -14.654   39.217    0.630
 -14.695   39.422    1.195
 -14.736   39.629    1.300
 -14.778   39.836    1.409
 -14.821   40.044    1.267
 -14.865   40.252    1.329
 -14.910   40.461    1.710
 -14.955   40.671    1.601
 -15.001   40.882    1.733
 -15.048   41.093    1.710
 -15.096   41.305    1.454
 -15.144   41.517    1.716
 -15.194   41.730    1.672
 -15.244   41.945    1.755
 -15.296   42.159    1.616
 -15.348   42.375    1.844
 -15.401   42.591    1.825
 -15.455   42.808    1.909
 -15.511   43.026    1.946
 -15.567   43.245    1.797
 -15.624   43.464    1.744
 -15.683   43.684    1.744
 -15.544   43.933    1.766
 -15.604   44.154    1.766
 -15.664   44.374    1.665
 -15.725   44.593    1.585
 -15.787   44.812    1.807
 -15.849   45.029    1.797
 -15.912   45.245    1.697
 -15.976   45.461    1.300
 -16.040   45.675    1.329
 -16.105   45.889    1.465
 -16.170   46.102    1.384
 -16.236   46.313    1.175
 -16.303   46.524    1.454
 -16.371   46.734    1.344
 -16.439   46.943    1.233
 -16.508   47.152    1.284
 -16.577   47.359    0.630
 -16.648   47.566    1.233
 -16.719   47.772    1.396
 -16.790   47.977    1.454
 -16.863   48.181    0.932
 -16.936   48.384    1.195
 -17.010   48.587    0.454
 -17.084   48.789    0.153
 -17.159   48.990    0.153
 -17.235   49.190    0.153
 -17.468   49.786    0.153
 -17.547   49.983    0.630
 -17.626   50.180    0.153
 -17.788   50.570    0.454
 -17.870   50.765    0.630
 -17.953   50.958    0.630
 -18.037   51.151    0.153
 -18.121   51.344    0.153
 -18.292   51.726    0.998
 -18.555   52.295    0.454
 -18.644   52.483    0.932
 -18.735   52.671    1.056
 -19.684   54.512    0.153
 -19.987   55.052    0.153
 -20.090   55.231    0.153
 -20.193   55.410    0.153
 -20.298   55.588    0.153
 -20.404   55.765    0.153
 -20.727   56.293    0.153
 -21.518   57.507    0.153
 -21.994   58.189    0.153
 -14.119   35.013    0.153
 -14.269   35.987    0.454
 -14.332   36.380    0.630
 -14.364   36.577    0.153
 -14.431   36.974    0.153
 -14.465   37.173    0.153
 -14.500   37.372    0.153
 -14.535   37.572    0.454
 -14.571   37.773    0.630
 -14.607   37.974    0.454
 -14.645   38.176    0.998
 -14.682   38.379    1.108
 -14.721   38.582    1.056
 -14.760   38.785    0.755
 -14.800   38.990    0.630
 -14.840   39.195    0.454
 -14.881   39.400    0.998
 -14.923   39.606    1.267
 -14.966   39.813    1.476
 -15.009   40.021    1.515
 -15.053   40.229    1.601
 -15.098   40.438    1.672
 -15.144   40.647    1.722
 -15.191   40.857    1.755
 -15.238   41.068    1.761
 -15.286   41.280    1.844
 -15.336   41.492    1.630
 -15.386   41.705    1.454
 -15.437   41.919    1.744
 -15.489   42.134    1.476
 -15.541   42.349    1.766
 -15.595   42.565    1.710
 -15.650   42.782    1.787
 -15.706   42.999    1.909
 -15.763   43.217    1.878
 -15.821   43.436    1.685
 -15.880   43.656    1.685
 -15.742   43.905    1.601
 -15.803   44.126    1.601
 -15.864   44.346    1.697
 -15.925   44.565    1.697
 -15.988   44.783    1.722
 -16.050   45.000    1.844
 -16.114   45.216    1.710
 -16.178   45.431    1.409
 -16.243   45.645    1.476
 -16.309   45.858    1.421
 -16.375   46.071    1.357
 -16.442   46.282    1.496
 -16.510   46.493    1.568
 -16.578   46.703    1.524
 -16.647   46.911    1.108
 -16.716   47.119    1.131
 -16.787   47.327    0.932
 -16.858   47.533    1.195
 -16.930   47.738    1.233
 -17.002   47.943    1.056
 -17.075   48.147    1.195
 -17.149   48.350    0.755
 -17.224   48.552    0.755
 -17.299   48.754    0.998
 -17.375   48.954    0.755
 -17.452   49.154    0.630
 -17.687   49.749    0.153
 -17.766   49.946    0.454
 -17.847   50.142    0.454
 -18.010   50.533    0.153
 -18.093   50.727    0.454
 -18.347   51.304    0.153
 -18.433   51.496    0.153
 -18.520   51.686    0.454
 -18.876   52.442    0.454
 -18.967   52.629    1.195
 -20.027   54.647    0.153
 -20.129   54.827    0.153
 -20.232   55.006    0.630
 -20.653   55.717    0.153
 -20.761   55.893    0.454
 -20.870   56.069    0.153
 -21.779   57.456    0.153
 -21.897   57.627    0.153
 -22.137   57.967    0.153
 -14.298   34.996    0.153
 -14.449   35.968    0.454
 -14.480   36.164    0.630
 -14.512   36.361    0.630
 -14.545   36.558    0.454
 -14.647   37.152    0.454
 -14.718   37.552    0.630
 -14.754   37.752    0.932
 -14.791   37.953    0.454
 -14.828   38.155    1.108
 -14.867   38.357    1.056
 -14.905   38.560    0.454
 -14.945   38.763    0.153
 -14.985   38.967    0.932
 -15.026   39.172    0.630
 -15.068   39.378    1.108
 -15.110   39.583    0.932
 -15.153   39.790    1.616
 -15.197   39.997    1.515
 -15.242   40.205    1.568
 -15.287   40.414    1.710
 -15.333   40.623    1.659
 -15.380   40.833    1.924
 -15.428   41.044    1.766
 -15.477   41.255    1.792
 -15.527   41.467    1.733
 -15.577   41.680    1.861
 -15.629   41.893    1.777
 -15.681   42.108    1.551
 -15.735   42.323    1.835
 -15.789   42.538    1.825
 -15.845   42.755    1.755
 -15.901   42.972    1.902
 -15.959   43.190    1.844
 -16.017   43.409    1.979
 -16.077   43.628    1.979
 -15.940   43.877    1.766
 -16.001   44.098    1.766
 -16.063   44.317    1.782
 -16.125   44.536    1.685
 -16.188   44.754    1.816
 -16.252   44.970    1.861
 -16.316   45.186    1.807
 -16.381   45.401    1.697
 -16.446   45.615    1.685
 -16.513   45.828    1.568
 -16.580   46.040    1.645
 -16.647   46.251    1.454
 -16.716   46.461    1.797
 -16.785   46.670    1.744
 -16.854   46.879    1.496
 -16.925   47.087    1.329
 -16.996   47.294    1.195
 -17.068   47.500    1.454
 -17.140   47.705    1.153
 -17.213   47.909    1.153
 -17.287   48.113    1.432
 -17.362   48.315    1.083
 -17.437   48.517    0.630
 -17.513   48.718    0.454
 -17.590   48.919    0.454
 -17.746   49.317    0.153
 -17.986   49.909    0.454
 -18.067   50.105    0.153
 -18.150   50.300    0.454
 -18.233   50.494    0.153
 -18.572   51.265    0.153
 -18.659   51.456    0.998
 -18.747   51.646    0.454
 -19.199   52.587    0.630
 -20.477   54.959    0.153
 -22.158   57.574    0.153
 -22.279   57.744    0.454
 -22.400   57.913    0.153
 -14.447   34.785    0.454
 -14.476   34.978    0.454
 -14.628   35.949    0.153
 -14.660   36.145    0.454
 -14.693   36.341    0.454
 -14.726   36.538    1.108
 -14.794   36.934    0.454
 -14.829   37.132    0.454
 -14.864   37.331    0.630
 -14.937   37.731    0.755
 -14.974   37.932    0.932
 -15.012   38.133    0.932
 -15.051   38.335    0.998
 -15.090   38.538    0.852
 -15.130   38.741    0.630
 -15.170   38.945    0.755
 -15.212   39.150    0.932
 -15.254   39.355    1.233
 -15.297   39.560    1.233
 -15.340   39.767    1.496
 -15.385   39.974    1.710
 -15.430   40.181    1.816
 -15.476   40.390    1.744
 -15.522   40.599    1.744
 -15.570   40.808    1.766
 -15.618   41.019    1.710
 -15.668   41.230    1.844
 -15.718   41.442    1.807
 -15.769   41.654    1.844
 -15.821   41.867    1.766
 -15.874   42.081    1.852
 -15.928   42.296    1.886
 -15.983   42.511    1.878
 -16.039   42.727    1.932
 -16.096   42.944    1.973
 -16.154   43.162    2.067
 -16.213   43.381    1.886
 -16.274   43.600    1.886
 -16.138   43.849    1.844
 -16.199   44.069    1.844
 -16.262   44.288    1.777
 -16.325   44.507    1.909
 -16.388   44.724    1.733
 -16.453   44.940    1.839
 -16.518   45.156    1.766
 -16.583   45.370    1.616
 -16.650   45.584    1.601
 -16.717   45.796    1.515
 -16.784   46.008    1.821
 -16.853   46.219    1.704
 -16.922   46.429    1.835
 -16.991   46.638    1.766
 -17.062   46.846    1.816
 -17.133   47.054    1.195
 -17.205   47.260    1.329
 -17.277   47.466    1.685
 -17.351   47.671    1.585
 -17.425   47.875    1.056
 -17.499   48.078    1.153
 -17.575   48.280    0.932
 -17.651   48.482    0.454
 -17.728   48.682    0.852
 -17.805   48.883    0.755
 -17.884   49.082    0.153
 -18.043   49.478    0.153
 -18.124   49.675    0.153
 -18.539   50.649    0.153
 -18.798   51.225    0.630
 -18.885   51.415    0.454
 -19.337   52.358    0.153
 -19.430   52.544    0.153
 -20.512   54.554    0.153
 -20.616   54.733    0.454
 -20.721   54.912    0.454
 -14.568   34.383    0.153
 -14.654   34.959    0.630
 -14.684   35.152    0.454
 -14.840   36.125    0.630
 -14.873   36.322    0.153
 -14.907   36.518    0.755
 -14.975   36.913    0.454
 -15.011   37.112    0.153
 -15.046   37.311    0.153
 -15.083   37.510    0.852
 -15.120   37.710    0.852
 -15.157   37.911    0.852
 -15.196   38.112    1.056
 -15.235   38.314    0.852
 -15.274   38.516    0.454
 -15.315   38.719    0.630
 -15.356   38.922    0.454
 -15.398   39.127    1.153
 -15.440   39.332    1.233
 -15.483   39.537    1.432
 -15.527   39.743    1.476
 -15.572   39.950    1.816
 -15.618   40.157    1.886
 -15.664   40.365    1.797
 -15.711   40.574    1.733
 -15.759   40.783    1.946
 -15.808   40.994    1.807
 -15.858   41.204    1.645
 -15.909   41.416    1.816
 -15.961   41.628    1.659
 -16.013   41.841    1.685
 -16.067   42.055    2.028
 -16.121   42.269    2.108
 -16.177   42.484    2.011
 -16.233   42.700    1.787
 -16.291   42.917    2.011
 -16.350   43.134    2.183
 -16.410   43.352    1.953
 -16.470   43.571    1.953
 -16.335   43.820    1.825
 -16.398   44.040    1.825
 -16.461   44.259    1.905
 -16.524   44.477    1.852
 -16.588   44.694    1.852
 -16.653   44.910    1.886
 -16.719   45.125    1.744
 -16.785   45.339    1.476
 -16.852   45.552    1.835
 -16.920   45.765    1.652
 -16.988   45.976    1.857
 -17.058   46.187    1.917
 -17.127   46.396    1.797
 -17.198   46.605    1.894
 -17.269   46.813    1.733
 -17.341   47.020    1.551
 -17.413   47.226    1.616
 -17.487   47.431    1.515
 -17.561   47.636    1.432
 -17.635   47.840    1.409
 -17.711   48.043    1.267
 -17.787   48.245    1.153
 -17.864   48.446    0.630
 -17.942   48.646    0.153
 -18.020   48.846    0.852
 -18.099   49.045    0.630
 -18.260   49.440    0.454
 -18.342   49.637    0.454
 -18.424   49.833    0.153
 -18.591   50.222    0.454
 -18.676   50.416    0.153
 -18.847   50.801    0.153
 -18.935   50.993    0.153
 -19.022   51.184    0.755
 -19.111   51.374    0.630
 -19.201   51.564    0.153
 -19.568   52.315    0.153
 -19.662   52.501    0.153
 -20.650   54.328    0.153
 -20.754   54.507    0.153
 -20.859   54.686    0.153
 -20.965   54.864    0.755
 -14.773   34.557    0.454
 -14.803   34.749    0.153
 -14.832   34.941    0.755
 -14.862   35.134    0.755
 -15.020   36.106    0.852
 -15.054   36.302    0.454
 -15.087   36.498    0.755
 -15.122   36.695    0.153
 -15.157   36.893    0.630
 -15.192   37.091    0.153
 -15.229   37.289    0.454
 -15.265   37.489    0.153
 -15.303   37.689    0.755
 -15.341   37.889    0.630
 -15.379   38.090    1.267
 -15.419   38.291    0.454
 -15.459   38.493    0.630
 -15.500   38.696    0.852
 -15.541   38.900    1.108
 -15.583   39.104    1.267
 -15.626   39.308    1.195
 -15.670   39.513    1.685
 -15.714   39.719    1.710
 -15.760   39.926    1.835
 -15.806   40.133    1.902
 -15.853   40.341    1.935
 -15.900   40.549    1.939
 -15.949   40.758    1.932
 -15.998   40.968    1.454
 -16.049   41.178    1.787
 -16.100   41.390    1.835
 -16.152   41.602    1.744
 -16.205   41.814    1.979
 -16.259   42.028    1.935
 -16.314   42.242    1.844
 -16.370   42.456    1.973
 -16.428   42.672    1.733
 -16.486   42.888    1.869
 -16.545   43.105    1.973
 -16.606   43.323    1.861
 -16.667   43.542    1.861
 -16.533   43.791    1.755
 -16.596   44.010    1.755
 -16.659   44.229    1.852
 -16.723   44.447    1.722
 -16.788   44.664    1.894
 -16.854   44.879    1.979
 -16.920   45.094    1.807
 -16.987   45.308    1.704
 -17.055   45.521    1.659
 -17.123   45.733    1.777
 -17.193   45.944    1.811
 -17.262   46.154    1.825
 -17.333   46.363    1.766
 -17.404   46.572    1.844
 -17.476   46.779    1.697
 -17.548   46.986    1.672
 -17.622   47.192    1.496
 -17.696   47.397    1.153
 -17.771   47.601    1.454
 -17.846   47.804    0.755
 -17.922   48.007    1.534
 -17.999   48.209    0.966
 -18.077   48.410    0.932
 -18.156   48.610    0.630
 -18.235   48.809    0.852
 -18.396   49.205    0.630
 -18.477   49.402    0.630
 -18.559   49.599    0.153
 -18.643   49.794    0.153
 -19.158   50.952    0.153
 -19.247   51.143    0.630
 -19.337   51.332    0.153
 -19.427   51.522    0.454
 -19.704   52.085    0.153
 -19.797   52.271    0.153
 -19.892   52.457    0.153
 -20.890   54.280    0.153
 -15.041   35.115    0.630
 -15.167   35.891    0.153
 -15.234   36.282    0.153
 -15.268   36.478    0.852
 -15.303   36.675    0.454
 -15.338   36.872    0.153
 -15.374   37.070    0.153
 -15.411   37.268    0.852
 -15.448   37.467    1.195
 -15.486   37.667    0.932
 -15.524   37.867    0.932
 -15.563   38.068    0.852
 -15.603   38.269    0.932
 -15.643   38.471    0.755
 -15.684   38.673    0.153
 -15.726   38.876    0.755
 -15.769   39.080    1.409
 -15.812   39.284    1.357
 -15.856   39.489    1.697
 -15.901   39.695    1.766
 -15.947   39.901    1.697
 -15.994   40.108    1.797
 -16.041   40.316    1.777
 -16.089   40.524    1.844
 -16.138   40.733    1.878
 -16.188   40.942    1.755
 -16.239   41.152    1.797
 -16.291   41.363    1.825
 -16.343   41.575    1.861
 -16.397   41.787    2.017
 -16.452   42.000    1.825
 -16.507   42.214    1.989
 -16.564   42.429    1.932
 -16.622   42.644    1.932
 -16.680   42.860    1.998
 -16.740   43.077    2.028
 -16.801   43.294    1.861
 -16.863   43.513    1.861
 -16.730   43.761    1.909
 -16.793   43.981    1.909
 -16.858   44.199    1.844
 -16.923   44.416    1.755
 -16.988   44.633    1.878
 -17.055   44.848    1.960
 -17.122   45.063    1.894
 -17.189   45.276    1.733
 -17.258   45.489    1.816
 -17.327   45.700    1.766
 -17.396   45.911    1.744
 -17.467   46.121    1.722
 -17.538   46.330    1.672
 -17.610   46.538    1.630
 -17.683   46.745    1.766
 -17.756   46.952    1.835
 -17.830   47.157    1.645
 -17.905   47.362    1.300
 -17.980   47.566    0.932
 -18.056   47.769    1.329
 -18.133   47.971    0.998
 -18.211   48.172    1.344
 -18.290   48.373    1.108
 -18.369   48.573    0.630
 -18.449   48.772    0.630
 -18.530   48.970    1.056
 -18.694   49.364    0.153
 -18.777   49.560    0.454
 -19.117   50.336    0.153
 -19.205   50.528    0.153
 -19.381   50.911    0.755
 -19.471   51.101    0.454
 -19.562   51.290    0.153
 -19.745   51.667    0.153
 -19.932   52.042    0.454
 -20.027   52.228    0.153
 -21.025   54.053    0.454
 -15.250   35.289    0.454
 -15.314   35.676    0.153
 -15.414   36.261    0.153
 -15.449   36.457    0.852
 -15.484   36.654    0.153
 -15.556   37.049    0.852
 -15.593   37.247    1.108
 -15.630   37.446    1.357
 -15.668   37.645    0.998
 -15.707   37.845    0.932
 -15.747   38.045    0.454
 -15.787   38.246    1.056
 -15.828   38.448    0.998
 -15.869   38.650    1.267
 -15.911   38.853    1.195
 -15.954   39.056    1.454
 -15.998   39.260    1.697
 -16.043   39.465    1.722
 -16.088   39.670    1.659
 -16.134   39.876    1.659
 -16.181   40.083    1.722
 -16.229   40.290    1.905
 -16.278   40.498    1.886
 -16.327   40.707    1.874
 -16.378   40.916    1.825
 -16.429   41.126    1.986
 -16.481   41.337    1.886
 -16.535   41.548    2.005
 -16.589   41.760    1.924
 -16.644   41.973    1.816
 -16.700   42.186    1.825
 -16.757   42.400    1.882
 -16.816   42.615    1.992
 -16.875   42.831    2.145
 -16.935   43.048    1.932
 -16.997   43.265    1.894
 -17.060   43.483    1.894
 -16.927   43.732    1.697
 -16.991   43.951    1.697
 -17.056   44.169    1.966
 -17.122   44.386    1.744
 -17.188   44.602    1.691
 -17.255   44.817    1.771
 -17.322   45.031    1.894
 -17.391   45.244    1.939
 -17.460   45.456    1.733
 -17.530   45.668    1.835
 -17.600   45.878    1.722
 -17.671   46.088    1.739
 -17.743   46.296    1.697
 -17.816   46.504    1.722
 -17.889   46.711    1.710
 -17.963   46.917    1.852
 -18.038   47.122    1.616
 -18.113   47.326    1.454
 -18.190   47.530    0.932
 -18.267   47.733    1.267
 -18.344   47.934    1.267
 -18.423   48.135    1.357
 -18.502   48.336    1.214
 -18.582   48.535    0.630
 -18.663   48.734    0.630
 -18.745   48.932    0.153
 -18.827   49.129    0.153
 -19.079   49.715    0.153
 -19.515   50.679    0.454
 -19.604   50.869    0.630
 -19.786   51.248    0.153
 -19.878   51.436    0.153
 -19.971   51.624    0.852
 -20.065   51.811    0.755
 -20.160   51.998    0.153
 -21.263   54.005    0.153
 -15.461   35.463    0.153
 -15.494   35.656    0.153
 -15.527   35.851    0.454
 -15.595   36.241    0.153
 -15.629   36.436    0.755
 -15.701   36.830    0.454
 -15.737   37.027    0.755
 -15.775   37.225    1.233
 -15.812   37.424    0.932
 -15.851   37.623    0.755
 -15.890   37.822    0.932
 -15.930   38.022    0.852
 -15.971   38.223    1.195
 -16.012   38.425    0.454
 -16.054   38.627    0.998
 -16.096   38.829    1.515
 -16.140   39.032    1.551
 -16.184   39.236    1.766
 -16.229   39.441    1.645
 -16.275   39.646    1.432
 -16.321   39.851    1.816
 -16.369   40.058    1.966
 -16.417   40.265    2.017
 -16.466   40.472    2.014
 -16.516   40.681    1.816
 -16.567   40.890    2.088
 -16.619   41.099    1.869
 -16.672   41.310    1.722
 -16.726   41.521    1.917
 -16.780   41.732    1.973
 -16.836   41.945    1.966
 -16.893   42.158    1.685
 -16.950   42.372    1.970
 -17.009   42.587    2.005
 -17.069   42.802    2.067
 -17.130   43.018    1.710
 -17.193   43.235    1.835
 -17.256   43.453    1.835
 -17.124   43.702    1.755
 -17.189   43.920    1.755
 -17.254   44.138    1.932
 -17.320   44.355    1.878
 -17.387   44.570    1.755
 -17.455   44.785    1.852
 -17.523   44.999    2.002
 -17.592   45.212    1.921
 -17.662   45.424    1.733
 -17.732   45.635    1.755
 -17.803   45.845    1.727
 -17.875   46.054    1.691
 -17.948   46.262    1.645
 -18.021   46.470    1.568
 -18.095   46.676    1.869
 -18.170   46.882    1.645
 -18.245   47.087    1.659
 -18.322   47.291    1.601
 -18.399   47.494    1.329
 -18.476   47.696    1.384
 -18.555   47.897    1.056
 -18.634   48.098    1.616
 -18.714   48.298    0.998
 -18.795   48.497    0.852
 -18.877   48.695    0.755
 -18.959   48.893    0.454
 -19.042   49.090    0.454
 -19.126   49.286    0.551
 -19.211   49.481    0.329
 -19.296   49.675    0.329
 -19.558   50.254    0.153
 -19.736   50.637    0.755
 -19.827   50.827    0.932
 -20.010   51.205    0.153
 -20.103   51.393    0.153
 -20.197   51.580    0.153
 -21.500   53.956    0.153
 -15.673   35.636    0.153
 -15.740   36.025    0.630
 -15.775   36.220    0.153
 -15.810   36.415    0.755
 -15.846   36.612    0.153
 -15.882   36.808    0.454
 -15.919   37.005    1.108
 -15.957   37.203    0.852
 -15.995   37.401    0.852
 -16.034   37.600    0.454
 -16.073   37.800    0.630
 -16.113   38.000    0.998
 -16.154   38.200    1.195
 -16.196   38.401    1.267
 -16.238   38.603    1.534
 -16.281   38.805    1.638
 -16.325   39.008    1.432
 -16.370   39.212    1.744
 -16.415   39.416    1.384
 -16.462   39.621    1.672
 -16.509   39.826    1.722
 -16.556   40.032    1.844
 -16.605   40.239    1.917
 -16.655   40.446    1.932
 -16.705   40.654    1.976
 -16.757   40.863    1.960
 -16.809   41.072    1.905
 -16.862   41.282    1.844
 -16.916   41.493    1.973
 -16.972   41.704    1.685
 -17.028   41.917    1.722
 -17.085   42.129    2.083
 -17.144   42.343    1.998
 -17.203   42.557    2.020
 -17.263   42.772    1.992
 -17.325   42.988    1.744
 -17.388   43.205    1.874
 -17.452   43.422    1.874
 -17.320   43.671    1.777
 -17.386   43.889    1.777
 -17.452   44.107    1.787
 -17.519   44.323    1.909
 -17.587   44.538    1.902
 -17.655   44.753    1.835
 -17.724   44.966    1.787
 -17.793   45.179    1.835
 -17.864   45.390    1.816
 -17.935   45.601    1.898
 -18.007   45.811    1.797
 -18.079   46.020    1.710
 -18.153   46.228    1.568
 -18.226   46.435    1.630
 -18.301   46.641    1.685
 -18.377   46.846    1.816
 -18.453   47.051    1.534
 -18.530   47.254    1.329
 -18.608   47.457    1.601
 -18.686   47.659    1.329
 -18.765   47.860    1.267
 -18.845   48.060    1.396
 -18.926   48.260    0.998
 -19.008   48.459    0.454
 -19.090   48.657    0.852
 -19.173   48.854    0.807
 -19.257   49.050    0.329
 -19.427   49.441    0.153
 -19.514   49.635    0.153
 -19.778   50.213    0.153
 -19.867   50.404    0.454
 -19.958   50.594    0.755
 -21.845   54.085    0.153
 -22.064   54.439    0.454
 -22.175   54.616    0.454
 -15.920   36.004    0.153
 -15.990   36.394    0.454
 -16.027   36.590    0.454
 -16.100   36.983    1.056
 -16.138   37.181    1.108
 -16.177   37.379    0.998
 -16.216   37.577    0.998
 -16.256   37.777    0.454
 -16.297   37.976    0.998
 -16.338   38.177    0.852
 -16.380   38.378    1.601
 -16.423   38.579    1.153
 -16.466   38.781    1.486
 -16.511   38.984    1.384
 -16.556   39.187    1.616
 -16.601   39.391    1.476
 -16.648   39.595    1.710
 -16.696   39.800    1.645
 -16.744   40.006    1.777
 -16.793   40.213    1.905
 -16.843   40.420    1.869
 -16.894   40.627    2.070
 -16.946   40.836    1.956
 -16.999   41.045    1.963
 -17.053   41.255    1.886
 -17.107   41.465    1.942
 -17.163   41.676    1.825
 -17.220   41.888    1.797
 -17.278   42.101    1.869
 -17.336   42.314    2.056
 -17.396   42.528    2.127
 -17.457   42.743    1.932
 -17.520   42.958    1.960
 -17.583   43.174    1.917
 -17.648   43.391    1.917
 -17.517   43.640    1.722
 -17.583   43.858    1.722
 -17.650   44.075    1.816
 -17.717   44.291    1.886
 -17.786   44.506    1.894
 -17.854   44.720    1.953
 -17.924   44.933    1.932
 -17.994   45.146    1.932
 -18.065   45.357    1.913
 -18.137   45.567    1.821
 -18.210   45.777    1.830
 -18.283   45.985    1.811
 -18.357   46.193    1.551
 -18.432   46.399    1.645
 -18.507   46.605    1.909
 -18.583   46.810    1.766
 -18.660   47.014    1.744
 -18.738   47.218    1.551
 -18.816   47.420    1.476
 -18.895   47.622    1.384
 -18.975   47.822    0.932
 -19.056   48.022    1.329
 -19.138   48.221    0.998
 -19.220   48.420    0.630
 -19.303   48.617    1.131
 -19.472   49.010    0.153
 -19.557   49.206    0.153
 -19.731   49.594    0.153
 -19.818   49.787    0.329
 -19.907   49.979    0.153
 -20.087   50.361    0.454
 -20.179   50.551    0.755
 -20.458   51.118    0.153
 -20.552   51.305    0.153
 -20.648   51.491    0.153
 -22.083   54.035    0.153
 -22.193   54.212    0.630
 -22.303   54.388    0.153
 -22.415   54.564    0.454
 -16.065   35.789    0.153
 -16.135   36.178    0.153
 -16.171   36.373    0.755
 -16.207   36.568    0.454
 -16.244   36.764    0.630
 -16.282   36.961    0.153
 -16.320   37.158    1.267
 -16.359   37.356    1.153
 -16.399   37.555    0.153
 -16.439   37.753    0.998
 -16.480   37.953    0.630
 -16.522   38.153    1.153
 -16.564   38.354    1.685
 -16.607   38.555    1.357
 -16.651   38.757    1.534
 -16.696   38.959    1.534
 -16.741   39.162    1.524
 -16.788   39.366    1.577
 -16.835   39.570    1.601
 -16.883   39.775    1.524
 -16.931   39.980    1.685
 -16.981   40.186    1.825
 -17.031   40.393    1.917
 -17.083   40.600    1.992
 -17.135   40.809    1.932
 -17.188   41.017    1.852
 -17.243   41.227    1.902
 -17.298   41.437    1.960
 -17.354   41.648    2.005
 -17.412   41.859    2.078
 -17.470   42.071    2.122
 -17.529   42.284    2.145
 -17.590   42.498    2.185
 -17.651   42.712    2.127
 -17.714   42.928    2.098
 -17.778   43.144    2.067
 -17.843   43.360    2.067
 -17.713   43.609    1.894
 -17.780   43.827    1.894
 -17.848   44.043    1.861
 -17.916   44.259    1.942
 -17.984   44.474    1.917
 -18.054   44.688    1.942
 -18.124   44.900    1.755
 -18.195   45.112    1.898
 -18.267   45.323    1.844
 -18.339   45.533    1.802
 -18.413   45.742    1.917
 -18.486   45.950    1.771
 -18.561   46.157    1.766
 -18.636   46.364    1.755
 -18.712   46.569    1.722
 -18.789   46.774    1.807
 -18.867   46.978    1.551
 -18.945   47.180    1.585
 -19.025   47.383    1.267
 -19.104   47.584    1.722
 -19.185   47.784    1.659
 -19.267   47.984    1.665
 -19.349   48.183    0.932
 -19.432   48.381    0.852
 -19.516   48.578    1.028
 -19.600   48.774    0.454
 -19.686   48.970    0.630
 -19.859   49.359    0.454
 -20.125   49.937    0.630
 -20.216   50.128    0.454
 -20.307   50.318    0.755
 -20.399   50.508    0.454
 -22.431   54.161    0.630
 -22.542   54.337    0.454
 -16.280   35.962    0.454
 -16.315   36.156    0.153
 -16.351   36.351    0.852
 -16.388   36.546    0.153
 -16.425   36.742    0.932
 -16.463   36.939    1.267
 -16.502   37.136    0.454
 -16.541   37.333    0.153
 -16.581   37.531    0.630
 -16.622   37.730    0.454
 -16.663   37.929    0.852
 -16.705   38.129    1.568
 -16.748   38.329    1.454
 -16.792   38.530    0.932
 -16.836   38.732    1.432
 -16.881   38.934    1.476
 -16.927   39.137    1.672
 -16.973   39.340    1.534
 -17.021   39.544    1.585
 -17.069   39.748    1.267
 -17.119   39.954    1.672
 -17.169   40.160    1.869
 -17.220   40.366    1.924
 -17.271   40.573    2.045
 -17.324   40.781    1.913
 -17.378   40.989    1.989
 -17.433   41.199    2.085
 -17.489   41.408    2.112
 -17.545   41.619    2.145
 -17.603   41.830    2.181
 -17.662   42.042    2.229
 -17.722   42.255    2.218
 -17.783   42.468    2.166
 -17.845   42.682    1.932
 -17.908   42.897    2.067
 -17.973   43.112    1.983
 -18.039   43.329    1.983
 -17.910   43.578    1.986
 -17.977   43.795    1.986
 -18.045   44.011    1.816
 -18.114   44.227    1.946
 -18.183   44.441    1.953
 -18.253   44.654    2.095
 -18.324   44.867    2.090
 -18.396   45.078    1.973
 -18.468   45.289    1.807
 -18.541   45.498    1.861
 -18.615   45.707    1.811
 -18.690   45.915    1.811
 -18.765   46.122    1.807
 -18.841   46.328    1.685
 -18.918   46.533    1.710
 -18.995   46.737    1.672
 -19.074   46.940    1.697
 -19.153   47.143    1.476
 -19.233   47.345    1.432
 -19.313   47.546    1.384
 -19.395   47.746    1.568
 -19.477   47.945    1.357
 -19.560   48.143    1.153
 -19.644   48.341    0.998
 -19.728   48.538    0.551
 -19.814   48.734    0.153
 -19.900   48.929    0.153
 -19.987   49.124    0.153
 -20.075   49.317    0.852
 -20.163   49.510    0.153
 -20.343   49.894    0.454
 -20.434   50.085    0.153
 -20.526   50.275    0.998
 -21.000   51.215    0.153
 -21.195   51.586    0.153
 -22.668   54.109    0.153
 -16.459   35.940    0.153
 -16.532   36.329    0.630
 -16.569   36.524    0.630
 -16.606   36.720    0.755
 -16.645   36.916    0.630
 -16.684   37.113    0.153
 -16.723   37.310    0.153
 -16.764   37.508    0.755
 -16.805   37.706    0.153
 -16.846   37.905    0.153
 -16.889   38.105    1.543
 -16.932   38.305    1.153
 -16.976   38.506    1.585
 -17.021   38.707    1.329
 -17.066   38.909    1.496
 -17.112   39.111    1.697
 -17.159   39.314    1.300
 -17.207   39.518    1.496
 -17.256   39.722    1.454
 -17.306   39.927    1.697
 -17.356   40.133    1.966
 -17.408   40.339    1.878
 -17.460   40.546    1.825
 -17.513   40.753    1.869
 -17.567   40.961    1.970
 -17.623   41.170    2.045
 -17.679   41.380    1.986
 -17.736   41.590    2.122
 -17.795   41.801    2.045
 -17.854   42.012    2.195
 -17.914   42.224    2.250
 -17.976   42.437    2.309
 -18.039   42.651    2.168
 -18.103   42.866    2.112
 -18.168   43.081    2.162
 -18.234   43.297    2.162
 -18.106   43.546    2.112
 -18.174   43.763    2.112
 -18.242   43.979    1.835
 -18.312   44.194    1.924
 -18.382   44.408    1.928
 -18.452   44.621    1.932
 -18.524   44.833    1.973
 -18.596   45.044    2.070
 -18.669   45.254    1.878
 -18.743   45.463    1.956
 -18.817   45.672    1.992
 -18.893   45.879    1.766
 -18.969   46.086    1.848
 -19.045   46.291    1.755
 -19.123   46.496    1.787
 -19.201   46.700    1.630
 -19.280   46.903    1.672
 -19.360   47.105    1.108
 -19.440   47.306    1.384
 -19.522   47.507    1.300
 -19.604   47.707    1.665
 -19.687   47.905    1.195
 -19.771   48.104    1.267
 -19.855   48.301    0.755
 -19.940   48.497    0.894
 -20.113   48.888    0.755
 -20.201   49.082    0.454
 -20.470   49.660    0.153
 -20.561   49.851    0.755
 -20.746   50.231    1.056
 -21.029   50.796    0.153
 -21.321   51.354    0.153
 -22.905   54.057    0.153
 -16.639   35.919    0.153
 -16.712   36.307    0.630
 -16.749   36.502    1.056
 -16.787   36.697    0.932
 -16.826   36.893    1.476
 -16.865   37.090    1.733
 -16.905   37.287    1.551
 -16.946   37.484    0.630
 -16.987   37.682    0.630
 -17.029   37.881    0.755
 -17.072   38.080    1.476
 -17.116   38.280    1.108
 -17.160   38.481    1.108
 -17.205   38.682    1.454
 -17.251   38.883    1.384
 -17.298   39.085    1.300
 -17.345   39.288    1.233
 -17.393   39.491    1.409
 -17.443   39.695    1.672
 -17.493   39.900    1.551
 -17.544   40.105    1.807
 -17.596   40.311    1.924
 -17.648   40.518    1.825
 -17.702   40.725    1.979
 -17.757   40.933    2.026
 -17.813   41.141    2.023
 -17.869   41.350    2.142
 -17.927   41.560    2.103
 -17.986   41.771    2.127
 -18.046   41.982    2.206
 -18.107   42.194    2.312
 -18.169   42.407    2.346
 -18.232   42.620    2.185
 -18.297   42.834    2.075
 -18.362   43.049    2.067
 -18.429   43.265    2.067
 -18.301   43.514    2.062
 -18.370   43.730    2.062
 -18.439   43.946    1.979
 -18.509   44.160    1.932
 -18.580   44.374    2.098
 -18.651   44.587    1.992
 -18.724   44.798    2.056
 -18.796   45.009    1.932
 -18.870   45.219    2.067
 -18.944   45.428    1.946
 -19.020   45.636    1.949
 -19.095   45.843    1.886
 -19.172   46.049    1.861
 -19.249   46.254    1.659
 -19.328   46.459    1.825
 -19.407   46.662    1.616
 -19.486   46.865    1.697
 -19.567   47.067    1.357
 -19.648   47.268    1.454
 -19.730   47.468    1.630
 -19.813   47.667    1.300
 -19.896   47.866    1.233
 -19.981   48.063    1.300
 -20.066   48.260    1.233
 -20.152   48.456    0.630
 -20.239   48.652    0.755
 -20.327   48.846    0.454
 -20.505   49.233    0.153
 -20.686   49.617    0.454
 -20.778   49.807    0.454
 -20.871   49.997    0.454
 -20.964   50.187    1.195
 -21.544   51.308    0.153
 -21.745   51.676    0.153
 -23.141   54.005    0.454
 -16.783   35.703    0.153
 -16.819   35.897    0.153
 -16.855   36.090    0.153
 -16.892   36.284    0.153
 -16.930   36.479    0.630
 -16.968   36.674    0.852
 -17.007   36.870    1.825
 -17.047   37.066    1.766
 -17.087   37.263    1.551
 -17.128   37.460    1.233
 -17.170   37.658    0.153
 -17.212   37.857    0.630
 -17.256   38.056    1.568
 -17.299   38.255    1.233
 -17.344   38.455    1.233
 -17.390   38.656    1.568
 -17.436   38.857    1.384
 -17.483   39.059    1.329
 -17.531   39.262    1.329
 -17.580   39.465    1.454
 -17.629   39.668    1.585
 -17.680   39.873    1.685
 -17.731   40.078    1.766
 -17.783   40.283    1.960
 -17.837   40.489    2.122
 -17.891   40.696    2.065
 -17.946   40.904    2.153
 -18.002   41.112    2.179
 -18.059   41.321    2.243
 -18.118   41.530    2.277
 -18.177   41.741    2.324
 -18.237   41.952    2.231
 -18.299   42.163    2.300
 -18.362   42.376    2.296
 -18.425   42.589    2.234
 -18.490   42.802    2.065
 -18.557   43.017    1.966
 -18.624   43.232    1.966
 -18.497   43.481    2.166
 -18.566   43.697    2.166
 -18.636   43.913    2.008
 -18.707   44.127    1.924
 -18.778   44.340    1.882
 -18.850   44.552    1.861
 -18.923   44.764    1.966
 -18.996   44.974    2.072
 -19.071   45.184    2.072
 -19.146   45.392    2.002
 -19.221   45.600    1.852
 -19.298   45.806    1.869
 -19.375   46.012    1.956
 -19.453   46.217    1.886
 -19.532   46.421    1.835
 -19.612   46.624    1.616
 -19.692   46.827    1.551
 -19.773   47.028    1.616
 -19.855   47.229    1.585
 -19.938   47.428    1.432
 -20.021   47.627    1.357
 -20.106   47.825    1.486
 -20.191   48.023    0.998
 -20.277   48.219    0.932
 -20.364   48.415    0.755
 -20.451   48.610    0.329
 -20.540   48.804    0.454
 -20.629   48.997    0.153
 -20.810   49.382    0.852
 -20.902   49.573    0.852
 -20.995   49.763    0.153
 -21.088   49.953    1.515
 -21.182   50.142    1.697
 -21.374   50.518    0.153
 -22.072   51.810    0.153
 -23.377   53.951    0.454
 -16.962   35.682    0.153
 -17.073   36.262    0.454
 -17.111   36.456    0.755
 -17.149   36.651    1.267
 -17.188   36.847    1.733
 -17.228   37.043    1.616
 -17.269   37.239    1.515
 -17.310   37.436    1.476
 -17.352   37.634    1.056
 -17.395   37.832    0.755
 -17.439   38.031    1.601
 -17.483   38.230    1.329
 -17.528   38.430    1.131
 -17.574   38.630    1.329
 -17.621   38.831    1.432
 -17.668   39.033    1.454
 -17.716   39.235    1.329
 -17.766   39.438    1.384
 -17.816   39.641    1.601
 -17.866   39.845    1.568
 -17.918   40.050    1.766
 -17.971   40.255    2.034
 -18.025   40.461    2.149
 -18.079   40.668    2.131
 -18.135   40.875    2.201
 -18.192   41.083    2.322
 -18.249   41.291    2.366
 -18.308   41.500    2.423
 -18.368   41.710    2.371
 -18.429   41.921    2.264
 -18.491   42.132    2.366
 -18.554   42.344    2.264
 -18.618   42.557    2.243
 -18.684   42.770    2.208
 -18.751   42.985    2.133
 -18.819   43.199    2.133
 -18.693   43.448    2.214
 -18.762   43.664    2.214
 -18.833   43.879    1.942
 -18.904   44.093    1.995
 -18.976   44.306    2.070
 -19.049   44.518    1.946
 -19.122   44.729    2.034
 -19.196   44.939    2.011
 -19.271   45.148    2.031
 -19.347   45.356    2.062
 -19.423   45.563    1.970
 -19.500   45.770    2.129
 -19.578   45.975    2.017
 -19.657   46.180    1.924
 -19.736   46.383    1.852
 -19.817   46.586    1.787
 -19.898   46.788    1.524
 -19.980   46.989    1.630
 -20.062   47.189    1.506
 -20.146   47.389    1.056
 -20.230   47.587    1.515
 -20.315   47.785    1.267
 -20.401   47.982    1.214
 -20.487   48.178    0.630
 -20.575   48.373    0.153
 -20.663   48.568    0.454
 -20.752   48.762    0.551
 -20.842   48.955    0.755
 -20.933   49.147    1.267
 -21.025   49.338    0.932
 -21.118   49.529    0.630
 -21.211   49.719    1.384
 -21.305   49.908    1.056
 -21.400   50.097    0.630
 -21.496   50.284    0.153
 -22.091   51.396    0.153
 -22.401   51.943    0.454
 -22.613   52.304    0.153
 -22.720   52.484    0.153
 -23.612   53.897    0.454
 -23.728   54.071    0.153
 -23.845   54.245    0.630
 -17.178   35.852    0.153
 -17.215   36.045    0.153
 -17.330   36.628    1.568
 -17.370   36.823    1.153
 -17.410   37.019    1.585
 -17.451   37.215    1.766
 -17.493   37.412    1.476
 -17.535   37.609    1.195
 -17.578   37.807    0.852
 -17.622   38.005    1.685
 -17.667   38.204    1.384
 -17.712   38.404    1.608
 -17.758   38.604    1.233
 -17.805   38.805    1.551
 -17.853   39.006    1.551
 -17.902   39.208    1.534
 -17.951   39.411    1.551
 -18.002   39.614    1.534
 -18.053   39.817    1.816
 -18.105   40.022    1.992
 -18.159   40.227    2.140
 -18.213   40.432    2.225
 -18.268   40.639    2.160
 -18.324   40.845    2.214
 -18.381   41.053    2.282
 -18.439   41.261    2.416
 -18.499   41.470    2.236
 -18.559   41.680    2.404
 -18.620   41.890    2.373
 -18.683   42.101    2.277
 -18.746   42.312    2.151
 -18.811   42.525    2.136
 -18.877   42.738    2.309
 -18.945   42.952    2.249
 -19.013   43.166    2.249
 -18.888   43.415    2.220
 -18.958   43.631    2.220
 -19.029   43.845    1.960
 -19.101   44.059    2.056
 -19.174   44.271    1.986
 -19.247   44.483    2.020
 -19.321   44.693    2.108
 -19.396   44.903    2.131
 -19.471   45.112    2.131
 -19.547   45.320    2.131
 -19.625   45.526    2.115
 -19.702   45.732    2.301
 -19.781   45.937    2.045
 -19.860   46.142    1.874
 -19.940   46.345    1.825
 -20.021   46.547    1.821
 -20.103   46.749    1.645
 -20.186   46.949    1.771
 -20.269   47.149    1.506
 -20.353   47.348    0.852
 -20.438   47.546    1.496
 -20.524   47.744    1.233
 -20.610   47.940    1.108
 -20.698   48.136    1.108
 -20.786   48.331    0.454
 -20.875   48.525    0.932
 -20.965   48.719    1.108
 -21.056   48.911    1.195
 -21.147   49.103    1.153
 -21.240   49.294    0.755
 -21.333   49.484    0.153
 -21.427   49.674    1.300
 -21.618   50.051    0.630
 -21.715   50.238    0.153
 -22.418   51.530    0.153
 -22.522   51.712    0.454
 -22.627   51.893    0.153
 -22.948   52.433    0.153
 -23.056   52.611    0.153
 -24.081   54.189    0.454
 -17.321   35.637    0.153
 -17.511   36.604    1.585
 -17.551   36.799    1.056
 -17.591   36.995    1.496
 -17.633   37.191    1.551
 -17.675   37.387    1.496
 -17.717   37.584    1.755
 -17.761   37.782    1.432
 -17.805   37.980    1.744
 -17.850   38.179    1.685
 -17.896   38.378    1.685
 -17.943   38.578    1.630
 -17.990   38.778    1.585
 -18.038   38.979    1.835
 -18.087   39.181    1.960
 -18.137   39.383    1.902
 -18.188   39.586    1.932
 -18.240   39.789    1.844
 -18.292   39.993    1.953
 -18.346   40.198    2.072
 -18.401   40.403    2.185
 -18.456   40.609    2.236
 -18.513   40.816    2.318
 -18.570   41.023    2.233
 -18.629   41.231    2.266
 -18.689   41.439    2.264
 -18.750   41.649    2.290
 -18.811   41.859    2.300
 -18.875   42.069    2.296
 -18.939   42.280    2.214
 -19.004   42.492    2.172
 -19.071   42.705    2.222
 -19.139   42.919    2.218
 -19.208   43.133    2.218
 -19.083   43.382    2.303
 -19.154   43.597    2.303
 -19.226   43.811    2.011
 -19.298   44.024    2.059
 -19.371   44.236    2.062
 -19.445   44.447    1.966
 -19.520   44.658    2.210
 -19.595   44.867    2.222
 -19.671   45.075    2.238
 -19.748   45.283    2.168
 -19.826   45.489    2.252
 -19.904   45.695    2.307
 -19.983   45.899    2.011
 -20.063   46.103    1.797
 -20.144   46.306    1.869
 -20.226   46.508    1.710
 -20.308   46.709    1.825
 -20.391   46.910    1.585
 -20.475   47.109    1.267
 -20.560   47.308    1.233
 -20.646   47.505    1.315
 -20.732   47.702    1.056
 -20.819   47.898    1.175
 -20.907   48.094    0.966
 -20.996   48.288    0.966
 -21.086   48.482    0.932
 -21.177   48.675    1.195
 -21.268   48.867    1.175
 -21.361   49.059    0.998
 -21.454   49.249    0.807
 -21.548   49.439    0.697
 -21.643   49.629    1.344
 -21.738   49.817    0.551
 -21.933   50.192    0.329
 -22.031   50.378    0.153
 -22.958   52.023    0.153
 -17.500   35.615    0.153
 -17.652   36.386    0.153
 -17.691   36.580    1.409
 -17.732   36.775    1.645
 -17.773   36.970    1.409
 -17.814   37.166    1.496
 -17.857   37.362    1.357
 -17.900   37.559    1.568
 -17.944   37.756    1.267
 -17.988   37.954    1.454
 -18.034   38.153    1.551
 -18.080   38.352    1.108
 -18.127   38.551    1.551
 -18.174   38.751    1.744
 -18.223   38.952    1.652
 -18.273   39.153    1.992
 -18.323   39.355    2.002
 -18.374   39.558    1.932
 -18.426   39.761    1.946
 -18.479   39.965    1.960
 -18.533   40.169    2.062
 -18.588   40.374    2.208
 -18.644   40.580    2.142
 -18.702   40.786    2.067
 -18.760   40.993    2.277
 -18.819   41.200    2.172
 -18.879   41.408    2.338
 -18.940   41.617    2.203
 -19.003   41.827    2.229
 -19.066   42.037    2.277
 -19.131   42.248    2.247
 -19.197   42.460    2.195
 -19.264   42.672    2.183
 -19.332   42.885    2.203
 -19.402   43.099    2.203
 -19.278   43.348    2.441
 -19.350   43.563    2.441
 -19.422   43.776    2.208
 -19.495   43.989    2.168
 -19.568   44.201    2.083
 -19.643   44.412    2.170
 -19.718   44.622    2.065
 -19.794   44.830    2.218
 -19.871   45.038    2.210
 -19.948   45.245    2.290
 -20.027   45.452    2.218
 -20.106   45.657    2.233
 -20.186   45.861    1.992
 -20.266   46.064    1.953
 -20.348   46.267    1.869
 -20.430   46.469    1.755
 -20.513   46.669    1.608
 -20.597   46.869    1.792
 -20.681   47.068    1.722
 -20.767   47.266    1.153
 -20.853   47.464    1.108
 -20.940   47.660    1.267
 -21.028   47.856    1.300
 -21.117   48.051    0.932
 -21.207   48.245    0.894
 -21.297   48.439    1.056
 -21.388   48.631    0.697
 -21.481   48.823    0.894
 -21.574   49.014    1.233
 -21.668   49.204    1.028
 -21.762   49.394    0.630
 -21.858   49.583    0.932
 -21.954   49.771    0.630
 -22.150   50.145    0.153
 -22.249   50.330    0.329
 -22.349   50.516    0.454
 -22.970   51.612    0.153
 -23.292   52.151    0.153
 -23.512   52.507    0.153
 -17.679   35.592    0.153
 -17.717   35.784    0.153
 -17.754   35.976    0.153
 -17.793   36.169    0.630
 -17.832   36.363    0.153
 -17.872   36.556    1.056
 -17.913   36.751    1.568
 -17.954   36.946    1.755
 -17.996   37.141    1.329
 -18.039   37.337    1.476
 -18.082   37.534    1.409
 -18.126   37.731    0.630
 -18.171   37.928    1.409
 -18.217   38.126    1.329
 -18.263   38.325    1.432
 -18.311   38.524    1.108
 -18.359   38.724    1.476
 -18.408   38.925    1.465
 -18.458   39.126    1.585
 -18.508   39.327    1.983
 -18.560   39.529    2.002
 -18.613   39.732    1.802
 -18.666   39.936    1.992
 -18.721   40.140    2.140
 -18.776   40.344    2.187
 -18.833   40.550    2.067
 -18.890   40.756    2.045
 -18.949   40.962    2.136
 -19.008   41.169    2.070
 -19.069   41.377    2.206
 -19.131   41.586    2.166
 -19.193   41.795    2.250
 -19.257   42.005    2.451
 -19.323   42.215    2.098
 -19.389   42.427    2.153
 -19.457   42.639    2.225
 -19.526   42.851    2.115
 -19.596   43.065    2.115
 -19.473   43.314    2.348
 -19.545   43.528    2.348
 -19.618   43.741    2.328
 -19.691   43.954    2.240
 -19.766   44.165    2.229
 -19.841   44.376    2.156
 -19.916   44.585    2.103
 -19.993   44.794    2.127
 -20.070   45.001    2.284
 -20.148   45.208    2.210
 -20.227   45.414    2.153
 -20.307   45.618    2.149
 -20.388   45.822    2.145
 -20.469   46.025    1.942
 -20.551   46.227    1.852
 -20.634   46.429    1.797
 -20.717   46.629    1.645
 -20.802   46.828    1.465
 -20.887   47.027    1.409
 -20.973   47.225    1.329
 -21.060   47.422    1.357
 -21.148   47.618    1.195
 -21.237   47.813    1.108
 -21.326   48.008    0.630
 -21.417   48.202    1.056
 -21.508   48.395    1.344
 -21.600   48.587    1.153
 -21.693   48.778    1.384
 -21.786   48.969    1.108
 -21.881   49.159    1.195
 -21.976   49.348    1.056
 -22.073   49.536    1.357
 -22.170   49.724    1.056
 -22.268   49.911    0.755
 -22.467   50.282    0.153
 -22.670   50.651    0.153
 -23.086   51.380    0.153
 -23.193   51.561    0.153
 -23.300   51.741    0.153
 -23.518   52.099    0.153
 -23.628   52.277    0.153
 -23.739   52.454    0.153
 -17.858   35.569    0.153
 -17.934   35.953    0.630
 -18.053   36.532    0.932
 -18.094   36.726    0.852
 -18.135   36.921    1.384
 -18.177   37.116    1.384
 -18.220   37.312    1.153
 -18.264   37.508    0.998
 -18.309   37.705    1.267
 -18.354   37.902    1.476
 -18.400   38.100    1.233
 -18.447   38.298    1.409
 -18.495   38.497    1.384
 -18.543   38.697    1.515
 -18.593   38.897    1.534
 -18.643   39.098    1.515
 -18.694   39.299    1.608
 -18.746   39.501    2.072
 -18.799   39.703    1.909
 -18.853   39.906    2.088
 -18.908   40.110    2.247
 -18.964   40.314    2.133
 -19.021   40.519    2.108
 -19.078   40.725    2.208
 -19.137   40.931    2.206
 -19.197   41.138    2.136
 -19.259   41.346    2.108
 -19.321   41.554    2.051
 -19.384   41.763    2.179
 -19.449   41.972    2.332
 -19.514   42.182    2.368
 -19.581   42.393    2.225
 -19.650   42.605    2.051
 -19.719   42.817    2.129
 -19.790   43.030    2.129
 -19.668   43.279    2.189
 -19.740   43.493    2.189
 -19.813   43.706    2.319
 -19.888   43.918    2.379
 -19.962   44.129    2.271
 -20.038   44.339    2.115
 -20.114   44.548    2.090
 -20.192   44.756    2.264
 -20.270   44.964    2.285
 -20.348   45.170    2.287
 -20.428   45.375    2.160
 -20.508   45.580    2.201
 -20.589   45.783    2.197
 -20.671   45.986    2.037
 -20.754   46.187    1.998
 -20.837   46.388    1.821
 -20.922   46.588    1.476
 -21.007   46.787    1.601
 -21.093   46.986    1.755
 -21.180   47.183    1.108
 -21.267   47.380    1.329
 -21.356   47.575    1.108
 -21.445   47.770    0.454
 -21.535   47.964    0.998
 -21.626   48.158    1.300
 -21.718   48.350    1.056
 -21.811   48.542    1.300
 -21.904   48.733    1.315
 -21.999   48.923    1.153
 -22.094   49.113    0.755
 -22.190   49.302    0.755
 -22.287   49.490    1.153
 -22.385   49.677    0.153
 -22.484   49.863    0.153
 -22.584   50.049    0.153
 -22.786   50.418    0.153
 -22.992   50.785    0.454
 -23.202   51.149    0.153
 -23.308   51.329    0.153
 -23.415   51.510    0.454
 -23.633   51.868    0.153
 -23.854   52.223    0.153
 -23.966   52.400    0.153
 -18.038   35.546    0.153
 -18.075   35.737    0.153
 -18.114   35.929    0.153
 -18.153   36.121    0.454
 -18.193   36.314    0.153
 -18.233   36.508    0.755
 -18.274   36.702    0.630
 -18.316   36.896    0.630
 -18.359   37.091    0.932
 -18.402   37.286    0.630
 -18.446   37.482    0.454
 -18.491   37.679    0.454
 -18.537   37.876    0.852
 -18.583   38.073    1.195
 -18.630   38.271    1.056
 -18.679   38.470    1.476
 -18.727   38.669    1.585
 -18.777   38.869    1.638
 -18.828   39.069    1.329
 -18.879   39.270    1.733
 -18.932   39.472    1.825
 -18.985   39.674    2.162
 -19.040   39.877    2.170
 -19.095   40.080    2.193
 -19.151   40.284    2.197
 -19.208   40.489    2.040
 -19.267   40.694    1.992
 -19.326   40.900    2.067
 -19.387   41.107    2.205
 -19.448   41.314    2.078
 -19.511   41.522    2.011
 -19.575   41.730    2.223
 -19.640   41.939    2.199
 -19.706   42.149    2.345
 -19.774   42.360    2.257
 -19.842   42.571    2.233
 -19.912   42.783    2.117
 -19.984   42.996    2.117
 -19.862   43.244    2.249
 -19.935   43.458    2.249
 -20.009   43.670    2.289
 -20.084   43.882    2.254
 -20.159   44.093    2.166
 -20.235   44.302    2.236
 -20.312   44.511    2.214
 -20.390   44.719    2.364
 -20.469   44.926    2.292
 -20.548   45.131    2.153
 -20.628   45.336    2.145
 -20.709   45.540    2.199
 -20.791   45.744    2.229
 -20.873   45.946    2.090
 -20.957   46.147    1.949
 -21.041   46.347    1.844
 -21.126   46.547    1.267
 -21.211   46.746    1.506
 -21.298   46.944    1.357
 -21.386   47.141    1.153
 -21.474   47.337    1.233
 -21.563   47.532    1.233
 -21.653   47.727    0.998
 -21.744   47.921    1.329
 -21.835   48.113    1.409
 -21.928   48.306    1.329
 -22.021   48.497    0.932
 -22.116   48.688    1.083
 -22.211   48.877    1.083
 -22.307   49.066    0.998
 -22.404   49.255    0.932
 -22.501   49.442    0.966
 -22.800   50.000    0.454
 -22.902   50.185    0.153
 -23.004   50.369    0.329
 -23.107   50.552    0.153
 -23.211   50.735    0.454
 -23.423   51.098    0.153
 -23.638   51.458    0.454
 -23.857   51.815    0.153
 -24.079   52.170    0.454
 -24.192   52.346    0.153
 -18.217   35.522    0.630
 -18.255   35.714    0.630
 -18.293   35.905    0.153
 -18.333   36.097    0.153
 -18.414   36.483    0.755
 -18.455   36.677    0.755
 -18.497   36.871    0.755
 -18.540   37.065    0.852
 -18.584   37.260    0.755
 -18.628   37.456    0.998
 -18.674   37.652    1.153
 -18.720   37.849    0.852
 -18.766   38.046    0.932
 -18.814   38.244    1.233
 -18.862   38.442    1.476
 -18.912   38.641    1.543
 -18.962   38.841    1.672
 -19.013   39.041    1.585
 -19.065   39.242    1.496
 -19.117   39.443    1.685
 -19.171   39.645    2.117
 -19.226   39.847    2.138
 -19.282   40.050    2.269
 -19.338   40.254    2.108
 -19.396   40.458    2.045
 -19.455   40.663    2.093
 -19.515   40.869    2.218
 -19.576   41.075    2.070
 -19.638   41.282    2.262
 -19.701   41.489    2.465
 -19.765   41.697    2.218
 -19.831   41.906    2.028
 -19.897   42.115    2.151
 -19.965   42.326    2.227
 -20.035   42.537    2.242
 -20.105   42.748    2.031
 -20.177   42.960    2.031
 -20.056   43.209    2.181
 -20.130   43.422    2.181
 -20.204   43.634    2.266
 -20.280   43.846    2.162
 -20.356   44.056    2.238
 -20.432   44.265    2.325
 -20.510   44.474    2.332
 -20.588   44.681    2.357
 -20.667   44.887    2.250
 -20.747   45.093    2.067
 -20.828   45.297    2.223
 -20.910   45.501    2.254
 -20.992   45.704    2.274
 -21.075   45.905    2.183
 -21.159   46.106    2.034
 -21.244   46.306    1.869
 -21.329   46.506    1.665
 -21.416   46.704    1.409
 -21.503   46.901    1.384
 -21.591   47.098    1.534
 -21.680   47.294    1.233
 -21.770   47.489    0.852
 -21.860   47.683    0.998
 -21.952   47.876    1.384
 -22.044   48.069    0.998
 -22.138   48.260    0.932
 -22.232   48.451    0.998
 -22.327   48.642    0.894
 -22.422   48.831    0.932
 -22.519   49.020    0.932
 -22.617   49.207    0.755
 -22.715   49.395    0.697
 -23.221   50.319    0.153
 -23.536   50.865    0.998
 -23.643   51.046    0.454
 -23.751   51.226    0.454
 -23.859   51.405    0.153
 -24.304   52.116    0.630
 -24.418   52.292    0.153
 -18.473   35.881    0.630
 -18.553   36.265    0.153
 -18.594   36.458    0.454
 -18.636   36.651    0.454
 -18.678   36.845    0.454
 -18.722   37.040    1.357
 -18.766   37.234    1.153
 -18.810   37.430    1.108
 -18.856   37.626    1.267
 -18.902   37.822    1.056
 -18.949   38.019    0.932
 -18.997   38.217    0.755
 -19.046   38.415    1.233
 -19.096   38.613    1.601
 -19.146   38.812    1.616
 -19.197   39.012    1.697
 -19.250   39.213    1.744
 -19.303   39.413    1.902
 -19.357   39.615    1.886
 -19.412   39.817    2.156
 -19.468   40.020    2.203
 -19.526   40.223    2.095
 -19.584   40.427    2.172
 -19.643   40.632    2.172
 -19.703   40.837    2.175
 -19.765   41.043    2.002
 -19.827   41.249    2.067
 -19.891   41.456    2.448
 -19.956   41.664    2.334
 -20.022   41.872    1.973
 -20.089   42.082    2.257
 -20.157   42.291    2.160
 -20.227   42.502    2.280
 -20.298   42.713    2.247
 -20.370   42.925    2.247
 -20.250   43.173    2.181
 -20.324   43.386    2.181
 -20.399   43.598    2.264
 -20.475   43.809    2.216
 -20.552   44.019    2.267
 -20.629   44.228    2.332
 -20.707   44.436    2.479
 -20.786   44.643    2.349
 -20.866   44.849    2.210
 -20.946   45.054    2.252
 -21.028   45.258    2.181
 -21.110   45.461    2.321
 -21.193   45.663    2.383
 -21.277   45.865    2.220
 -21.361   46.065    2.083
 -21.447   46.265    1.949
 -21.533   46.464    1.630
 -21.620   46.662    1.733
 -21.708   46.859    1.476
 -21.796   47.055    1.454
 -21.886   47.250    1.233
 -21.976   47.445    1.267
 -22.068   47.638    1.300
 -22.160   47.831    1.329
 -22.253   48.023    0.755
 -22.347   48.215    0.153
 -22.442   48.405    1.267
 -22.537   48.595    1.083
 -22.634   48.784    0.551
 -22.731   48.972    0.697
 -22.829   49.160    1.195
 -22.929   49.346    0.755
 -23.438   50.269    0.329
 -23.543   50.451    0.153
 -23.649   50.633    0.153
 -23.755   50.814    0.454
 -24.081   51.352    0.630
 -24.415   51.885    0.153
 -24.529   52.061    0.454
 -24.643   52.237    0.630
 -18.613   35.666    0.153
 -18.653   35.857    0.630
 -18.693   36.048    0.932
 -18.733   36.240    0.852
 -18.775   36.433    0.852
 -18.817   36.626    1.267
 -18.859   36.820    1.108
 -18.903   37.014    0.932
 -18.947   37.208    1.153
 -18.992   37.403    1.108
 -19.038   37.599    1.357
 -19.085   37.795    1.056
 -19.132   37.992    1.056
 -19.180   38.189    1.153
 -19.230   38.387    1.284
 -19.280   38.585    1.454
 -19.330   38.784    1.852
 -19.382   38.983    1.585
 -19.435   39.183    1.685
 -19.488   39.384    1.953
 -19.543   39.585    1.960
 -19.599   39.787    1.960
 -19.655   39.989    2.206
 -19.713   40.192    2.243
 -19.771   40.396    2.289
 -19.831   40.600    2.112
 -19.892   40.805    2.220
 -19.953   41.010    2.149
 -20.016   41.216    2.023
 -20.080   41.423    2.153
 -20.146   41.630    2.373
 -20.212   41.839    2.335
 -20.280   42.047    2.181
 -20.349   42.257    2.108
 -20.419   42.467    2.195
 -20.491   42.678    2.212
 -20.563   42.889    2.212
 -20.444   43.138    2.274
 -20.519   43.350    2.274
 -20.594   43.562    2.348
 -20.671   43.772    2.412
 -20.748   43.981    2.376
 -20.826   44.190    2.381
 -20.904   44.397    2.479
 -20.984   44.604    2.290
 -21.064   44.810    2.356
 -21.145   45.014    2.257
 -21.227   45.218    2.274
 -21.310   45.421    2.328
 -21.393   45.623    2.381
 -21.478   45.824    2.282
 -21.563   46.024    2.034
 -21.649   46.223    1.932
 -21.736   46.421    1.659
 -21.824   46.619    1.710
 -21.912   46.815    1.585
 -22.001   47.011    1.384
 -22.092   47.206    1.195
 -22.183   47.400    1.108
 -22.275   47.594    1.108
 -22.367   47.786    0.932
 -22.556   48.169    0.630
 -22.651   48.359    1.108
 -22.747   48.548    0.153
 -22.845   48.737    0.932
 -22.943   48.924    1.131
 -23.042   49.112    0.894
 -23.142   49.298    0.551
 -23.242   49.483    0.329
 -23.447   49.852    0.454
 -23.655   50.218    0.630
 -23.760   50.400    0.329
 -23.974   50.762    0.454
 -24.302   51.299    0.153
 -24.413   51.477    0.153
 -24.638   51.830    0.153
 -24.867   52.181    0.454
 -18.872   36.023    0.630
 -18.913   36.215    0.454
 -18.955   36.408    0.755
 -18.997   36.600    1.056
 -19.040   36.794    0.998
 -19.084   36.987    1.267
 -19.129   37.182    1.454
 -19.174   37.376    1.454
 -19.220   37.572    1.056
 -19.267   37.768    1.233
 -19.315   37.964    0.932
 -19.364   38.161    0.852
 -19.413   38.358    1.329
 -19.463   38.556    0.998
 -19.515   38.755    1.515
 -19.567   38.954    1.534
 -19.620   39.154    1.744
 -19.674   39.354    1.966
 -19.729   39.555    1.924
 -19.785   39.756    1.942
 -19.842   39.958    1.989
 -19.899   40.161    2.315
 -19.958   40.364    2.306
 -20.019   40.568    2.175
 -20.080   40.772    2.149
 -20.142   40.977    2.206
 -20.205   41.183    2.093
 -20.270   41.390    2.280
 -20.336   41.597    2.124
 -20.403   41.804    1.998
 -20.471   42.013    2.136
 -20.540   42.222    2.037
 -20.611   42.431    2.054
 -20.683   42.642    2.177
 -20.756   42.853    2.177
 -20.638   43.101    2.191
 -20.713   43.313    2.191
 -20.789   43.525    2.351
 -20.866   43.735    2.356
 -20.944   43.944    2.356
 -21.022   44.152    2.240
 -21.101   44.359    2.452
 -21.181   44.565    2.282
 -21.262   44.770    2.203
 -21.344   44.974    2.210
 -21.426   45.178    2.261
 -21.510   45.380    2.296
 -21.594   45.582    2.352
 -21.679   45.782    2.262
 -21.765   45.982    2.124
 -21.851   46.181    2.051
 -21.939   46.379    1.874
 -22.027   46.576    1.496
 -22.116   46.772    1.357
 -22.206   46.967    1.443
 -22.297   47.162    0.932
 -22.389   47.355    1.233
 -22.481   47.548    1.153
 -22.575   47.740    1.056
 -22.669   47.932    0.630
 -22.764   48.122    0.852
 -22.860   48.312    0.932
 -22.957   48.501    0.755
 -23.055   48.689    0.697
 -23.154   48.876    0.998
 -23.254   49.063    1.384
 -23.354   49.249    0.153
 -23.456   49.434    0.329
 -23.766   49.985    0.630
 -23.871   50.167    0.329
 -23.977   50.348    0.329
 -24.192   50.709    0.454
 -24.411   51.067    0.153
 -24.522   51.245    0.630
 -24.634   51.423    0.153
 -24.747   51.599    0.454
 -25.208   52.299    0.630
 -18.932   35.427    0.153
 -18.972   35.617    0.153
 -19.011   35.807    0.153
 -19.052   35.998    0.755
 -19.093   36.190    0.153
 -19.135   36.382    0.852
 -19.178   36.574    1.233
 -19.221   36.767    0.852
 -19.265   36.961    1.267
 -19.310   37.155    1.108
 -19.356   37.349    1.267
 -19.402   37.544    1.384
 -19.450   37.740    1.476
 -19.498   37.936    1.108
 -19.547   38.133    1.300
 -19.596   38.330    1.300
 -19.647   38.527    1.496
 -19.699   38.726    1.357
 -19.751   38.924    1.710
 -19.805   39.124    1.902
 -19.859   39.324    1.921
 -19.914   39.524    1.835
 -19.971   39.725    2.100
 -20.028   39.927    1.878
 -20.086   40.129    2.293
 -20.146   40.332    2.409
 -20.206   40.536    2.191
 -20.268   40.740    2.183
 -20.330   40.944    2.093
 -20.394   41.150    2.090
 -20.459   41.356    2.170
 -20.525   41.562    2.166
 -20.593   41.770    1.979
 -20.661   41.978    2.088
 -20.731   42.186    2.067
 -20.803   42.396    2.056
 -20.875   42.606    2.206
 -20.949   42.817    2.206
 -20.831   43.065    2.220
 -20.907   43.277    2.220
 -20.984   43.487    2.259
 -21.061   43.697    2.266
 -21.139   43.905    2.164
 -21.218   44.113    2.179
 -21.298   44.320    2.356
 -21.379   44.526    2.212
 -21.460   44.730    2.197
 -21.542   44.934    2.303
 -21.625   45.137    2.164
 -21.709   45.339    2.324
 -21.794   45.540    2.316
 -21.880   45.740    2.191
 -21.966   45.940    2.103
 -22.053   46.138    2.095
 -22.141   46.335    1.960
 -22.230   46.532    1.659
 -22.320   46.728    1.496
 -22.410   46.923    1.486
 -22.502   47.117    1.267
 -22.594   47.310    1.357
 -22.688   47.503    0.852
 -22.782   47.694    1.267
 -22.877   47.885    0.630
 -22.972   48.075    0.852
 -23.069   48.265    1.233
 -23.167   48.453    0.697
 -23.265   48.641    1.083
 -23.365   48.828    0.966
 -23.465   49.014    0.932
 -23.566   49.199    0.329
 -23.668   49.384    0.551
 -23.771   49.568    0.153
 -23.876   49.751    0.755
 -24.301   50.477    0.329
 -24.410   50.656    0.630
 -24.519   50.835    0.454
 -24.630   51.013    0.153
 -24.742   51.191    0.454
 -24.968   51.544    0.153
 -25.083   51.719    0.153
 -25.198   51.894    0.153
 -25.315   52.069    0.454
 -19.111   35.402    0.153
 -19.232   35.973    1.108
 -19.273   36.164    0.852
 -19.315   36.356    1.108
 -19.358   36.548    1.056
 -19.402   36.741    0.932
 -19.446   36.934    1.300
 -19.492   37.128    1.476
 -19.538   37.322    1.409
 -19.584   37.517    1.409
 -19.632   37.712    1.371
 -19.680   37.908    1.454
 -19.730   38.104    1.568
 -19.780   38.301    1.267
 -19.831   38.498    1.267
 -19.883   38.696    1.384
 -19.936   38.895    1.585
 -19.989   39.094    1.909
 -20.044   39.293    1.956
 -20.100   39.493    2.011
 -20.156   39.694    1.973
 -20.214   39.895    2.011
 -20.273   40.097    2.151
 -20.333   40.300    2.349
 -20.394   40.503    2.372
 -20.456   40.707    2.206
 -20.519   40.911    2.138
 -20.583   41.116    2.133
 -20.648   41.322    2.240
 -20.715   41.528    2.103
 -20.783   41.735    2.040
 -20.852   41.943    2.078
 -20.922   42.151    2.034
 -20.994   42.360    2.147
 -21.067   42.569    2.216
 -21.141   42.780    2.216
 -21.024   43.028    2.138
 -21.101   43.239    2.138
 -21.178   43.449    2.325
 -21.256   43.659    2.205
 -21.335   43.867    2.133
 -21.414   44.074    2.321
 -21.494   44.280    2.303
 -21.576   44.486    2.321
 -21.658   44.690    2.329
 -21.740   44.894    2.338
 -21.824   45.096    2.179
 -21.909   45.298    2.334
 -21.994   45.498    2.404
 -22.080   45.698    2.266
 -22.167   45.897    2.014
 -22.255   46.095    1.825
 -22.343   46.292    1.992
 -22.433   46.488    1.638
 -22.523   46.684    1.384
 -22.615   46.878    1.515
 -22.707   47.072    1.300
 -22.800   47.265    1.233
 -22.893   47.457    0.630
 -22.988   47.648    0.998
 -23.084   47.838    0.630
 -23.180   48.028    0.630
 -23.278   48.217    0.852
 -23.376   48.405    0.755
 -23.475   48.592    1.153
 -23.575   48.779    0.454
 -23.676   48.964    1.108
 -23.778   49.149    0.998
 -23.881   49.333    0.697
 -23.985   49.517    0.755
 -24.089   49.700    0.329
 -24.737   50.781    0.329
 -25.075   51.312    0.630
 -19.065   34.250    0.454
 -19.290   35.378    0.153
 -19.411   35.948    0.932
 -19.453   36.139    0.755
 -19.495   36.330    1.108
 -19.539   36.522    1.056
 -19.583   36.714    1.357
 -19.627   36.907    1.233
 -19.673   37.101    1.496
 -19.719   37.295    1.056
 -19.766   37.489    1.593
 -19.814   37.684    1.384
 -19.863   37.879    1.153
 -19.913   38.075    1.300
 -19.963   38.272    1.315
 -20.014   38.469    1.551
 -20.067   38.666    1.233
 -20.120   38.864    1.766
 -20.174   39.063    1.787
 -20.229   39.262    2.014
 -20.285   39.462    2.095
 -20.342   39.663    2.005
 -20.400   39.864    1.992
 -20.459   40.065    2.240
 -20.520   40.267    2.362
 -20.581   40.470    2.380
 -20.643   40.674    2.337
 -20.707   40.878    2.203
 -20.771   41.082    2.203
 -20.837   41.287    2.381
 -20.904   41.493    2.179
 -20.973   41.700    2.185
 -21.042   41.907    2.247
 -21.113   42.115    2.156
 -21.185   42.324    2.279
 -21.259   42.533    2.236
 -21.334   42.743    2.236
 -21.217   42.991    2.252
 -21.294   43.202    2.252
 -21.372   43.411    2.287
 -21.450   43.620    2.234
 -21.530   43.828    2.245
 -21.610   44.035    2.195
 -21.691   44.241    2.290
 -21.772   44.446    2.419
 -21.855   44.650    2.267
 -21.938   44.853    2.342
 -22.023   45.055    2.472
 -22.108   45.256    2.466
 -22.193   45.456    2.400
 -22.280   45.655    2.187
 -22.368   45.854    2.136
 -22.456   46.051    1.949
 -22.545   46.248    1.953
 -22.635   46.444    1.802
 -22.726   46.639    1.409
 -22.818   46.833    1.524
 -22.911   47.026    1.534
 -23.005   47.219    1.454
 -23.099   47.410    1.476
 -23.194   47.601    1.357
 -23.291   47.791    1.300
 -23.388   47.980    0.998
 -23.486   48.169    1.315
 -23.585   48.356    0.153
 -23.684   48.543    0.551
 -23.785   48.729    0.454
 -23.887   48.914    0.852
 -23.989   49.099    0.894
 -24.093   49.283    0.454
 -24.197   49.466    0.697
 -24.303   49.648    0.153
 -24.734   50.370    0.153
 -24.844   50.549    0.153
 -25.067   50.904    0.153
 -19.207   34.040    0.153
 -19.429   35.164    0.153
 -19.469   35.353    0.454
 -19.549   35.732    0.153
 -19.591   35.922    1.108
 -19.633   36.113    0.998
 -19.676   36.304    0.932
 -19.719   36.495    1.357
 -19.763   36.688    1.454
 -19.808   36.880    1.284
 -19.854   37.073    1.267
 -19.901   37.267    1.515
 -19.948   37.461    1.506
 -19.996   37.655    1.267
 -20.045   37.851    1.195
 -20.095   38.046    1.454
 -20.146   38.242    1.672
 -20.198   38.439    1.601
 -20.250   38.636    1.384
 -20.304   38.834    1.924
 -20.358   39.032    1.924
 -20.414   39.231    2.056
 -20.470   39.431    2.026
 -20.528   39.631    1.932
 -20.586   39.832    1.998
 -20.646   40.033    2.051
 -20.706   40.235    2.269
 -20.768   40.437    2.339
 -20.831   40.640    2.398
 -20.895   40.844    2.421
 -20.960   41.048    2.306
 -21.026   41.253    2.298
 -21.094   41.458    2.332
 -21.162   41.665    2.338
 -21.233   41.871    2.352
 -21.304   42.079    2.303
 -21.376   42.287    2.292
 -21.450   42.496    2.205
 -21.526   42.705    2.205
 -21.410   42.953    2.321
 -21.487   43.164    2.321
 -21.566   43.373    2.324
 -21.645   43.582    2.362
 -21.725   43.789    2.298
 -21.805   43.995    2.280
 -21.887   44.201    2.298
 -21.969   44.405    2.359
 -22.052   44.609    2.233
 -22.136   44.811    2.313
 -22.221   45.013    2.355
 -22.306   45.214    2.395
 -22.393   45.413    2.418
 -22.480   45.612    2.138
 -22.568   45.810    1.983
 -22.657   46.008    1.976
 -22.747   46.204    2.051
 -22.838   46.399    1.777
 -22.929   46.594    1.432
 -23.022   46.787    1.284
 -23.115   46.980    1.710
 -23.209   47.172    1.233
 -23.304   47.363    1.534
 -23.400   47.554    1.300
 -23.497   47.743    1.409
 -23.595   47.932    1.056
 -23.693   48.120    0.454
 -23.793   48.307    0.551
 -23.893   48.493    0.454
 -23.995   48.679    1.233
 -24.097   48.864    1.153
 -24.200   49.048    0.807
 -24.304   49.231    0.153
 -24.410   49.414    0.697
 -24.623   49.777    0.153
 -19.349   33.832    0.454
 -19.384   34.017    0.454
 -19.608   35.139    0.153
 -19.688   35.517    0.755
 -19.729   35.706    0.852
 -19.770   35.896    1.195
 -19.812   36.087    1.195
 -19.856   36.277    1.233
 -19.899   36.469    1.153
 -19.944   36.660    1.585
 -19.989   36.853    1.534
 -20.035   37.046    1.108
 -20.082   37.239    1.524
 -20.130   37.433    1.551
 -20.178   37.627    1.551
 -20.228   37.822    1.329
 -20.278   38.017    1.534
 -20.329   38.213    1.568
 -20.381   38.409    1.551
 -20.434   38.606    1.585
 -20.488   38.804    1.844
 -20.543   39.002    1.722
 -20.599   39.200    1.998
 -20.655   39.399    1.956
 -20.713   39.599    1.995
 -20.772   39.799    1.983
 -20.832   40.000    2.110
 -20.893   40.202    2.149
 -20.955   40.404    2.389
 -21.018   40.606    2.264
 -21.083   40.809    2.405
 -21.148   41.013    2.530
 -21.215   41.218    2.390
 -21.283   41.423    2.332
 -21.352   41.629    2.318
 -21.422   41.835    2.322
 -21.494   42.042    2.264
 -21.567   42.250    2.280
 -21.642   42.458    2.193
 -21.718   42.667    2.193
 -21.603   42.915    2.269
 -21.681   43.125    2.269
 -21.759   43.334    2.316
 -21.839   43.542    2.373
 -21.919   43.749    2.234
 -22.000   43.955    2.189
 -22.082   44.160    2.321
 -22.165   44.364    2.352
 -22.249   44.568    2.312
 -22.333   44.770    2.398
 -22.419   44.971    2.313
 -22.505   45.171    2.482
 -22.592   45.371    2.389
 -22.680   45.569    2.201
 -22.768   45.767    2.122
 -22.858   45.963    1.844
 -22.948   46.159    2.026
 -23.040   46.354    1.623
 -23.132   46.548    1.384
 -23.225   46.741    1.432
 -23.319   46.934    1.744
 -23.413   47.125    1.329
 -23.509   47.316    1.384
 -23.606   47.506    1.409
 -23.703   47.695    1.357
 -23.802   47.883    1.195
 -23.901   48.071    0.852
 -24.001   48.257    0.998
 -24.102   48.443    1.056
 -24.204   48.629    0.454
 -24.307   48.813    1.175
 -24.411   48.997    0.998
 -24.516   49.180    0.894
 -24.621   49.362    0.551
 -24.836   49.724    0.153
 -25.054   50.083    0.153
 -25.164   50.262    0.153
 -25.276   50.439    0.153
 -25.502   50.793    0.329
 -19.525   33.809    0.755
 -19.786   35.114    0.153
 -19.867   35.491    0.630
 -19.908   35.680    0.932
 -19.950   35.870    1.233
 -19.992   36.060    0.932
 -20.035   36.251    1.056
 -20.080   36.442    0.932
 -20.124   36.633    1.357
 -20.170   36.825    1.645
 -20.216   37.018    1.476
 -20.263   37.211    1.659
 -20.311   37.404    1.568
 -20.360   37.598    1.585
 -20.410   37.792    1.645
 -20.461   37.987    1.551
 -20.512   38.183    1.496
 -20.564   38.379    1.722
 -20.618   38.576    1.685
 -20.672   38.773    1.869
 -20.727   38.970    1.807
 -20.783   39.169    1.998
 -20.840   39.367    2.028
 -20.898   39.567    2.122
 -20.958   39.767    2.140
 -21.018   39.967    2.124
 -21.079   40.168    2.240
 -21.142   40.370    2.346
 -21.205   40.572    2.504
 -21.270   40.775    2.376
 -21.336   40.979    2.426
 -21.403   41.183    2.503
 -21.472   41.387    2.506
 -21.541   41.593    2.391
 -21.612   41.799    2.216
 -21.685   42.005    2.259
 -21.758   42.213    2.348
 -21.833   42.421    2.405
 -21.909   42.629    2.405
 -21.795   42.877    2.346
 -21.873   43.087    2.346
 -21.953   43.295    2.292
 -22.033   43.503    2.411
 -22.114   43.710    2.303
 -22.195   43.915    2.262
 -22.278   44.120    2.388
 -22.361   44.323    2.371
 -22.445   44.526    2.360
 -22.530   44.728    2.306
 -22.616   44.928    2.448
 -22.703   45.128    2.348
 -22.790   45.327    2.344
 -22.879   45.525    2.266
 -22.968   45.722    2.037
 -23.058   45.919    2.112
 -23.149   46.114    1.953
 -23.241   46.308    1.797
 -23.334   46.502    1.300
 -23.427   46.695    1.409
 -23.522   46.887    1.685
 -23.617   47.078    1.496
 -23.714   47.268    1.329
 -23.811   47.458    1.534
 -23.909   47.646    1.056
 -24.008   47.834    0.932
 -24.108   48.021    0.998
 -24.209   48.208    0.630
 -24.310   48.393    1.153
 -24.413   48.578    1.357
 -24.516   48.762    0.551
 -24.621   48.945    0.932
 -24.726   49.127    0.807
 -24.833   49.309    0.966
 -24.940   49.490    0.153
 -25.048   49.670    0.630
 -25.158   49.850    0.755
 -25.268   50.029    0.153
 -19.667   33.601    0.454
 -19.702   33.785    0.454
 -19.925   34.902    0.153
 -19.965   35.089    0.153
 -20.005   35.277    0.630
 -20.045   35.466    0.630
 -20.087   35.654    1.108
 -20.129   35.844    0.454
 -20.172   36.034    1.300
 -20.215   36.224    0.755
 -20.260   36.415    0.998
 -20.305   36.606    1.300
 -20.351   36.797    1.108
 -20.397   36.990    1.195
 -20.445   37.182    1.465
 -20.493   37.375    1.515
 -20.542   37.569    1.300
 -20.592   37.763    1.496
 -20.643   37.958    1.722
 -20.695   38.153    1.825
 -20.747   38.349    1.825
 -20.801   38.545    1.861
 -20.856   38.742    1.909
 -20.911   38.939    1.924
 -20.968   39.137    2.122
 -21.025   39.335    2.078
 -21.084   39.534    2.026
 -21.143   39.734    2.115
 -21.204   39.934    2.140
 -21.266   40.135    2.280
 -21.329   40.336    2.344
 -21.393   40.538    2.319
 -21.458   40.740    2.274
 -21.524   40.943    2.376
 -21.592   41.147    2.307
 -21.660   41.351    2.478
 -21.731   41.556    2.370
 -21.802   41.762    2.189
 -21.875   41.968    2.344
 -21.949   42.175    2.532
 -22.024   42.383    2.534
 -22.101   42.591    2.534
 -21.987   42.839    2.327
 -22.066   43.048    2.327
 -22.146   43.256    2.331
 -22.226   43.463    2.428
 -22.308   43.669    2.417
 -22.390   43.874    2.335
 -22.473   44.079    2.366
 -22.557   44.282    2.400
 -22.642   44.484    2.335
 -22.727   44.685    2.388
 -22.814   44.886    2.425
 -22.901   45.085    2.367
 -22.989   45.284    2.233
 -23.078   45.481    2.223
 -23.168   45.678    1.886
 -23.258   45.874    2.151
 -23.350   46.069    1.857
 -23.442   46.263    1.766
 -23.536   46.456    1.816
 -23.630   46.648    1.585
 -23.725   46.840    1.733
 -23.821   47.030    1.534
 -23.918   47.220    1.476
 -24.016   47.409    1.496
 -24.114   47.597    1.476
 -24.214   47.785    0.998
 -24.314   47.971    0.966
 -24.416   48.157    1.214
 -24.518   48.342    0.932
 -24.621   48.526    0.630
 -24.726   48.710    0.966
 -24.831   48.893    0.454
 -24.937   49.075    0.807
 -25.044   49.256    0.630
 -25.152   49.436    0.153
 -25.261   49.616    0.153
 -25.371   49.795    0.153
 -25.481   49.974    0.153
 -19.844   33.578    0.454
 -19.879   33.762    0.454
 -20.183   35.252    0.755
 -20.224   35.440    0.852
 -20.266   35.628    1.108
 -20.308   35.817    0.755
 -20.351   36.007    0.932
 -20.395   36.197    1.108
 -20.440   36.387    1.056
 -20.485   36.578    1.108
 -20.531   36.769    1.108
 -20.578   36.961    1.267
 -20.626   37.154    1.659
 -20.674   37.346    1.315
 -20.724   37.540    1.543
 -20.774   37.733    1.551
 -20.825   37.928    1.454
 -20.877   38.123    1.811
 -20.930   38.318    1.672
 -20.984   38.514    1.608
 -21.039   38.710    1.924
 -21.095   38.907    2.028
 -21.152   39.105    2.191
 -21.210   39.303    2.103
 -21.269   39.501    1.963
 -21.329   39.701    2.067
 -21.390   39.900    2.296
 -21.452   40.101    2.359
 -21.515   40.302    2.413
 -21.579   40.503    2.348
 -21.645   40.705    2.341
 -21.712   40.908    2.416
 -21.780   41.111    2.388
 -21.849   41.315    2.371
 -21.920   41.520    2.250
 -21.991   41.725    2.287
 -22.064   41.931    2.287
 -22.139   42.137    2.462
 -22.215   42.344    2.460
 -22.292   42.552    2.460
 -22.179   42.800    2.486
 -22.259   43.009    2.486
 -22.339   43.216    2.335
 -22.420   43.423    2.469
 -22.502   43.629    2.464
 -22.584   43.833    2.370
 -22.668   44.037    2.447
 -22.752   44.240    2.489
 -22.838   44.442    2.429
 -22.924   44.643    2.385
 -23.011   44.842    2.401
 -23.098   45.041    2.543
 -23.187   45.239    2.245
 -23.277   45.437    2.166
 -23.367   45.633    2.048
 -23.458   45.828    2.062
 -23.550   46.023    1.902
 -23.643   46.216    1.861
 -23.737   46.409    2.098
 -23.832   46.601    1.432
 -23.928   46.792    1.797
 -24.024   46.982    1.755
 -24.122   47.172    1.601
 -24.220   47.360    1.585
 -24.319   47.548    1.476
 -24.419   47.735    1.384
 -24.521   47.921    0.755
 -24.623   48.106    0.998
 -24.726   48.291    0.454
 -24.829   48.475    0.894
 -24.934   48.658    0.697
 -25.147   49.022    0.454
 -25.254   49.202    0.551
 -26.150   50.622    0.329
 -20.020   33.554    0.153
 -20.056   33.738    0.454
 -20.281   34.851    0.454
 -20.321   35.038    0.630
 -20.362   35.226    0.852
 -20.403   35.414    0.932
 -20.445   35.602    1.056
 -20.487   35.791    0.630
 -20.531   35.980    1.056
 -20.575   36.169    1.153
 -20.620   36.359    1.233
 -20.665   36.550    1.108
 -20.712   36.741    0.755
 -20.759   36.933    1.153
 -20.807   37.125    1.300
 -20.856   37.317    1.551
 -20.906   37.510    1.506
 -20.956   37.704    1.515
 -21.008   37.898    1.601
 -21.060   38.092    1.568
 -21.113   38.287    1.766
 -21.168   38.483    1.882
 -21.223   38.679    1.797
 -21.279   38.875    2.014
 -21.336   39.072    1.921
 -21.394   39.270    2.240
 -21.454   39.468    1.917
 -21.514   39.667    1.973
 -21.575   39.867    2.259
 -21.638   40.067    2.322
 -21.701   40.267    2.512
 -21.766   40.468    2.466
 -21.832   40.670    2.484
 -21.899   40.872    2.391
 -21.968   41.075    2.348
 -22.037   41.279    2.371
 -22.108   41.483    2.267
 -22.181   41.688    2.396
 -22.254   41.893    2.465
 -22.329   42.099    2.548
 -22.405   42.306    2.443
 -22.483   42.513    2.443
 -22.371   42.761    2.504
 -22.451   42.969    2.504
 -22.532   43.176    2.470
 -22.613   43.383    2.465
 -22.695   43.588    2.484
 -22.779   43.792    2.405
 -22.863   43.995    2.516
 -22.948   44.198    2.416
 -23.033   44.399    2.399
 -23.120   44.599    2.429
 -23.207   44.799    2.325
 -23.296   44.997    2.513
 -23.385   45.195    2.287
 -23.475   45.392    2.187
 -23.566   45.587    1.973
 -23.658   45.782    2.078
 -23.750   45.976    1.909
 -23.844   46.170    1.825
 -23.938   46.362    1.924
 -24.034   46.553    1.909
 -24.130   46.744    1.869
 -24.227   46.934    1.685
 -24.325   47.123    1.357
 -24.424   47.311    1.432
 -24.524   47.498    1.476
 -24.625   47.684    1.638
 -24.726   47.870    0.630
 -24.829   48.055    0.755
 -24.933   48.239    0.630
 -25.037   48.423    1.083
 -25.142   48.605    0.755
 -25.249   48.787    0.153
 -25.356   48.968    0.630
 -25.464   49.148    0.807
 -25.574   49.328    0.329
 -25.684   49.507    0.630
 -25.795   49.685    0.630
 -25.907   49.862    0.329
 -26.020   50.039    0.153
 -20.232   33.715    0.454
 -20.499   35.013    1.056
 -20.540   35.200    0.755
 -20.582   35.387    0.932
 -20.624   35.575    0.630
 -20.667   35.764    0.998
 -20.710   35.953    0.998
 -20.755   36.142    1.329
 -20.800   36.332    1.384
 -20.846   36.522    1.551
 -20.892   36.713    1.409
 -20.940   36.904    1.454
 -20.988   37.095    1.357
 -21.037   37.288    1.568
 -21.087   37.480    1.409
 -21.138   37.673    1.577
 -21.190   37.867    1.371
 -21.243   38.061    1.659
 -21.296   38.256    1.551
 -21.351   38.451    1.792
 -21.406   38.647    1.970
 -21.463   38.843    2.023
 -21.520   39.040    2.005
 -21.579   39.237    2.210
 -21.638   39.435    2.168
 -21.699   39.634    1.932
 -21.761   39.833    2.105
 -21.824   40.032    2.233
 -21.888   40.232    2.401
 -21.953   40.433    2.304
 -22.019   40.634    2.406
 -22.087   40.836    2.381
 -22.156   41.039    2.417
 -22.226   41.242    2.436
 -22.297   41.446    2.471
 -22.370   41.650    2.507
 -22.444   41.855    2.502
 -22.519   42.061    2.514
 -22.596   42.267    2.410
 -22.674   42.474    2.410
 -22.562   42.721    2.396
 -22.643   42.929    2.396
 -22.724   43.136    2.531
 -22.806   43.342    2.394
 -22.889   43.547    2.470
 -22.973   43.750    2.524
 -23.057   43.953    2.571
 -23.143   44.155    2.407
 -23.229   44.356    2.501
 -23.316   44.556    2.467
 -23.404   44.755    2.405
 -23.493   44.953    2.396
 -23.583   45.150    2.357
 -23.673   45.346    2.334
 -23.765   45.542    2.026
 -23.857   45.736    2.090
 -23.950   45.930    2.005
 -24.044   46.122    2.067
 -24.139   46.314    1.685
 -24.235   46.505    1.755
 -24.332   46.695    1.946
 -24.430   46.885    1.755
 -24.528   47.073    1.409
 -24.628   47.261    1.357
 -24.728   47.448    1.384
 -24.830   47.634    1.214
 -24.932   47.819    1.329
 -25.035   48.003    0.755
 -25.139   48.187    0.153
 -25.244   48.370    1.131
 -25.350   48.552    0.755
 -25.457   48.733    0.630
 -25.674   49.094    0.966
 -25.784   49.273    0.329
 -26.119   49.806    0.329
 -26.233   49.982    0.755
 -26.348   50.158    0.630
 -26.580   50.506    0.329
 -20.409   33.691    0.630
 -20.637   34.800    0.153
 -20.678   34.987    0.630
 -20.719   35.173    0.153
 -20.760   35.361    0.630
 -20.803   35.548    1.300
 -20.846   35.737    1.108
 -20.890   35.925    1.056
 -20.934   36.114    1.056
 -20.980   36.304    1.357
 -21.026   36.494    1.267
 -21.073   36.684    1.329
 -21.120   36.875    1.056
 -21.169   37.066    1.384
 -21.218   37.258    1.153
 -21.269   37.450    1.357
 -21.320   37.643    1.496
 -21.372   37.836    1.300
 -21.425   38.030    1.630
 -21.479   38.225    1.750
 -21.534   38.419    1.821
 -21.590   38.615    1.973
 -21.646   38.811    2.149
 -21.704   39.007    2.085
 -21.763   39.204    2.085
 -21.823   39.402    2.145
 -21.884   39.600    2.166
 -21.946   39.798    2.085
 -22.009   39.997    2.051
 -22.074   40.197    2.236
 -22.139   40.398    2.214
 -22.206   40.598    2.177
 -22.274   40.800    2.206
 -22.343   41.002    2.395
 -22.414   41.205    2.512
 -22.485   41.408    2.386
 -22.558   41.612    2.460
 -22.633   41.817    2.366
 -22.709   42.022    2.457
 -22.786   42.228    2.401
 -22.865   42.434    2.401
 -22.754   42.682    2.395
 -22.835   42.889    2.395
 -22.916   43.095    2.436
 -22.999   43.301    2.410
 -23.082   43.505    2.455
 -23.166   43.708    2.505
 -23.251   43.911    2.569
 -23.337   44.112    2.465
 -23.424   44.313    2.517
 -23.512   44.512    2.571
 -23.600   44.711    2.545
 -23.690   44.908    2.443
 -23.780   45.105    2.353
 -23.871   45.301    2.355
 -23.963   45.496    2.233
 -24.056   45.690    2.115
 -24.150   45.883    1.939
 -24.244   46.075    1.939
 -24.340   46.266    2.072
 -24.436   46.457    1.902
 -24.534   46.647    1.902
 -24.632   46.835    1.496
 -24.731   47.023    1.454
 -24.831   47.211    1.357
 -24.932   47.397    1.454
 -25.034   47.583    0.932
 -25.137   47.767    1.300
 -25.241   47.951    0.932
 -25.345   48.134    0.998
 -25.451   48.317    0.932
 -25.558   48.498    0.551
 -25.665   48.679    0.153
 -25.774   48.859    0.807
 -25.883   49.039    0.932
 -25.994   49.217    0.329
 -26.677   50.274    1.028
 -20.586   33.666    0.153
 -20.815   34.774    0.454
 -20.856   34.960    0.852
 -20.897   35.147    0.630
 -20.939   35.334    0.630
 -20.981   35.521    0.852
 -21.025   35.709    1.153
 -21.069   35.897    0.454
 -21.114   36.086    1.195
 -21.159   36.275    1.195
 -21.206   36.465    0.630
 -21.253   36.655    1.329
 -21.301   36.846    1.384
 -21.350   37.037    1.357
 -21.399   37.228    1.267
 -21.450   37.420    1.300
 -21.502   37.613    1.454
 -21.554   37.806    1.371
 -21.607   37.999    1.652
 -21.661   38.193    1.802
 -21.717   38.387    1.771
 -21.773   38.582    1.890
 -21.830   38.778    2.162
 -21.888   38.974    1.755
 -21.947   39.171    1.886
 -22.008   39.368    2.078
 -22.069   39.565    2.142
 -22.131   39.764    1.979
 -22.195   39.962    2.065
 -22.260   40.162    2.418
 -22.326   40.362    2.129
 -22.393   40.562    2.310
 -22.461   40.763    2.133
 -22.531   40.965    2.034
 -22.601   41.167    2.386
 -22.674   41.370    2.391
 -22.747   41.574    2.304
 -22.822   41.778    2.225
 -22.898   41.983    2.394
 -22.976   42.188    2.509
 -23.055   42.394    2.509
 -22.945   42.641    2.287
 -23.026   42.848    2.287
 -23.108   43.054    2.482
 -23.191   43.259    2.481
 -23.275   43.463    2.440
 -23.360   43.666    2.513
 -23.445   43.868    2.617
 -23.532   44.069    2.572
 -23.619   44.269    2.566
 -23.707   44.468    2.556
 -23.796   44.666    2.585
 -23.886   44.863    2.522
 -23.977   45.059    2.515
 -24.068   45.255    2.470
 -24.161   45.449    2.371
 -24.254   45.643    2.172
 -24.349   45.835    2.129
 -24.444   46.027    2.020
 -24.540   46.218    2.181
 -24.637   46.408    2.026
 -24.735   46.597    1.672
 -24.834   46.786    1.551
 -24.933   46.973    1.454
 -25.034   47.160    1.357
 -25.136   47.346    1.432
 -25.238   47.531    1.175
 -25.341   47.715    0.998
 -25.446   47.899    1.329
 -25.551   48.081    1.267
 -25.657   48.263    1.131
 -25.765   48.445    0.998
 -25.873   48.625    0.966
 -25.982   48.805    0.454
 -26.092   48.983    1.195
 -26.203   49.162    0.630
 -26.657   49.867    0.153
 -27.008   50.388    1.028
 -20.763   33.642    0.153
 -20.799   33.825    0.755
 -20.875   34.193    0.153
 -20.914   34.378    0.153
 -20.993   34.748    0.630
 -21.034   34.934    0.153
 -21.075   35.120    0.630
 -21.160   35.494    0.630
 -21.204   35.682    0.630
 -21.248   35.870    0.852
 -21.293   36.058    1.300
 -21.339   36.247    1.108
 -21.386   36.436    0.932
 -21.433   36.626    1.384
 -21.481   36.816    1.108
 -21.531   37.007    1.056
 -21.580   37.198    1.384
 -21.631   37.390    1.551
 -21.683   37.582    1.697
 -21.736   37.774    1.454
 -21.789   37.967    1.585
 -21.844   38.161    1.568
 -21.899   38.355    1.821
 -21.956   38.550    1.890
 -22.013   38.745    1.979
 -22.072   38.941    1.616
 -22.131   39.137    1.909
 -22.192   39.334    2.108
 -22.254   39.531    2.142
 -22.316   39.729    2.093
 -22.380   39.927    2.164
 -22.445   40.126    2.399
 -22.512   40.326    2.175
 -22.579   40.526    2.254
 -22.648   40.727    2.264
 -22.718   40.928    2.254
 -22.789   41.130    2.342
 -22.862   41.332    2.325
 -22.936   41.535    2.223
 -23.011   41.739    2.191
 -23.088   41.943    2.448
 -23.166   42.148    2.568
 -23.245   42.354    2.568
 -23.136   42.601    2.416
 -23.217   42.807    2.416
 -23.300   43.013    2.513
 -23.383   43.217    2.590
 -23.468   43.421    2.563
 -23.553   43.623    2.475
 -23.639   43.825    2.558
 -23.726   44.025    2.556
 -23.814   44.225    2.702
 -23.902   44.423    2.699
 -23.992   44.621    2.614
 -24.082   44.818    2.502
 -24.173   45.014    2.509
 -24.266   45.208    2.384
 -24.359   45.402    2.457
 -24.453   45.595    2.264
 -24.547   45.788    2.179
 -24.643   45.979    1.869
 -24.740   46.169    2.189
 -24.837   46.359    1.960
 -24.936   46.548    1.672
 -25.035   46.736    1.659
 -25.135   46.923    1.344
 -25.237   47.109    1.454
 -25.339   47.294    1.623
 -25.442   47.479    1.175
 -25.546   47.663    1.083
 -25.651   47.846    1.028
 -25.757   48.028    1.568
 -25.863   48.209    1.233
 -25.971   48.390    1.384
 -26.080   48.570    0.697
 -26.190   48.749    0.932
 -26.300   48.928    1.028
 -26.412   49.105    0.998
 -26.524   49.282    0.153
 -26.753   49.634    0.153
 -27.221   50.329    1.028
 -27.341   50.501    0.630
 -27.583   50.842    0.329
 -60.842   69.031    3.613
 -20.939   33.618    0.153
 -20.976   33.801    0.630
 -21.212   34.908    0.755
 -21.254   35.094    0.153
 -21.383   35.654    0.153
 -21.473   36.030    0.755
 -21.519   36.218    0.755
 -21.566   36.407    0.998
 -21.613   36.597    1.195
 -21.662   36.786    1.153
 -21.711   36.977    1.454
 -21.761   37.168    1.384
 -21.813   37.359    1.616
 -21.865   37.551    1.496
 -21.917   37.743    1.515
 -21.971   37.936    1.534
 -22.026   38.129    1.638
 -22.082   38.323    1.816
 -22.139   38.517    1.932
 -22.196   38.712    1.979
 -22.255   38.907    1.697
 -22.315   39.103    1.766
 -22.376   39.299    1.983
 -22.438   39.496    2.131
 -22.501   39.694    2.083
 -22.566   39.892    2.093
 -22.631   40.090    2.236
 -22.698   40.289    2.164
 -22.765   40.489    2.177
 -22.835   40.689    2.168
 -22.905   40.890    2.243
 -22.977   41.092    2.396
 -23.050   41.294    2.279
 -23.124   41.496    2.243
 -23.200   41.700    2.450
 -23.277   41.904    2.582
 -23.355   42.108    2.492
 -23.435   42.313    2.492
 -23.326   42.560    2.367
 -23.408   42.766    2.367
 -23.492   42.971    2.552
 -23.575   43.175    2.579
 -23.660   43.378    2.607
 -23.746   43.580    2.634
 -23.832   43.781    2.674
 -23.920   43.981    2.502
 -24.008   44.180    2.634
 -24.097   44.378    2.630
 -24.187   44.576    2.574
 -24.278   44.772    2.628
 -24.370   44.967    2.486
 -24.462   45.162    2.467
 -24.556   45.355    2.430
 -24.650   45.548    2.298
 -24.746   45.739    2.160
 -24.842   45.930    2.254
 -24.939   46.120    2.170
 -25.037   46.309    1.935
 -25.136   46.498    1.608
 -25.236   46.685    1.551
 -25.337   46.872    1.344
 -25.439   47.057    1.601
 -25.541   47.242    1.665
 -25.645   47.426    1.506
 -25.750   47.610    1.409
 -25.855   47.792    1.357
 -25.961   47.974    1.630
 -26.069   48.155    1.267
 -26.177   48.335    1.153
 -26.287   48.515    1.233
 -26.397   48.693    1.284
 -26.508   48.871    0.454
 -26.620   49.049    0.630
 -26.733   49.225    0.551
 -26.848   49.401    0.153
 -27.433   50.268    0.630
 -27.554   50.440    0.932
 -28.045   51.119    0.329
 -61.063   68.887    3.835
 -21.153   33.776    0.153
 -21.268   34.327    0.153
 -21.308   34.511    0.153
 -21.349   34.696    0.153
 -21.390   34.881    0.153
 -21.652   36.001    0.630
 -21.698   36.189    1.153
 -21.745   36.378    1.233
 -21.793   36.567    1.534
 -21.842   36.757    1.153
 -21.892   36.947    1.454
 -21.942   37.137    1.432
 -21.994   37.328    1.409
 -22.046   37.519    1.267
 -22.099   37.711    1.432
 -22.153   37.904    1.551
 -22.208   38.097    1.409
 -22.264   38.290    1.766
 -22.321   38.484    1.921
 -22.380   38.678    1.830
 -22.439   38.873    1.830
 -22.499   39.069    1.716
 -22.560   39.265    1.932
 -22.622   39.461    2.028
 -22.686   39.658    1.949
 -22.751   39.856    2.037
 -22.816   40.054    2.115
 -22.883   40.253    2.040
 -22.952   40.452    2.206
 -23.021   40.652    2.338
 -23.092   40.852    2.296
 -23.164   41.053    2.458
 -23.237   41.255    2.338
 -23.312   41.457    2.301
 -23.388   41.660    2.363
 -23.465   41.864    2.434
 -23.544   42.068    2.379
 -23.625   42.272    2.379
 -23.517   42.519    2.452
 -23.599   42.725    2.452
 -23.683   42.929    2.549
 -23.767   43.133    2.668
 -23.852   43.335    2.586
 -23.939   43.537    2.720
 -24.026   43.737    2.726
 -24.113   43.937    2.553
 -24.202   44.136    2.604
 -24.292   44.333    2.470
 -24.382   44.530    2.740
 -24.474   44.726    2.631
 -24.566   44.921    2.482
 -24.659   45.114    2.517
 -24.753   45.307    2.503
 -24.848   45.500    2.405
 -24.944   45.691    2.279
 -25.041   45.881    2.220
 -25.138   46.071    2.274
 -25.237   46.259    1.924
 -25.336   46.447    1.733
 -25.437   46.634    1.486
 -25.538   46.820    1.476
 -25.641   47.005    1.396
 -25.744   47.190    1.710
 -25.848   47.374    1.630
 -25.953   47.556    1.659
 -26.059   47.738    1.384
 -26.166   47.920    1.672
 -26.274   48.100    1.432
 -26.383   48.280    0.998
 -26.493   48.459    0.998
 -26.604   48.637    0.755
 -26.715   48.815    0.454
 -26.828   48.991    0.852
 -26.942   49.167    0.697
 -27.646   50.208    0.329
 -27.766   50.379    0.630
 -28.386   51.223    0.329
 -21.292   33.568    0.153
 -21.368   33.933    0.755
 -21.406   34.117    0.153
 -21.446   34.301    0.630
 -21.785   35.785    0.454
 -21.831   35.972    0.630
 -21.878   36.160    1.108
 -21.925   36.348    1.357
 -21.973   36.537    1.233
 -22.022   36.726    1.300
 -22.072   36.916    1.585
 -22.123   37.106    1.409
 -22.175   37.297    1.300
 -22.227   37.488    1.108
 -22.281   37.679    1.300
 -22.335   37.872    1.329
 -22.390   38.064    1.659
 -22.447   38.257    1.733
 -22.504   38.451    1.755
 -22.563   38.645    1.932
 -22.622   38.839    2.026
 -22.682   39.034    1.782
 -22.744   39.230    2.045
 -22.807   39.426    2.017
 -22.871   39.623    2.034
 -22.935   39.820    1.992
 -23.002   40.018    2.166
 -23.069   40.216    1.998
 -23.138   40.415    2.095
 -23.207   40.614    2.205
 -23.278   40.814    2.309
 -23.351   41.015    2.400
 -23.425   41.216    2.384
 -23.500   41.418    2.349
 -23.576   41.620    2.415
 -23.654   41.823    2.346
 -23.733   42.027    2.411
 -23.814   42.231    2.411
 -23.707   42.478    2.334
 -23.790   42.683    2.334
 -23.874   42.887    2.573
 -23.959   43.090    2.627
 -24.044   43.292    2.586
 -24.131   43.493    2.731
 -24.218   43.693    2.713
 -24.307   43.892    2.651
 -24.396   44.090    2.582
 -24.486   44.288    2.619
 -24.577   44.484    2.718
 -24.669   44.679    2.689
 -24.762   44.874    2.552
 -24.855   45.067    2.600
 -24.950   45.259    2.604
 -25.045   45.451    2.447
 -25.142   45.642    2.544
 -25.239   45.832    2.327
 -25.337   46.021    2.315
 -25.436   46.209    2.117
 -25.536   46.396    1.844
 -25.637   46.583    1.691
 -25.739   46.768    1.672
 -25.842   46.953    1.716
 -25.946   47.137    1.585
 -26.050   47.320    1.949
 -26.156   47.503    1.825
 -26.263   47.684    1.496
 -26.370   47.865    1.777
 -26.479   48.045    1.638
 -26.588   48.224    1.476
 -26.699   48.403    1.108
 -26.810   48.580    1.409
 -26.922   48.757    0.998
 -27.150   49.109    0.329
 -27.265   49.284    0.551
 -27.382   49.458    0.329
 -27.857   50.147    0.329
 -27.978   50.317    0.630
 -28.101   50.487    0.329
 -21.507   33.725    0.153
 -21.663   34.458    0.454
 -21.964   35.756    0.153
 -22.010   35.943    0.998
 -22.057   36.131    0.630
 -22.105   36.319    1.384
 -22.153   36.507    1.233
 -22.202   36.696    1.432
 -22.253   36.885    1.616
 -22.304   37.075    1.432
 -22.355   37.265    1.329
 -22.408   37.456    1.108
 -22.462   37.647    1.568
 -22.517   37.839    1.384
 -22.572   38.031    1.476
 -22.629   38.224    1.672
 -22.687   38.417    1.932
 -22.745   38.611    1.722
 -22.805   38.805    1.797
 -22.866   39.000    2.045
 -22.928   39.195    2.105
 -22.991   39.390    2.054
 -23.055   39.587    1.976
 -23.120   39.784    2.115
 -23.187   39.981    2.227
 -23.254   40.179    1.942
 -23.323   40.377    2.199
 -23.393   40.576    2.177
 -23.465   40.776    2.234
 -23.538   40.976    2.436
 -23.612   41.177    2.338
 -23.687   41.378    2.325
 -23.764   41.580    2.409
 -23.843   41.783    2.421
 -23.922   41.986    2.432
 -24.004   42.190    2.432
 -23.897   42.436    2.393
 -23.980   42.641    2.393
 -24.065   42.844    2.463
 -24.150   43.047    2.555
 -24.236   43.248    2.555
 -24.323   43.449    2.707
 -24.411   43.649    2.734
 -24.500   43.847    2.701
 -24.589   44.045    2.604
 -24.680   44.242    2.617
 -24.771   44.437    2.720
 -24.864   44.632    2.656
 -24.957   44.826    2.586
 -25.051   45.019    2.698
 -25.146   45.211    2.579
 -25.242   45.402    2.575
 -25.339   45.593    2.463
 -25.437   45.782    2.423
 -25.536   45.971    2.325
 -25.635   46.158    2.122
 -25.736   46.345    1.960
 -25.837   46.531    1.869
 -25.940   46.716    1.560
 -26.043   46.900    1.861
 -26.147   47.084    1.761
 -26.252   47.267    1.816
 -26.359   47.448    1.953
 -26.466   47.630    1.807
 -26.574   47.810    1.722
 -26.683   47.989    1.443
 -26.793   48.168    1.852
 -26.904   48.346    1.329
 -27.016   48.523    0.998
 -27.129   48.700    0.755
 -27.243   48.875    0.630
 -27.474   49.225    0.932
 -27.590   49.398    0.153
 -27.708   49.571    0.153
 -27.947   49.914    0.630
 -28.190   50.255    0.630
 -28.313   50.424    0.329
 -28.688   50.928    0.329
 -22.189   35.914    0.932
 -22.236   36.101    0.755
 -22.284   36.289    1.496
 -22.333   36.477    1.267
 -22.382   36.666    1.432
 -22.433   36.855    1.454
 -22.484   37.044    1.496
 -22.536   37.234    1.195
 -22.589   37.424    1.300
 -22.643   37.615    1.233
 -22.698   37.806    1.384
 -22.754   37.998    1.710
 -22.811   38.190    1.744
 -22.869   38.383    1.983
 -22.928   38.577    1.771
 -22.988   38.770    1.942
 -23.049   38.965    1.973
 -23.111   39.159    2.115
 -23.175   39.355    1.992
 -23.239   39.551    1.902
 -23.305   39.747    2.103
 -23.372   39.944    2.197
 -23.440   40.141    2.103
 -23.509   40.339    2.177
 -23.579   40.538    2.187
 -23.651   40.737    2.280
 -23.724   40.937    2.425
 -23.799   41.137    2.418
 -23.875   41.338    2.403
 -23.952   41.540    2.394
 -24.031   41.742    2.280
 -24.111   41.944    2.344
 -24.193   42.148    2.344
 -24.086   42.394    2.425
 -24.170   42.598    2.425
 -24.255   42.801    2.465
 -24.341   43.003    2.528
 -24.428   43.205    2.458
 -24.515   43.405    2.727
 -24.603   43.604    2.719
 -24.693   43.802    2.701
 -24.783   43.999    2.723
 -24.874   44.195    2.627
 -24.966   44.391    2.711
 -25.058   44.585    2.628
 -25.152   44.778    2.545
 -25.247   44.971    2.590
 -25.342   45.162    2.503
 -25.439   45.353    2.528
 -25.536   45.543    2.363
 -25.634   45.732    2.342
 -25.734   45.920    2.405
 -25.834   46.107    2.345
 -25.935   46.293    2.040
 -26.037   46.479    1.766
 -26.140   46.663    1.761
 -26.244   46.847    1.524
 -26.348   47.030    1.630
 -26.454   47.212    1.983
 -26.561   47.394    1.878
 -26.668   47.574    1.928
 -26.777   47.754    1.777
 -26.887   47.933    1.710
 -26.997   48.112    1.825
 -27.109   48.289    1.534
 -27.221   48.466    0.998
 -27.335   48.642    0.998
 -27.449   48.817    0.755
 -27.681   49.165    0.551
 -27.799   49.338    0.755
 -28.037   49.682    0.551
 -28.157   49.853    0.807
 -28.278   50.023    0.329
 -28.401   50.192    0.932
 -28.525   50.361    0.329
 -28.775   50.697    0.329
 -21.607   32.410    0.153
 -21.676   32.769    0.153
 -21.748   33.130    0.153
 -21.978   34.221    0.153
 -22.322   35.698    0.630
 -22.368   35.885    0.153
 -22.416   36.072    0.630
 -22.464   36.259    1.568
 -22.513   36.447    1.153
 -22.562   36.635    1.551
 -22.613   36.823    1.329
 -22.665   37.013    1.515
 -22.717   37.202    1.384
 -22.770   37.392    1.300
 -22.825   37.583    1.409
 -22.880   37.773    1.551
 -22.936   37.965    1.932
 -22.993   38.157    1.691
 -23.051   38.349    1.992
 -23.111   38.542    1.909
 -23.171   38.735    2.008
 -23.232   38.929    2.177
 -23.295   39.124    2.201
 -23.358   39.319    2.245
 -23.423   39.514    2.100
 -23.489   39.710    2.093
 -23.556   39.907    2.193
 -23.625   40.104    2.370
 -23.694   40.301    2.295
 -23.765   40.499    2.334
 -23.837   40.698    2.360
 -23.911   40.897    2.425
 -23.986   41.097    2.404
 -24.062   41.298    2.452
 -24.140   41.499    2.376
 -24.219   41.700    2.329
 -24.299   41.903    2.331
 -24.381   42.105    2.331
 -24.276   42.352    2.460
 -24.360   42.555    2.460
 -24.445   42.758    2.421
 -24.532   42.960    2.546
 -24.619   43.160    2.634
 -24.707   43.360    2.649
 -24.795   43.559    2.676
 -24.885   43.756    2.714
 -24.976   43.953    2.699
 -25.067   44.149    2.757
 -25.160   44.343    2.773
 -25.253   44.537    2.731
 -25.347   44.730    2.508
 -25.442   44.922    2.579
 -25.538   45.113    2.517
 -25.635   45.303    2.572
 -25.733   45.493    2.396
 -25.832   45.681    2.362
 -25.931   45.869    2.304
 -26.032   46.055    2.279
 -26.134   46.241    2.166
 -26.236   46.426    1.898
 -26.339   46.610    1.865
 -26.444   46.794    1.543
 -26.549   46.976    1.652
 -26.655   47.158    2.034
 -26.763   47.339    1.878
 -26.871   47.519    1.869
 -26.980   47.698    2.011
 -27.090   47.877    1.917
 -27.201   48.054    1.787
 -27.313   48.231    1.515
 -27.426   48.408    1.195
 -27.540   48.583    0.630
 -27.655   48.758    0.630
 -27.771   48.932    0.454
 -27.888   49.105    0.153
 -28.006   49.278    0.630
 -28.125   49.449    0.153
 -28.245   49.620    0.894
 -28.366   49.791    0.551
 -28.488   49.960    0.630
 -28.611   50.129    1.108
 -21.749   32.207    0.153
 -22.155   34.195    0.153
 -22.455   35.483    0.153
 -22.501   35.669    0.153
 -22.547   35.855    0.153
 -22.595   36.042    1.267
 -22.643   36.229    1.432
 -22.692   36.416    1.300
 -22.742   36.604    1.233
 -22.793   36.792    1.454
 -22.845   36.981    1.357
 -22.898   37.170    1.409
 -22.951   37.360    1.108
 -23.006   37.550    1.409
 -23.061   37.740    1.432
 -23.118   37.931    1.766
 -23.175   38.123    1.787
 -23.234   38.315    2.070
 -23.293   38.507    1.902
 -23.354   38.700    2.040
 -23.415   38.894    2.110
 -23.478   39.088    2.110
 -23.542   39.282    1.983
 -23.607   39.477    2.095
 -23.673   39.673    2.026
 -23.741   39.869    2.108
 -23.810   40.066    2.168
 -23.879   40.263    2.277
 -23.951   40.461    2.318
 -24.023   40.659    2.391
 -24.097   40.858    2.380
 -24.172   41.057    2.452
 -24.249   41.257    2.448
 -24.327   41.458    2.486
 -24.406   41.659    2.341
 -24.487   41.861    2.390
 -24.570   42.063    2.390
 -24.465   42.309    2.391
 -24.550   42.512    2.391
 -24.635   42.714    2.492
 -24.722   42.916    2.563
 -24.810   43.116    2.618
 -24.898   43.315    2.586
 -24.987   43.513    2.676
 -25.077   43.710    2.755
 -25.168   43.906    2.628
 -25.260   44.102    2.816
 -25.353   44.296    2.748
 -25.447   44.489    2.746
 -25.541   44.682    2.627
 -25.637   44.873    2.534
 -25.734   45.064    2.623
 -25.831   45.254    2.556
 -25.929   45.442    2.467
 -26.028   45.630    2.413
 -26.129   45.817    2.002
 -26.230   46.003    2.276
 -26.332   46.189    2.372
 -26.435   46.373    1.983
 -26.539   46.557    1.844
 -26.644   46.740    1.848
 -26.749   46.922    1.771
 -26.856   47.103    1.939
 -26.964   47.283    2.070
 -27.073   47.463    1.905
 -27.182   47.642    1.727
 -27.293   47.820    1.766
 -27.405   47.997    1.515
 -27.517   48.174    1.284
 -27.631   48.349    1.083
 -27.745   48.524    0.852
 -27.861   48.698    0.852
 -27.977   48.872    0.807
 -28.213   49.217    0.630
 -28.333   49.388    0.329
 -28.454   49.558    1.131
 -28.575   49.728    0.551
 -28.698   49.897    0.807
 -28.821   50.066    1.108
 -62.329   68.014    1.766
 -62.694   68.084    3.734
 -21.924   32.183    0.153
 -22.175   33.441    0.153
 -22.252   33.804    0.153
 -22.414   34.533    0.153
 -22.500   34.901    0.454
 -22.588   35.269    0.454
 -22.726   35.825    0.454
 -22.774   36.012    0.852
 -22.822   36.198    1.267
 -22.872   36.385    1.384
 -22.922   36.573    1.357
 -22.973   36.761    1.056
 -23.025   36.949    1.233
 -23.078   37.138    1.534
 -23.132   37.327    1.560
 -23.187   37.517    1.645
 -23.242   37.707    1.409
 -23.299   37.898    1.802
 -23.357   38.089    1.652
 -23.416   38.280    1.874
 -23.475   38.472    1.898
 -23.536   38.665    2.040
 -23.598   38.858    2.070
 -23.661   39.052    1.949
 -23.726   39.246    2.026
 -23.791   39.440    2.014
 -23.857   39.636    2.075
 -23.925   39.831    2.175
 -23.994   40.027    2.179
 -24.065   40.224    1.976
 -24.136   40.421    2.156
 -24.209   40.619    2.406
 -24.283   40.818    2.371
 -24.359   41.017    2.324
 -24.436   41.216    2.373
 -24.514   41.416    2.395
 -24.594   41.617    2.345
 -24.675   41.818    2.372
 -24.758   42.020    2.372
 -24.654   42.266    2.453
 -24.739   42.469    2.453
 -24.825   42.670    2.553
 -24.912   42.871    2.593
 -25.000   43.071    2.588
 -25.089   43.269    2.659
 -25.179   43.467    2.477
 -25.269   43.664    2.753
 -25.361   43.860    2.604
 -25.453   44.054    2.729
 -25.546   44.248    2.800
 -25.641   44.441    2.760
 -25.736   44.633    2.550
 -25.832   44.824    2.489
 -25.929   45.014    2.601
 -26.026   45.203    2.417
 -26.125   45.391    2.484
 -26.225   45.579    2.195
 -26.326   45.765    2.389
 -26.427   45.951    2.177
 -26.530   46.136    2.252
 -26.633   46.320    2.313
 -26.738   46.503    2.026
 -26.843   46.685    1.966
 -26.949   46.867    1.898
 -27.057   47.048    1.878
 -27.165   47.228    1.848
 -27.274   47.407    1.966
 -27.384   47.585    1.995
 -27.495   47.762    1.816
 -27.608   47.939    1.524
 -27.721   48.115    1.329
 -27.835   48.290    0.807
 -27.950   48.465    1.056
 -28.066   48.638    0.852
 -28.183   48.811    0.894
 -28.301   48.984    0.454
 -28.420   49.155    0.630
 -28.661   49.496    0.697
 -28.783   49.665    0.551
 -28.907   49.834    0.852
 -29.031   50.002    1.267
 -61.454   67.653    0.454
 -61.811   67.725    1.710
 -62.170   67.796    2.108
 -62.532   67.867    3.725
 -62.895   67.937    5.696
 -63.260   68.005    4.723
 -22.678   34.872    0.153
 -22.812   35.425    0.153
 -22.905   35.795    0.755
 -22.953   35.981    0.932
 -23.002   36.168    1.409
 -23.051   36.354    1.056
 -23.102   36.541    1.195
 -23.153   36.729    1.108
 -23.205   36.917    1.108
 -23.258   37.105    1.329
 -23.312   37.294    1.506
 -23.367   37.484    1.534
 -23.423   37.673    1.409
 -23.480   37.864    1.704
 -23.538   38.054    1.766
 -23.597   38.246    2.011
 -23.657   38.437    1.739
 -23.719   38.630    2.017
 -23.781   38.822    1.983
 -23.844   39.015    1.973
 -23.909   39.209    1.960
 -23.974   39.403    1.998
 -24.041   39.598    2.017
 -24.109   39.793    2.208
 -24.179   39.989    2.210
 -24.249   40.185    2.110
 -24.321   40.382    2.254
 -24.394   40.579    2.429
 -24.469   40.777    2.400
 -24.545   40.976    2.259
 -24.622   41.175    2.170
 -24.701   41.375    2.346
 -24.781   41.575    2.312
 -24.863   41.776    2.475
 -24.946   41.977    2.475
 -24.843   42.223    2.389
 -24.928   42.425    2.389
 -25.015   42.626    2.411
 -25.102   42.826    2.569
 -25.191   43.026    2.536
 -25.280   43.224    2.603
 -25.370   43.421    2.591
 -25.461   43.617    2.665
 -25.553   43.812    2.630
 -25.646   44.007    2.619
 -25.739   44.200    2.722
 -25.834   44.392    2.813
 -25.929   44.584    2.548
 -26.026   44.774    2.547
 -26.123   44.964    2.487
 -26.222   45.152    2.389
 -26.321   45.340    2.389
 -26.421   45.527    2.309
 -26.522   45.713    2.252
 -26.624   45.898    2.257
 -26.727   46.083    2.145
 -26.831   46.266    2.395
 -26.936   46.449    2.179
 -27.042   46.631    2.117
 -27.149   46.812    2.212
 -27.257   46.992    2.212
 -27.365   47.171    2.083
 -27.475   47.350    2.195
 -27.586   47.528    1.976
 -27.697   47.705    1.755
 -27.810   47.881    1.486
 -27.924   48.056    1.409
 -28.038   48.231    0.755
 -28.154   48.405    1.175
 -28.271   48.578    0.697
 -28.388   48.750    0.630
 -28.507   48.922    0.630
 -28.626   49.093    0.852
 -28.747   49.263    0.153
 -28.991   49.602    0.630
 -29.115   49.770    0.329
 -29.365   50.104    0.153
 -59.914   67.135    2.149
 -60.955   67.360    1.697
 -61.306   67.434    1.722
 -61.659   67.507    3.061
 -62.015   67.578    3.236
 -62.372   67.649    3.055
 -63.093   67.788    1.953
 -22.275   32.136    0.153
 -22.566   33.570    0.153
 -22.646   33.932    0.153
 -23.037   35.580    0.153
 -23.084   35.765    0.630
 -23.132   35.951    1.056
 -23.181   36.137    0.998
 -23.231   36.323    1.108
 -23.281   36.510    1.153
 -23.333   36.697    0.755
 -23.385   36.885    1.267
 -23.439   37.073    1.357
 -23.493   37.261    1.267
 -23.548   37.450    1.214
 -23.604   37.640    1.267
 -23.662   37.829    1.792
 -23.720   38.020    1.792
 -23.779   38.211    1.989
 -23.839   38.402    1.913
 -23.901   38.594    2.014
 -23.963   38.786    1.865
 -24.027   38.979    2.080
 -24.092   39.172    1.983
 -24.158   39.366    2.065
 -24.225   39.560    2.023
 -24.293   39.755    2.187
 -24.363   39.950    2.199
 -24.434   40.146    2.129
 -24.506   40.342    2.356
 -24.580   40.539    2.419
 -24.655   40.737    2.325
 -24.731   40.935    2.266
 -24.809   41.133    2.301
 -24.888   41.333    2.370
 -24.968   41.532    2.328
 -25.050   41.733    2.450
 -25.134   41.934    2.450
 -25.031   42.179    2.450
 -25.117   42.381    2.450
 -25.204   42.582    2.391
 -25.292   42.781    2.398
 -25.381   42.980    2.631
 -25.470   43.178    2.588
 -25.561   43.374    2.530
 -25.652   43.570    2.586
 -25.744   43.765    2.627
 -25.838   43.958    2.610
 -25.932   44.151    2.725
 -26.027   44.343    2.853
 -26.123   44.534    2.716
 -26.220   44.724    2.613
 -26.318   44.913    2.478
 -26.417   45.101    2.448
 -26.516   45.289    2.290
 -26.617   45.475    2.245
 -26.719   45.661    2.324
 -26.821   45.845    2.300
 -26.925   46.029    2.205
 -27.029   46.212    2.391
 -27.134   46.394    2.447
 -27.241   46.576    2.520
 -27.348   46.756    2.551
 -27.456   46.936    2.380
 -27.565   47.115    2.341
 -27.676   47.293    2.140
 -27.787   47.470    1.946
 -27.899   47.646    1.577
 -28.012   47.822    1.476
 -28.126   47.997    1.214
 -28.241   48.171    0.966
 -28.357   48.345    1.153
 -28.475   48.517    0.454
 -28.712   48.860    0.755
 -29.075   49.369    0.329
 -29.198   49.538    0.807
 -29.323   49.705    0.630
 -29.701   50.204    0.153
 -58.437   66.601    0.630
 -58.770   66.680    0.932
 -59.105   66.759    0.755
 -59.443   66.837    0.630
 -59.782   66.915    0.852
 -60.124   66.991    1.986
 -60.467   67.067    2.830
 -60.813   67.141    2.851
 -61.161   67.215    3.928
 -61.510   67.288    3.308
 -61.862   67.360    2.741
 -22.450   32.111    0.153
 -22.556   32.646    0.153
 -23.168   35.366    0.153
 -23.215   35.550    0.630
 -23.262   35.735    0.852
 -23.311   35.920    1.108
 -23.360   36.106    0.852
 -23.410   36.292    1.108
 -23.461   36.478    1.108
 -23.512   36.665    1.300
 -23.565   36.852    1.300
 -23.619   37.040    1.153
 -23.673   37.228    1.056
 -23.729   37.416    1.630
 -23.785   37.606    1.638
 -23.843   37.795    1.722
 -23.901   37.985    1.744
 -23.961   38.175    1.953
 -24.021   38.366    1.921
 -24.083   38.558    1.852
 -24.146   38.750    2.008
 -24.210   38.942    2.093
 -24.275   39.135    2.065
 -24.341   39.328    2.005
 -24.409   39.522    2.149
 -24.477   39.716    2.225
 -24.547   39.911    2.276
 -24.618   40.107    2.298
 -24.691   40.302    2.366
 -24.765   40.499    2.341
 -24.840   40.696    2.193
 -24.917   40.894    2.306
 -24.995   41.092    2.399
 -25.074   41.290    2.421
 -25.155   41.490    2.466
 -25.238   41.689    2.401
 -25.322   41.890    2.401
 -25.219   42.135    2.422
 -25.306   42.336    2.422
 -25.393   42.537    2.450
 -25.481   42.736    2.454
 -25.570   42.934    2.520
 -25.660   43.131    2.535
 -25.751   43.327    2.650
 -25.843   43.523    2.530
 -25.936   43.717    2.544
 -26.030   43.910    2.737
 -26.124   44.102    2.620
 -26.220   44.294    2.987
 -26.316   44.484    2.783
 -26.414   44.674    2.478
 -26.512   44.862    2.523
 -26.611   45.050    2.551
 -26.711   45.237    2.443
 -26.812   45.423    2.399
 -26.914   45.608    2.367
 -27.017   45.792    2.422
 -27.121   45.975    2.523
 -27.226   46.158    2.554
 -27.332   46.339    2.367
 -27.439   46.520    2.391
 -27.547   46.700    2.684
 -27.655   46.879    2.352
 -27.765   47.057    2.484
 -27.876   47.235    2.195
 -27.987   47.412    2.054
 -28.100   47.588    1.704
 -28.214   47.763    1.543
 -28.328   47.937    1.233
 -28.444   48.111    1.496
 -28.561   48.284    0.894
 -28.678   48.456    1.329
 -28.797   48.627    0.630
 -28.916   48.798    0.966
 -29.159   49.137    0.329
 -29.281   49.306    0.329
 -29.405   49.473    0.630
 -29.655   49.807    0.630
 -30.039   50.302    0.153
 -58.321   66.379    0.755
 -58.651   66.459    1.300
 -58.983   66.538    0.932
 -59.318   66.617    0.932
 -59.654   66.694    1.108
 -59.992   66.771    1.432
 -60.332   66.847    1.835
 -60.674   66.922    2.719
 -61.018   66.996    4.252
 -22.660   32.265    0.153
 -22.842   33.157    0.153
 -22.959   33.697    0.153
 -23.301   35.152    0.153
 -23.347   35.336    0.755
 -23.393   35.520    0.630
 -23.441   35.704    0.454
 -23.490   35.889    0.998
 -23.539   36.074    1.195
 -23.589   36.260    1.384
 -23.640   36.446    1.329
 -23.692   36.632    1.329
 -23.745   36.819    1.056
 -23.799   37.007    1.108
 -23.853   37.194    1.233
 -23.909   37.383    1.421
 -23.966   37.571    1.608
 -24.024   37.760    1.744
 -24.082   37.950    1.733
 -24.142   38.140    1.917
 -24.203   38.330    2.090
 -24.265   38.521    1.844
 -24.328   38.713    2.008
 -24.392   38.905    2.095
 -24.458   39.097    2.072
 -24.524   39.290    2.149
 -24.592   39.483    2.138
 -24.661   39.677    2.284
 -24.731   39.872    2.264
 -24.803   40.067    2.381
 -24.876   40.262    2.462
 -24.950   40.458    2.433
 -25.025   40.655    2.287
 -25.102   40.852    2.375
 -25.181   41.050    2.385
 -25.260   41.248    2.541
 -25.342   41.447    2.488
 -25.425   41.646    2.342
 -25.509   41.846    2.342
 -25.407   42.091    2.537
 -25.494   42.292    2.537
 -25.582   42.491    2.468
 -25.670   42.690    2.443
 -25.760   42.888    2.510
 -25.850   43.084    2.590
 -25.942   43.280    2.645
 -26.034   43.475    2.730
 -26.127   43.669    2.532
 -26.221   43.861    2.800
 -26.316   44.053    2.798
 -26.412   44.244    2.954
 -26.509   44.434    2.757
 -26.607   44.623    2.743
 -26.706   44.811    2.614
 -26.805   44.998    2.578
 -26.906   45.184    2.430
 -27.007   45.370    2.391
 -27.110   45.554    2.393
 -27.213   45.738    2.434
 -27.318   45.921    2.602
 -27.423   46.103    2.413
 -27.529   46.284    2.197
 -27.637   46.464    2.315
 -27.745   46.643    2.488
 -27.854   46.822    2.454
 -27.964   47.000    2.474
 -28.076   47.177    2.080
 -28.188   47.353    2.090
 -28.301   47.529    1.733
 -28.415   47.703    1.534
 -28.530   47.877    1.357
 -28.646   48.050    1.543
 -28.763   48.223    1.432
 -28.881   48.394    1.233
 -29.000   48.565    0.755
 -29.120   48.735    0.329
 -29.364   49.073    0.807
 -29.487   49.241    0.807
 -29.611   49.408    0.329
 -29.863   49.741    0.630
 -30.378   50.397    0.454
 -57.560   65.995    1.233
 -57.883   66.077    1.153
 -58.208   66.158    0.998
 -58.535   66.238    1.195
 -58.864   66.317    1.108
 -59.195   66.396    1.496
 -59.527   66.474    1.432
 -59.862   66.551    1.329
 -60.199   66.627    1.454
 -60.537   66.702    1.551
 -60.878   66.776    3.628
 -22.871   32.418    0.153
 -22.907   32.595    0.454
 -22.944   32.774    0.153
 -23.019   33.131    0.153
 -23.525   35.306    0.153
 -23.572   35.489    0.755
 -23.620   35.674    1.108
 -23.668   35.858    1.233
 -23.718   36.043    1.267
 -23.768   36.228    1.195
 -23.819   36.414    1.233
 -23.872   36.600    1.300
 -23.925   36.786    1.056
 -23.979   36.973    1.267
 -24.034   37.161    1.233
 -24.090   37.349    1.409
 -24.146   37.537    1.357
 -24.204   37.725    1.722
 -24.263   37.915    1.852
 -24.323   38.104    1.970
 -24.385   38.294    2.250
 -24.447   38.485    1.739
 -24.510   38.676    1.894
 -24.575   38.867    1.992
 -24.640   39.059    2.026
 -24.707   39.252    2.162
 -24.775   39.445    2.197
 -24.844   39.638    2.266
 -24.915   39.832    2.279
 -24.987   40.027    2.346
 -25.060   40.222    2.511
 -25.134   40.417    2.460
 -25.210   40.613    2.334
 -25.288   40.810    2.452
 -25.366   41.007    2.373
 -25.446   41.205    2.485
 -25.528   41.403    2.409
 -25.611   41.602    2.383
 -25.696   41.802    2.383
 -25.595   42.046    2.460
 -25.682   42.247    2.460
 -25.770   42.446    2.421
 -25.859   42.644    2.506
 -25.949   42.841    2.613
 -26.040   43.037    2.735
 -26.132   43.233    2.761
 -26.224   43.427    2.772
 -26.318   43.620    2.751
 -26.412   43.812    2.915
 -26.508   44.003    2.863
 -26.604   44.194    2.819
 -26.701   44.383    2.707
 -26.800   44.572    2.663
 -26.899   44.759    2.554
 -26.999   44.946    2.443
 -27.100   45.132    2.415
 -27.202   45.317    2.337
 -27.305   45.500    2.316
 -27.409   45.684    2.383
 -27.514   45.866    2.489
 -27.620   46.047    2.413
 -27.726   46.228    2.210
 -27.834   46.408    2.289
 -27.943   46.587    2.322
 -28.052   46.765    2.346
 -28.163   46.942    2.472
 -28.275   47.118    2.023
 -28.387   47.294    1.825
 -28.501   47.469    1.601
 -28.616   47.643    1.902
 -28.731   47.817    1.585
 -28.848   47.989    1.454
 -28.965   48.161    1.083
 -29.084   48.332    1.465
 -29.203   48.502    1.267
 -29.324   48.672    0.630
 -29.568   49.009    0.630
 -29.692   49.176    0.807
 -29.817   49.343    0.807
 -30.069   49.674    0.807
 -30.586   50.329    0.454
 -57.775   65.854    1.384
 -58.097   65.936    1.300
 -58.421   66.016    1.496
 -58.746   66.096    1.534
 -59.074   66.175    1.329
 -59.403   66.253    0.454
 -59.735   66.330    0.932
 -60.068   66.406    1.601
 -60.403   66.482    1.733
 -60.741   66.557    2.490
 -23.157   32.926    0.153
 -23.272   33.463    0.153
 -23.522   34.546    0.153
 -23.611   34.910    0.153
 -23.656   35.093    0.454
 -23.703   35.276    0.852
 -23.798   35.643    0.630
 -23.847   35.827    1.056
 -23.897   36.011    1.056
 -23.947   36.196    1.056
 -23.999   36.381    1.384
 -24.051   36.567    1.300
 -24.104   36.753    1.153
 -24.158   36.940    0.630
 -24.214   37.127    1.195
 -24.270   37.314    1.250
 -24.327   37.502    1.329
 -24.385   37.690    1.685
 -24.444   37.879    1.992
 -24.505   38.068    2.080
 -24.566   38.258    2.062
 -24.628   38.448    2.040
 -24.692   38.639    1.844
 -24.757   38.830    1.932
 -24.823   39.021    2.177
 -24.890   39.213    2.185
 -24.958   39.406    2.205
 -25.028   39.599    2.352
 -25.098   39.792    2.276
 -25.171   39.987    2.368
 -25.244   40.181    2.498
 -25.319   40.376    2.400
 -25.395   40.572    2.426
 -25.473   40.768    2.390
 -25.552   40.965    2.542
 -25.632   41.162    2.475
 -25.714   41.360    2.589
 -25.798   41.558    2.495
 -25.883   41.757    2.495
 -25.782   42.002    2.506
 -25.870   42.201    2.506
 -25.958   42.400    2.540
 -26.048   42.598    2.623
 -26.138   42.794    2.803
 -26.229   42.990    2.690
 -26.321   43.185    2.796
 -26.414   43.378    2.657
 -26.508   43.571    2.657
 -26.603   43.763    2.768
 -26.699   43.954    2.750
 -26.796   44.143    2.785
 -26.894   44.332    2.744
 -26.992   44.520    2.586
 -27.092   44.707    2.582
 -27.192   44.893    2.510
 -27.294   45.079    2.364
 -27.396   45.263    2.385
 -27.500   45.446    2.318
 -27.604   45.629    2.454
 -27.709   45.811    2.383
 -27.816   45.992    2.432
 -27.923   46.172    2.415
 -28.031   46.351    2.410
 -28.140   46.529    2.500
 -28.250   46.707    2.520
 -28.361   46.884    2.020
 -28.474   47.060    1.939
 -28.587   47.235    1.825
 -28.701   47.409    1.515
 -28.816   47.583    1.534
 -28.932   47.756    1.630
 -29.049   47.928    1.568
 -29.167   48.099    1.300
 -29.286   48.269    1.267
 -29.406   48.439    1.284
 -29.527   48.608    0.630
 -30.022   49.277    1.108
 -30.148   49.443    1.028
 -30.275   49.608    1.028
 -30.403   49.772    1.284
 -30.533   49.935    1.175
 -30.794   50.260    0.454
 -57.669   65.632    1.300
 -57.988   65.714    1.766
 -58.308   65.794    1.744
 -58.631   65.874    1.496
 -58.955   65.953    1.409
 -59.282   66.032    1.534
 -59.610   66.109    1.777
 -59.940   66.186    1.672
 -60.272   66.262    1.659
 -60.606   66.337    2.506
 -60.941   66.411    2.023
 -23.371   33.078    0.153
 -23.410   33.257    0.153
 -23.788   34.880    0.153
 -23.834   35.063    0.153
 -23.928   35.428    0.153
 -24.025   35.795    0.755
 -24.075   35.979    1.432
 -24.126   36.164    1.384
 -24.178   36.349    1.153
 -24.230   36.534    1.300
 -24.284   36.720    0.852
 -24.338   36.906    1.329
 -24.393   37.093    1.371
 -24.450   37.280    1.329
 -24.507   37.467    1.396
 -24.566   37.655    1.214
 -24.625   37.843    1.623
 -24.686   38.032    2.023
 -24.747   38.221    1.963
 -24.810   38.411    2.197
 -24.874   38.601    1.983
 -24.939   38.792    2.062
 -25.005   38.983    2.214
 -25.072   39.175    2.191
 -25.141   39.367    2.240
 -25.211   39.559    2.290
 -25.282   39.752    2.368
 -25.354   39.946    2.495
 -25.428   40.140    2.503
 -25.503   40.335    2.536
 -25.580   40.530    2.586
 -25.657   40.725    2.434
 -25.737   40.922    2.562
 -25.818   41.118    2.619
 -25.900   41.316    2.569
 -25.984   41.514    2.467
 -26.069   41.712    2.467
 -25.969   41.956    2.528
 -26.057   42.156    2.528
 -26.146   42.354    2.664
 -26.236   42.551    2.686
 -26.327   42.747    2.754
 -26.418   42.942    2.886
 -26.511   43.136    2.852
 -26.604   43.330    2.659
 -26.699   43.522    2.638
 -26.794   43.713    2.761
 -26.890   43.903    2.704
 -26.987   44.092    2.640
 -27.085   44.281    2.633
 -27.184   44.468    2.677
 -27.285   44.655    2.563
 -27.385   44.840    2.515
 -27.487   45.025    2.497
 -27.590   45.209    2.429
 -27.694   45.392    2.455
 -27.799   45.574    2.442
 -27.905   45.755    2.457
 -28.011   45.935    2.559
 -28.119   46.115    2.329
 -28.228   46.294    2.172
 -28.337   46.472    2.138
 -28.448   46.649    1.861
 -28.559   46.825    1.935
 -28.672   47.000    1.909
 -28.785   47.175    1.992
 -28.900   47.349    1.744
 -29.015   47.522    1.506
 -29.132   47.694    1.777
 -29.249   47.866    1.727
 -29.368   48.036    0.852
 -29.488   48.206    1.476
 -29.608   48.376    0.807
 -29.730   48.544    0.932
 -29.852   48.712    0.329
 -29.976   48.879    1.284
 -30.100   49.045    0.807
 -30.480   49.540    1.233
 -30.739   49.866    1.175
 -30.870   50.029    0.153
 -31.002   50.190    0.630
 -57.881   65.491    1.722
 -58.198   65.572    1.476
 -58.518   65.652    2.040
 -58.839   65.732    1.722
 -59.162   65.810    1.932
 -59.487   65.888    2.056
 -59.814   65.965    2.034
 -60.143   66.041    1.924
 -60.473   66.117    2.023
 -60.806   66.191    2.836
 -61.140   66.265    0.454
 -23.833   34.307    0.153
 -23.966   34.851    0.153
 -24.012   35.032    0.454
 -24.059   35.215    0.454
 -24.106   35.397    0.454
 -24.154   35.580    0.454
 -24.204   35.764    1.233
 -24.254   35.947    1.300
 -24.305   36.131    0.998
 -24.357   36.316    1.233
 -24.409   36.501    0.755
 -24.463   36.686    0.966
 -24.518   36.872    1.371
 -24.573   37.058    1.153
 -24.630   37.245    1.233
 -24.687   37.432    1.108
 -24.746   37.620    1.421
 -24.806   37.807    1.300
 -24.866   37.996    1.939
 -24.928   38.185    1.986
 -24.991   38.374    2.037
 -25.055   38.564    2.238
 -25.121   38.754    2.158
 -25.187   38.945    2.193
 -25.255   39.136    2.274
 -25.323   39.327    2.300
 -25.394   39.519    2.346
 -25.465   39.712    2.360
 -25.538   39.905    2.521
 -25.612   40.099    2.566
 -25.687   40.293    2.518
 -25.764   40.488    2.459
 -25.842   40.683    2.562
 -25.922   40.878    2.573
 -26.003   41.075    2.601
 -26.086   41.272    2.641
 -26.170   41.469    2.498
 -26.256   41.667    2.498
 -26.156   41.911    2.772
 -26.245   42.110    2.772
 -26.334   42.307    2.716
 -26.424   42.504    2.682
 -26.515   42.700    2.862
 -26.607   42.894    2.868
 -26.700   43.088    2.769
 -26.794   43.281    2.626
 -26.888   43.472    2.565
 -26.984   43.663    2.789
 -27.081   43.853    2.618
 -27.178   44.041    2.595
 -27.277   44.229    2.683
 -27.376   44.416    2.604
 -27.477   44.602    2.661
 -27.578   44.787    2.556
 -27.680   44.971    2.558
 -27.784   45.155    2.337
 -27.888   45.337    2.507
 -27.993   45.518    2.541
 -28.099   45.699    2.441
 -28.206   45.879    2.621
 -28.315   46.058    2.553
 -28.424   46.236    2.234
 -28.534   46.413    2.131
 -28.645   46.590    2.164
 -28.757   46.766    1.811
 -28.870   46.941    1.878
 -28.984   47.115    1.998
 -29.099   47.288    2.059
 -29.215   47.460    1.616
 -29.332   47.632    1.697
 -29.450   47.803    1.443
 -29.569   47.973    1.560
 -29.689   48.143    1.454
 -29.810   48.312    1.028
 -29.932   48.480    0.329
 -30.055   48.647    0.630
 -30.179   48.813    1.175
 -30.304   48.979    1.284
 -30.430   49.144    1.028
 -30.557   49.309    1.028
 -30.685   49.472    1.233
 -30.814   49.635    1.175
 -30.945   49.798    0.894
 -31.076   49.959    0.454
 -58.090   65.350    2.729
 -58.406   65.430    2.381
 -58.725   65.510    2.418
 -59.045   65.589    2.360
 -59.367   65.667    2.315
 -59.691   65.744    2.233
 -60.016   65.821    2.355
 -60.344   65.896    2.441
 -60.673   65.971    3.012
 -61.004   66.045    2.957
 -61.337   66.118    0.153
 -24.098   34.639    0.630
 -24.189   35.002    0.755
 -24.236   35.184    0.755
 -24.284   35.366    0.153
 -24.333   35.549    0.153
 -24.382   35.732    1.357
 -24.432   35.915    1.108
 -24.483   36.099    0.755
 -24.535   36.283    1.195
 -24.588   36.468    1.131
 -24.642   36.653    1.344
 -24.697   36.838    1.153
 -24.753   37.024    0.894
 -24.810   37.210    1.329
 -24.867   37.397    1.384
 -24.926   37.584    1.454
 -24.986   37.771    1.454
 -25.047   37.959    1.722
 -25.109   38.148    2.117
 -25.172   38.336    2.045
 -25.237   38.526    2.243
 -25.302   38.716    2.222
 -25.369   38.906    2.140
 -25.437   39.096    2.206
 -25.506   39.288    2.303
 -25.576   39.479    2.460
 -25.648   39.671    2.544
 -25.721   39.864    2.418
 -25.795   40.057    2.390
 -25.871   40.251    2.515
 -25.948   40.445    2.524
 -26.027   40.640    2.520
 -26.106   40.835    2.549
 -26.188   41.031    2.638
 -26.271   41.227    2.687
 -26.355   41.424    2.607
 -26.442   41.621    2.607
 -26.343   41.865    2.733
 -26.432   42.063    2.733
 -26.521   42.261    2.652
 -26.612   42.457    2.825
 -26.703   42.652    2.718
 -26.795   42.846    2.836
 -26.889   43.039    2.913
 -26.983   43.231    2.744
 -27.078   43.422    2.588
 -27.174   43.612    2.777
 -27.271   43.802    2.606
 -27.369   43.990    2.647
 -27.468   44.177    2.643
 -27.568   44.363    2.673
 -27.669   44.549    2.592
 -27.770   44.733    2.617
 -27.873   44.917    2.620
 -27.977   45.100    2.475
 -28.082   45.282    2.563
 -28.187   45.463    2.470
 -28.294   45.643    2.500
 -28.401   45.822    2.678
 -28.510   46.001    2.818
 -28.619   46.178    2.749
 -28.730   46.355    2.331
 -28.841   46.531    2.197
 -28.954   46.706    1.886
 -29.067   46.880    1.807
 -29.182   47.054    1.932
 -29.297   47.227    2.093
 -29.413   47.399    1.905
 -29.531   47.570    1.807
 -29.649   47.740    1.357
 -29.769   47.910    1.496
 -29.889   48.079    1.443
 -30.011   48.247    1.329
 -30.133   48.415    1.284
 -30.257   48.581    1.284
 -30.381   48.747    0.630
 -30.507   48.913    1.108
 -30.633   49.077    0.630
 -31.019   49.566    1.153
 -31.150   49.728    0.755
 -31.548   50.209    0.329
 -31.683   50.368    0.329
 -57.984   65.128    1.329
 -58.297   65.208    2.949
 -58.613   65.288    2.905
 -58.930   65.367    2.562
 -59.249   65.445    2.454
 -59.569   65.523    2.391
 -59.892   65.600    2.457
 -60.216   65.675    2.553
 -60.542   65.751    2.716
 -60.870   65.825    3.411
 -61.200   65.898    3.196
 -61.531   65.971    0.454
 -24.367   34.971    0.153
 -24.414   35.153    0.630
 -24.511   35.517    0.852
 -24.560   35.700    1.432
 -24.611   35.883    0.454
 -24.662   36.066    1.357
 -24.714   36.250    1.131
 -24.767   36.434    0.153
 -24.821   36.619    0.852
 -24.876   36.804    1.267
 -24.932   36.989    0.755
 -24.989   37.175    1.384
 -25.047   37.361    1.329
 -25.106   37.548    1.233
 -25.167   37.735    1.056
 -25.228   37.922    1.568
 -25.290   38.110    2.090
 -25.353   38.299    1.970
 -25.418   38.488    2.162
 -25.484   38.677    2.407
 -25.551   38.867    2.424
 -25.619   39.057    2.334
 -25.688   39.248    2.352
 -25.759   39.439    2.578
 -25.831   39.631    2.526
 -25.904   39.823    2.385
 -25.979   40.015    2.243
 -26.055   40.209    2.520
 -26.132   40.402    2.611
 -26.211   40.597    2.539
 -26.291   40.791    2.582
 -26.373   40.986    2.554
 -26.456   41.182    2.616
 -26.541   41.379    2.668
 -26.627   41.575    2.668
 -26.529   41.819    2.783
 -26.618   42.017    2.783
 -26.708   42.214    2.784
 -26.799   42.409    2.882
 -26.891   42.604    2.680
 -26.984   42.797    2.756
 -27.077   42.990    2.952
 -27.172   43.181    2.574
 -27.267   43.372    2.719
 -27.364   43.562    2.780
 -27.461   43.750    2.759
 -27.559   43.938    2.758
 -27.659   44.125    2.654
 -27.759   44.310    2.794
 -27.860   44.495    2.593
 -27.962   44.679    2.548
 -28.066   44.862    2.636
 -28.170   45.045    2.552
 -28.275   45.226    2.616
 -28.381   45.406    2.549
 -28.488   45.586    2.486
 -28.596   45.765    2.701
 -28.705   45.943    2.733
 -28.815   46.120    2.814
 -28.925   46.296    2.694
 -29.037   46.471    2.303
 -29.150   46.646    2.115
 -29.264   46.820    1.995
 -29.379   46.993    1.970
 -29.495   47.165    1.917
 -29.612   47.337    2.037
 -29.730   47.507    2.002
 -29.848   47.677    1.384
 -29.968   47.846    1.454
 -30.089   48.015    1.496
 -30.211   48.182    1.524
 -30.334   48.349    1.921
 -30.458   48.515    1.608
 -30.583   48.681    1.371
 -30.709   48.845    1.284
 -30.836   49.009    1.284
 -30.964   49.173    1.329
 -31.093   49.335    0.852
 -31.223   49.497    1.357
 -31.354   49.658    0.630
 -31.487   49.819    0.329
 -57.879   64.905    0.755
 -58.190   64.986    2.243
 -58.502   65.066    2.787
 -58.817   65.145    2.958
 -59.132   65.224    2.681
 -59.450   65.301    2.762
 -59.770   65.378    2.707
 -60.091   65.455    2.771
 -60.414   65.530    2.755
 -60.738   65.604    2.788
 -61.065   65.678    3.897
 -61.393   65.751    4.935
 -61.723   65.823    4.996
 -24.364   34.220    0.153
 -24.453   34.579    0.454
 -24.498   34.760    0.755
 -24.545   34.941    0.998
 -24.592   35.122    0.630
 -24.640   35.303    0.755
 -24.689   35.485    0.755
 -24.738   35.667    1.056
 -24.789   35.850    0.998
 -24.840   36.033    0.998
 -24.893   36.217    0.153
 -24.946   36.400    0.630
 -25.000   36.585    0.454
 -25.056   36.769    1.357
 -25.112   36.954    0.932
 -25.169   37.140    1.195
 -25.227   37.325    0.852
 -25.286   37.512    1.056
 -25.408   37.885    1.083
 -25.471   38.073    1.861
 -25.534   38.261    2.172
 -25.599   38.449    2.122
 -25.665   38.638    2.170
 -25.732   38.828    2.391
 -25.801   39.017    2.470
 -25.870   39.208    2.554
 -25.941   39.398    2.573
 -26.013   39.590    2.556
 -26.087   39.781    2.465
 -26.162   39.973    2.390
 -26.238   40.166    2.433
 -26.316   40.359    2.559
 -26.395   40.553    2.764
 -26.475   40.747    2.734
 -26.557   40.942    2.551
 -26.641   41.137    2.574
 -26.726   41.333    2.795
 -26.813   41.529    2.795
 -26.715   41.773    2.809
 -26.805   41.970    2.809
 -26.895   42.166    2.864
 -26.986   42.361    2.835
 -27.078   42.555    2.710
 -27.171   42.748    2.859
 -27.265   42.940    2.795
 -27.360   43.131    2.754
 -27.456   43.321    2.716
 -27.553   43.510    2.784
 -27.651   43.698    2.550
 -27.749   43.886    2.714
 -27.849   44.072    2.612
 -27.950   44.257    2.625
 -28.051   44.442    2.750
 -28.154   44.625    2.660
 -28.257   44.808    2.687
 -28.362   44.989    2.506
 -28.467   45.170    2.673
 -28.574   45.350    2.632
 -28.681   45.529    2.430
 -28.790   45.707    2.743
 -28.899   45.885    2.801
 -29.009   46.061    2.878
 -29.121   46.237    2.736
 -29.233   46.412    2.370
 -29.346   46.586    2.108
 -29.461   46.759    2.056
 -29.576   46.931    2.110
 -29.692   47.103    1.802
 -29.809   47.274    1.830
 -29.928   47.444    2.067
 -30.047   47.613    1.902
 -30.167   47.782    1.409
 -30.289   47.950    1.585
 -30.411   48.117    1.108
 -30.534   48.283    1.329
 -30.659   48.449    1.585
 -30.784   48.614    0.329
 -30.911   48.778    0.807
 -31.038   48.941    1.028
 -31.167   49.104    1.506
 -31.296   49.266    1.233
 -31.427   49.427    1.284
 -31.691   49.748    0.329
 -31.825   49.907    0.329
 -31.960   50.066    0.630
 -57.777   64.682    0.153
 -58.085   64.763    1.844
 -58.394   64.844    2.572
 -58.705   64.923    2.793
 -59.018   65.002    2.954
 -59.333   65.080    2.943
 -59.650   65.157    2.980
 -59.968   65.233    3.008
 -60.288   65.309    2.919
 -60.609   65.384    2.807
 -60.933   65.458    2.792
 -61.258   65.531    3.586
 -61.585   65.603    4.081
 -24.585   34.369    0.755
 -24.630   34.549    0.998
 -24.675   34.729    1.108
 -24.722   34.910    0.755
 -24.769   35.090    0.852
 -24.818   35.272    0.755
 -24.867   35.453    0.852
 -24.916   35.635    0.755
 -24.967   35.817    0.932
 -25.071   36.183    0.454
 -25.125   36.366    0.153
 -25.179   36.550    0.755
 -25.235   36.734    1.056
 -25.291   36.919    1.195
 -25.348   37.104    1.233
 -25.407   37.289    0.932
 -25.466   37.475    1.267
 -25.588   37.848    1.300
 -25.651   38.035    1.861
 -25.715   38.223    2.203
 -25.780   38.411    2.129
 -25.846   38.599    2.220
 -25.914   38.788    2.185
 -25.982   38.977    2.452
 -26.052   39.167    2.516
 -26.123   39.357    2.500
 -26.196   39.548    2.556
 -26.269   39.739    2.477
 -26.344   39.931    2.399
 -26.421   40.123    2.573
 -26.499   40.316    2.577
 -26.578   40.509    2.614
 -26.659   40.703    2.674
 -26.742   40.897    2.685
 -26.825   41.092    2.790
 -26.911   41.287    2.796
 -26.998   41.483    2.796
 -26.901   41.726    2.709
 -26.991   41.923    2.709
 -27.081   42.118    2.895
 -27.173   42.313    2.708
 -27.265   42.506    2.638
 -27.359   42.699    2.730
 -27.453   42.890    2.660
 -27.548   43.081    2.656
 -27.645   43.270    2.718
 -27.742   43.459    2.811
 -27.840   43.646    2.588
 -27.939   43.833    2.558
 -28.039   44.019    2.621
 -28.140   44.203    2.542
 -28.242   44.387    2.700
 -28.345   44.570    2.628
 -28.449   44.752    2.648
 -28.554   44.933    2.737
 -28.660   45.114    2.676
 -28.767   45.293    2.620
 -28.874   45.471    2.532
 -28.983   45.649    2.724
 -29.093   45.826    2.923
 -29.204   46.002    2.795
 -29.315   46.177    2.678
 -29.428   46.351    2.542
 -29.542   46.525    2.023
 -29.657   46.698    1.797
 -29.772   46.869    2.083
 -29.889   47.041    1.921
 -30.007   47.211    1.782
 -30.125   47.380    1.771
 -30.245   47.549    1.782
 -30.366   47.717    1.195
 -30.488   47.885    1.329
 -30.610   48.051    1.807
 -30.734   48.217    1.638
 -30.859   48.382    1.175
 -30.985   48.546    1.028
 -31.499   49.196    0.153
 -31.630   49.357    0.630
 -32.164   49.993    0.807
 -58.288   64.621    2.147
 -58.596   64.701    2.846
 -58.906   64.780    2.994
 -59.218   64.858    2.987
 -59.532   64.935    3.021
 -59.847   65.012    2.967
 -60.164   65.088    2.963
 -60.483   65.163    2.912
 -60.803   65.237    2.822
 -61.125   65.311    3.011
 -61.449   65.383    3.619
 -61.774   65.455    3.837
 -62.101   65.526    1.108
 -24.717   34.160    0.153
 -24.762   34.339    0.454
 -24.807   34.519    0.630
 -24.853   34.699    0.932
 -24.899   34.879    0.454
 -24.947   35.059    0.630
 -24.995   35.240    0.630
 -25.044   35.421    1.056
 -25.094   35.602    0.932
 -25.145   35.784    0.454
 -25.197   35.967    0.153
 -25.303   36.332    0.153
 -25.358   36.516    0.153
 -25.414   36.699    0.852
 -25.470   36.884    0.454
 -25.528   37.068    1.056
 -25.586   37.253    1.108
 -25.646   37.439    1.056
 -25.768   37.811    1.659
 -25.831   37.997    1.750
 -25.895   38.184    2.177
 -25.961   38.372    2.261
 -26.027   38.560    2.151
 -26.095   38.748    2.272
 -26.164   38.937    2.406
 -26.234   39.127    2.440
 -26.305   39.316    2.610
 -26.378   39.507    2.589
 -26.452   39.697    2.629
 -26.527   39.889    2.393
 -26.604   40.080    2.594
 -26.682   40.272    2.502
 -26.762   40.465    2.752
 -26.843   40.658    2.702
 -26.926   40.852    2.654
 -27.010   41.046    2.578
 -27.095   41.241    2.753
 -27.183   41.436    2.753
 -27.087   41.679    2.558
 -27.177   41.875    2.558
 -27.268   42.070    2.696
 -27.359   42.264    2.596
 -27.452   42.457    2.693
 -27.546   42.649    2.619
 -27.641   42.840    2.590
 -27.736   43.030    2.608
 -27.833   43.219    2.737
 -27.930   43.407    2.746
 -28.029   43.594    2.671
 -28.128   43.780    2.568
 -28.229   43.965    2.543
 -28.330   44.149    2.407
 -28.433   44.333    2.711
 -28.536   44.515    2.737
 -28.640   44.697    2.719
 -28.745   44.877    2.825
 -28.852   45.057    2.670
 -28.959   45.236    2.701
 -29.067   45.414    2.608
 -29.176   45.591    2.738
 -29.286   45.767    2.840
 -29.398   45.942    2.728
 -29.510   46.117    2.586
 -29.623   46.291    2.651
 -29.737   46.464    2.100
 -29.852   46.636    1.802
 -29.968   46.807    2.028
 -30.085   46.978    1.865
 -30.203   47.147    1.585
 -30.323   47.316    1.766
 -30.443   47.485    1.898
 -30.564   47.652    1.476
 -30.686   47.819    1.630
 -30.809   47.985    1.898
 -30.934   48.150    1.384
 -31.059   48.315    1.396
 -31.185   48.478    0.852
 -31.312   48.641    0.852
 -31.441   48.804    0.454
 -31.570   48.965    0.153
 -31.700   49.126    0.454
 -31.964   49.446    0.932
 -32.368   49.920    0.932
 -58.489   64.478    2.484
 -58.796   64.557    2.815
 -59.105   64.636    3.255
 -59.416   64.714    3.291
 -59.728   64.790    3.201
 -60.042   64.867    3.182
 -60.358   64.942    3.091
 -60.675   65.016    3.095
 -60.994   65.090    2.995
 -61.315   65.163    3.418
 -61.637   65.235    3.716
 -61.961   65.307    3.843
 -62.287   65.377    1.585
 -24.894   34.131    0.153
 -24.939   34.309    0.153
 -24.984   34.488    0.755
 -25.030   34.668    1.153
 -25.077   34.847    0.630
 -25.124   35.027    0.755
 -25.173   35.208    0.998
 -25.222   35.389    0.630
 -25.272   35.570    0.153
 -25.323   35.751    0.153
 -25.428   36.115    0.153
 -25.592   36.664    0.852
 -25.649   36.848    0.630
 -25.707   37.032    0.755
 -25.766   37.217    1.153
 -25.826   37.402    0.932
 -25.886   37.587    1.267
 -25.948   37.773    1.465
 -26.012   37.959    1.704
 -26.076   38.146    1.861
 -26.141   38.333    2.127
 -26.208   38.520    2.346
 -26.276   38.708    2.261
 -26.345   38.897    2.245
 -26.415   39.086    2.455
 -26.487   39.275    2.590
 -26.560   39.465    2.597
 -26.634   39.655    2.582
 -26.710   39.846    2.498
 -26.787   40.037    2.550
 -26.865   40.229    2.579
 -26.945   40.421    2.754
 -27.026   40.613    2.656
 -27.109   40.807    2.714
 -27.194   41.000    2.611
 -27.280   41.195    2.777
 -27.368   41.389    2.777
 -27.272   41.632    2.596
 -27.362   41.828    2.596
 -27.453   42.022    2.652
 -27.546   42.216    2.687
 -27.639   42.408    2.793
 -27.733   42.599    2.643
 -27.828   42.790    2.607
 -27.924   42.979    2.680
 -28.021   43.167    2.749
 -28.119   43.355    2.705
 -28.218   43.541    2.708
 -28.317   43.727    2.619
 -28.418   43.911    2.701
 -28.520   44.095    2.520
 -28.623   44.278    2.578
 -28.726   44.460    2.661
 -28.831   44.640    2.792
 -28.937   44.821    2.727
 -29.043   45.000    2.779
 -29.151   45.178    2.647
 -29.259   45.355    2.587
 -29.369   45.532    2.486
 -29.480   45.708    2.594
 -29.591   45.882    2.574
 -29.704   46.056    2.631
 -29.817   46.230    2.617
 -29.932   46.402    2.301
 -30.047   46.574    1.802
 -30.164   46.744    2.020
 -30.281   46.914    1.932
 -30.400   47.084    1.782
 -30.519   47.252    1.710
 -30.640   47.420    1.825
 -30.761   47.587    1.825
 -30.884   47.753    1.486
 -31.008   47.918    1.672
 -31.132   48.083    1.616
 -31.258   48.247    1.685
 -31.385   48.410    1.108
 -31.512   48.572    0.807
 -31.641   48.734    0.807
 -31.771   48.895    0.852
 -31.902   49.056    1.153
 -32.034   49.215    0.998
 -32.301   49.532    0.807
 -32.436   49.690    0.329
 -58.383   64.256    2.059
 -58.688   64.335    2.529
 -58.994   64.414    3.094
 -59.302   64.492    4.530
 -59.612   64.569    4.166
 -59.923   64.645    3.724
 -60.236   64.721    3.426
 -60.550   64.795    3.407
 -60.866   64.869    3.515
 -61.184   64.943    3.271
 -61.503   65.015    3.392
 -61.824   65.087    3.995
 -62.147   65.158    3.925
 -62.471   65.228    2.274
 -25.115   34.279    0.630
 -25.161   34.458    0.852
 -25.207   34.637    0.932
 -25.254   34.816    0.454
 -25.302   34.996    1.056
 -25.350   35.176    0.852
 -25.400   35.356    0.153
 -25.450   35.537    0.153
 -25.501   35.718    0.454
 -25.553   35.899    0.153
 -25.715   36.446    0.755
 -25.771   36.629    0.153
 -25.828   36.812    0.153
 -25.886   36.996    0.153
 -25.945   37.180    0.852
 -26.005   37.365    1.384
 -26.066   37.550    0.852
 -26.128   37.735    1.421
 -26.191   37.921    1.710
 -26.256   38.107    1.949
 -26.322   38.294    1.949
 -26.388   38.481    2.293
 -26.456   38.668    2.437
 -26.526   38.856    2.522
 -26.596   39.045    2.507
 -26.668   39.233    2.542
 -26.741   39.423    2.538
 -26.816   39.612    2.568
 -26.892   39.803    2.481
 -26.969   39.993    2.563
 -27.048   40.184    2.595
 -27.128   40.376    2.546
 -27.210   40.568    2.629
 -27.293   40.761    2.651
 -27.378   40.954    2.760
 -27.464   41.148    2.622
 -27.552   41.342    2.622
 -27.457   41.585    2.583
 -27.547   41.780    2.583
 -27.639   41.973    2.650
 -27.732   42.166    2.867
 -27.825   42.358    2.711
 -27.919   42.549    2.572
 -28.015   42.739    2.756
 -28.111   42.928    2.659
 -28.208   43.116    2.670
 -28.307   43.302    2.737
 -28.406   43.488    2.652
 -28.506   43.673    2.705
 -28.607   43.857    2.601
 -28.709   44.040    2.620
 -28.812   44.223    2.525
 -28.916   44.404    2.676
 -29.021   44.584    2.762
 -29.127   44.764    2.622
 -29.234   44.942    2.819
 -29.342   45.120    2.691
 -29.451   45.297    2.626
 -29.561   45.473    2.413
 -29.672   45.648    2.401
 -29.784   45.822    2.487
 -29.897   45.995    2.571
 -30.011   46.168    2.550
 -30.126   46.340    2.348
 -30.242   46.511    2.040
 -30.359   46.681    1.802
 -30.477   46.851    2.138
 -30.596   47.019    1.928
 -30.715   47.187    1.821
 -30.836   47.354    1.816
 -30.958   47.521    1.766
 -31.081   47.686    1.710
 -31.205   47.851    1.056
 -31.330   48.015    0.454
 -31.457   48.178    1.233
 -31.584   48.341    0.932
 -31.712   48.503    0.329
 -31.971   48.825    0.329
 -32.102   48.984    0.630
 -32.235   49.143    0.807
 -32.368   49.302    1.131
 -32.502   49.459    0.630
 -32.638   49.616    0.329
 -32.774   49.773    0.630
 -58.582   64.112    2.189
 -58.885   64.191    2.735
 -59.190   64.269    3.515
 -59.497   64.347    4.270
 -59.805   64.423    4.311
 -60.115   64.499    4.179
 -60.427   64.574    3.920
 -60.740   64.648    3.804
 -61.055   64.722    3.776
 -61.371   64.795    3.489
 -61.689   64.867    3.348
 -62.009   64.938    3.609
 -62.330   65.008    3.751
 -62.653   65.078    2.233
 -25.292   34.248    0.755
 -25.338   34.427    0.454
 -25.384   34.605    0.454
 -25.431   34.784    0.630
 -25.479   34.964    0.852
 -25.528   35.143    0.852
 -25.577   35.323    0.454
 -25.839   36.229    0.454
 -25.894   36.411    0.630
 -25.950   36.593    0.153
 -26.065   36.960    0.153
 -26.124   37.143    0.153
 -26.184   37.328    1.153
 -26.245   37.512    1.300
 -26.308   37.697    1.432
 -26.371   37.882    1.506
 -26.436   38.068    1.652
 -26.502   38.254    2.014
 -26.569   38.441    2.205
 -26.637   38.628    2.401
 -26.707   38.815    2.513
 -26.777   39.003    2.570
 -26.849   39.191    2.532
 -26.923   39.380    2.507
 -26.998   39.570    2.431
 -27.074   39.759    2.459
 -27.151   39.949    2.607
 -27.230   40.140    2.590
 -27.311   40.331    2.593
 -27.393   40.523    2.713
 -27.476   40.715    2.684
 -27.561   40.908    2.748
 -27.648   41.101    2.657
 -27.736   41.294    2.657
 -27.641   41.537    2.608
 -27.732   41.731    2.608
 -27.824   41.925    2.628
 -27.917   42.117    2.771
 -28.011   42.308    2.708
 -28.106   42.498    2.597
 -28.201   42.688    2.654
 -28.298   42.876    2.575
 -28.396   43.063    2.591
 -28.494   43.250    2.673
 -28.594   43.435    2.728
 -28.694   43.619    2.745
 -28.796   43.803    2.650
 -28.898   43.985    2.739
 -29.002   44.167    2.707
 -29.106   44.348    2.641
 -29.211   44.527    2.734
 -29.318   44.706    2.550
 -29.425   44.884    2.846
 -29.533   45.061    2.728
 -29.643   45.238    2.511
 -29.753   45.413    2.236
 -29.864   45.588    2.339
 -29.977   45.761    2.366
 -30.090   45.934    2.627
 -30.204   46.106    2.643
 -30.320   46.278    2.233
 -30.436   46.448    2.338
 -30.553   46.618    1.905
 -30.671   46.786    2.142
 -30.791   46.955    1.913
 -30.911   47.122    1.970
 -31.032   47.288    1.960
 -31.155   47.454    1.577
 -31.278   47.619    1.821
 -31.403   47.783    1.028
 -31.528   47.947    0.852
 -31.655   48.110    1.131
 -31.782   48.272    1.083
 -31.911   48.433    0.998
 -32.171   48.754    0.630
 -32.302   48.913    1.443
 -32.435   49.071    0.329
 -32.569   49.229    1.028
 -32.704   49.386    0.966
 -32.840   49.543    0.329
 -32.977   49.698    0.329
 -33.114   49.853    0.630
 -58.778   63.968    2.131
 -59.080   64.047    2.775
 -59.384   64.124    3.903
 -59.690   64.201    3.757
 -59.997   64.277    3.954
 -60.306   64.353    4.131
 -60.616   64.427    4.106
 -60.928   64.501    3.737
 -61.242   64.574    3.599
 -61.557   64.646    3.392
 -61.873   64.718    3.291
 -62.192   64.788    3.547
 -62.511   64.858    3.698
 -62.833   64.927    2.368
 -25.514   34.396    0.630
 -25.705   35.111    0.852
 -25.755   35.290    0.153
 -25.805   35.470    0.630
 -25.857   35.651    0.153
 -25.909   35.831    0.153
 -25.962   36.012    0.153
 -26.017   36.194    0.153
 -26.072   36.376    0.153
 -26.128   36.558    0.454
 -26.185   36.740    0.630
 -26.244   36.923    0.153
 -26.303   37.106    0.454
 -26.363   37.290    1.214
 -26.425   37.474    1.233
 -26.487   37.659    1.267
 -26.551   37.844    1.601
 -26.616   38.029    1.782
 -26.682   38.215    1.928
 -26.749   38.401    1.928
 -26.817   38.587    2.017
 -26.887   38.774    2.438
 -26.958   38.962    2.682
 -27.030   39.149    2.707
 -27.104   39.338    2.531
 -27.179   39.526    2.520
 -27.255   39.716    2.577
 -27.333   39.905    2.502
 -27.412   40.095    2.512
 -27.493   40.286    2.614
 -27.575   40.477    2.703
 -27.659   40.669    2.782
 -27.744   40.861    2.749
 -27.831   41.053    2.676
 -27.920   41.247    2.676
 -27.826   41.489    2.656
 -27.917   41.682    2.656
 -28.009   41.875    2.717
 -28.102   42.067    2.731
 -28.196   42.258    2.816
 -28.292   42.448    2.783
 -28.388   42.636    2.759
 -28.485   42.824    2.652
 -28.582   43.011    2.568
 -28.681   43.196    2.638
 -28.781   43.381    2.715
 -28.882   43.565    2.611
 -28.984   43.748    2.461
 -29.087   43.930    2.715
 -29.190   44.111    2.729
 -29.295   44.291    2.572
 -29.401   44.470    2.550
 -29.508   44.649    2.503
 -29.615   44.826    2.814
 -29.724   45.003    2.765
 -29.834   45.178    2.689
 -29.944   45.353    2.527
 -30.056   45.527    2.380
 -30.169   45.700    2.287
 -30.282   45.872    2.577
 -30.397   46.044    2.705
 -30.513   46.215    2.223
 -30.629   46.385    2.218
 -30.747   46.554    2.335
 -30.866   46.722    2.090
 -30.986   46.889    1.992
 -31.106   47.056    2.112
 -31.228   47.222    2.147
 -31.351   47.387    1.905
 -31.475   47.552    1.898
 -31.599   47.715    1.585
 -31.725   47.878    1.195
 -31.852   48.041    1.233
 -31.980   48.202    0.630
 -32.109   48.363    1.056
 -32.239   48.523    1.175
 -32.370   48.682    1.515
 -32.502   48.841    1.108
 -32.635   48.999    0.630
 -32.904   49.312    1.371
 -33.041   49.468    0.630
 -33.178   49.623    0.329
 -33.316   49.778    0.329
 -33.456   49.932    0.329
 -58.972   63.824    2.124
 -59.273   63.902    2.752
 -59.576   63.979    3.844
 -59.881   64.055    3.462
 -60.187   64.131    3.799
 -60.494   64.206    3.957
 -60.803   64.280    4.059
 -61.114   64.353    3.686
 -61.426   64.425    3.594
 -61.740   64.497    3.350
 -62.055   64.568    3.187
 -62.372   64.638    3.501
 -62.691   64.707    3.683
 -63.011   64.776    2.423
 -25.646   34.187    0.755
 -25.691   34.365    0.153
 -25.738   34.542    0.153
 -25.785   34.721    0.153
 -25.833   34.899    0.755
 -26.087   35.797    0.153
 -26.195   36.159    0.153
 -26.250   36.340    0.755
 -26.306   36.522    0.454
 -26.364   36.704    0.454
 -26.422   36.886    0.153
 -26.482   37.069    0.454
 -26.542   37.252    0.153
 -26.604   37.436    1.344
 -26.667   37.620    1.056
 -26.730   37.805    1.568
 -26.795   37.989    1.807
 -26.862   38.175    1.755
 -26.929   38.360    1.716
 -26.998   38.546    1.568
 -27.068   38.733    1.761
 -27.139   38.920    2.406
 -27.211   39.107    2.829
 -27.285   39.295    2.507
 -27.360   39.483    2.518
 -27.437   39.672    2.624
 -27.515   39.861    2.667
 -27.594   40.051    2.654
 -27.675   40.241    2.740
 -27.758   40.431    2.844
 -27.842   40.622    2.895
 -27.927   40.814    2.941
 -28.014   41.006    2.581
 -28.103   41.198    2.581
 -28.010   41.440    2.775
 -28.101   41.634    2.775
 -28.194   41.826    2.700
 -28.287   42.017    2.737
 -28.382   42.207    2.844
 -28.477   42.396    2.848
 -28.573   42.584    2.697
 -28.671   42.772    2.727
 -28.769   42.958    2.608
 -28.868   43.143    2.614
 -28.968   43.327    2.759
 -29.070   43.510    2.652
 -29.172   43.693    2.567
 -29.275   43.874    2.476
 -29.379   44.055    2.688
 -29.484   44.234    2.645
 -29.590   44.413    2.496
 -29.697   44.590    2.528
 -29.805   44.767    2.705
 -29.914   44.943    2.823
 -30.024   45.118    2.731
 -30.135   45.293    2.674
 -30.247   45.466    2.324
 -30.360   45.639    2.324
 -30.474   45.810    2.542
 -30.589   45.981    2.649
 -30.706   46.151    2.476
 -30.823   46.321    2.151
 -30.941   46.489    2.432
 -31.060   46.657    2.151
 -31.180   46.824    2.090
 -31.301   46.990    2.100
 -31.423   47.155    2.078
 -31.546   47.320    1.932
 -31.670   47.484    1.716
 -31.795   47.647    1.744
 -31.922   47.809    1.300
 -32.049   47.971    1.284
 -32.177   48.132    1.175
 -32.307   48.292    1.131
 -32.437   48.452    1.716
 -32.568   48.610    1.821
 -32.701   48.768    1.175
 -32.834   48.926    1.267
 -32.969   49.082    1.250
 -33.104   49.238    0.755
 -33.241   49.393    0.630
 -33.379   49.548    0.755
 -33.517   49.702    0.630
 -33.657   49.855    1.056
 -59.165   63.679    1.890
 -59.465   63.757    3.229
 -59.766   63.833    3.684
 -60.070   63.909    3.164
 -60.375   63.984    3.520
 -60.681   64.058    4.049
 -60.989   64.132    4.118
 -61.298   64.204    3.743
 -61.609   64.276    3.625
 -61.922   64.348    3.580
 -62.236   64.418    3.760
 -62.551   64.488    3.826
 -62.868   64.556    3.788
 -63.187   64.625    3.548
 -25.868   34.333    0.454
 -25.915   34.511    0.153
 -26.010   34.867    0.630
 -26.428   36.304    0.153
 -26.485   36.486    0.153
 -26.601   36.849    0.630
 -26.660   37.032    0.153
 -26.721   37.215    0.454
 -26.783   37.398    1.195
 -26.846   37.581    1.267
 -26.910   37.765    1.175
 -26.975   37.950    1.443
 -27.041   38.134    1.697
 -27.109   38.320    2.168
 -27.319   38.878    2.306
 -27.392   39.065    2.788
 -27.466   39.252    2.357
 -27.541   39.440    2.526
 -27.618   39.628    2.468
 -27.696   39.816    2.757
 -27.776   40.005    2.726
 -27.857   40.195    2.646
 -27.940   40.385    2.772
 -28.024   40.576    2.764
 -28.110   40.767    2.793
 -28.197   40.958    2.628
 -28.286   41.150    2.628
 -28.194   41.392    2.775
 -28.286   41.584    2.775
 -28.378   41.776    2.703
 -28.472   41.967    2.659
 -28.567   42.156    2.769
 -28.662   42.345    2.887
 -28.759   42.532    2.790
 -28.857   42.719    2.630
 -28.955   42.905    2.629
 -29.055   43.089    2.650
 -29.155   43.273    2.676
 -29.257   43.455    2.573
 -29.359   43.637    2.628
 -29.463   43.818    2.554
 -29.567   43.998    2.725
 -29.672   44.177    2.727
 -29.779   44.355    2.623
 -29.886   44.532    2.636
 -29.995   44.708    2.740
 -30.104   44.884    2.725
 -30.214   45.058    2.708
 -30.326   45.232    2.638
 -30.438   45.405    2.541
 -30.552   45.577    2.496
 -30.666   45.748    2.476
 -30.781   45.918    2.699
 -30.898   46.088    2.321
 -31.015   46.257    2.376
 -31.134   46.424    2.671
 -31.253   46.592    2.189
 -31.373   46.758    2.205
 -31.495   46.923    1.963
 -31.617   47.088    2.034
 -31.741   47.252    1.973
 -31.866   47.416    1.344
 -31.991   47.578    1.685
 -32.118   47.740    1.844
 -32.245   47.901    1.543
 -32.374   48.061    1.214
 -32.504   48.221    1.083
 -32.634   48.380    1.233
 -32.766   48.538    1.250
 -32.899   48.695    1.506
 -33.033   48.852    1.028
 -33.168   49.008    0.630
 -33.304   49.163    0.153
 -33.441   49.318    0.630
 -33.579   49.472    0.153
 -33.718   49.625    1.175
 -33.858   49.778    1.028
 -33.999   49.930    0.630
 -34.142   50.081    0.329
 -59.355   63.534    1.409
 -59.654   63.611    3.578
 -59.955   63.687    3.275
 -60.257   63.762    2.798
 -60.561   63.836    3.620
 -60.866   63.910    3.985
 -61.172   63.983    3.985
 -61.481   64.055    3.982
 -61.790   64.127    4.004
 -62.101   64.198    4.051
 -62.414   64.267    4.029
 -62.728   64.337    3.883
 -63.044   64.405    5.053
 -25.999   34.125    0.630
 -26.045   34.302    0.454
 -26.139   34.656    0.153
 -26.496   35.908    0.454
 -26.550   36.088    0.630
 -26.663   36.450    0.153
 -26.839   36.994    0.153
 -26.961   37.359    1.233
 -27.025   37.542    1.214
 -27.089   37.726    1.214
 -27.154   37.910    1.214
 -27.221   38.094    1.496
 -27.288   38.279    1.939
 -27.499   38.835    2.334
 -27.572   39.022    2.597
 -27.646   39.209    2.471
 -27.722   39.396    2.423
 -27.799   39.583    2.532
 -27.878   39.772    2.576
 -27.957   39.960    2.727
 -28.039   40.149    2.701
 -28.122   40.339    2.654
 -28.206   40.529    2.667
 -28.292   40.719    2.726
 -28.380   40.910    2.793
 -28.469   41.101    2.793
 -28.377   41.343    2.880
 -28.469   41.535    2.880
 -28.562   41.726    2.844
 -28.656   41.916    2.650
 -28.751   42.105    2.711
 -28.847   42.293    2.903
 -28.944   42.480    2.749
 -29.042   42.666    2.662
 -29.141   42.851    2.707
 -29.241   43.035    2.629
 -29.342   43.218    2.725
 -29.443   43.400    2.561
 -29.546   43.581    2.609
 -29.650   43.762    2.528
 -29.755   43.941    2.682
 -29.860   44.119    2.711
 -29.967   44.297    2.713
 -30.075   44.473    2.720
 -30.184   44.649    2.736
 -30.293   44.824    2.367
 -30.404   44.998    2.766
 -30.516   45.171    2.636
 -30.629   45.343    2.511
 -30.742   45.514    2.576
 -30.857   45.685    2.563
 -30.973   45.855    2.538
 -31.090   46.024    2.105
 -31.207   46.192    2.543
 -31.326   46.359    2.467
 -31.446   46.526    2.310
 -31.567   46.692    2.129
 -31.689   46.857    2.129
 -31.811   47.021    1.890
 -31.935   47.184    1.924
 -32.060   47.347    1.645
 -32.186   47.509    1.560
 -32.313   47.670    1.839
 -32.441   47.830    1.928
 -32.570   47.990    1.874
 -32.700   48.149    1.727
 -32.831   48.307    1.454
 -32.963   48.465    1.857
 -33.097   48.622    1.153
 -33.231   48.778    1.672
 -33.366   48.934    1.028
 -33.640   49.242    0.454
 -33.778   49.396    0.998
 -33.918   49.548    0.329
 -34.343   50.003    0.630
 -34.631   50.302    0.454
 -34.777   50.451    0.454
 -59.544   63.388    1.300
 -59.842   63.464    3.642
 -60.141   63.540    2.912
 -60.442   63.614    2.665
 -60.745   63.688    3.278
 -61.049   63.762    3.685
 -61.354   63.834    3.626
 -61.661   63.906    3.646
 -61.969   63.977    3.486
 -62.279   64.047    3.526
 -62.591   64.117    3.128
 -62.903   64.185    3.455
 -26.268   34.447    0.755
 -26.673   35.873    0.755
 -26.728   36.053    0.630
 -26.784   36.233    0.454
 -26.898   36.594    0.153
 -26.957   36.775    0.630
 -27.078   37.138    0.454
 -27.140   37.321    1.195
 -27.203   37.503    1.396
 -27.268   37.686    1.534
 -27.333   37.870    1.630
 -27.400   38.054    1.704
 -27.468   38.238    1.792
 -27.537   38.422    1.989
 -27.608   38.607    1.949
 -27.679   38.793    1.839
 -27.752   38.979    1.963
 -27.827   39.165    2.355
 -27.903   39.352    2.376
 -27.980   39.539    2.466
 -28.059   39.726    2.440
 -28.139   39.914    2.654
 -28.220   40.103    2.654
 -28.303   40.292    2.665
 -28.388   40.481    2.668
 -28.474   40.671    2.662
 -28.562   40.862    2.773
 -28.652   41.052    2.773
 -28.560   41.293    2.958
 -28.653   41.485    2.958
 -28.746   41.675    2.877
 -28.840   41.865    2.742
 -28.936   42.053    2.736
 -29.032   42.241    2.925
 -29.129   42.427    2.796
 -29.227   42.613    2.718
 -29.326   42.797    2.684
 -29.426   42.981    2.654
 -29.528   43.163    2.681
 -29.630   43.345    2.547
 -29.733   43.525    2.589
 -29.837   43.705    2.603
 -29.942   43.883    2.714
 -30.048   44.061    2.761
 -30.155   44.238    2.707
 -30.263   44.414    2.508
 -30.372   44.589    2.667
 -30.482   44.763    2.404
 -30.593   44.937    2.655
 -30.705   45.109    2.694
 -30.818   45.281    2.509
 -30.933   45.452    2.617
 -31.048   45.622    2.672
 -31.164   45.791    2.393
 -31.281   45.959    2.394
 -31.399   46.127    2.391
 -31.518   46.294    2.388
 -31.638   46.460    2.312
 -31.759   46.625    2.175
 -31.882   46.789    2.054
 -32.005   46.953    2.005
 -32.129   47.116    2.034
 -32.254   47.278    1.935
 -32.381   47.439    1.802
 -32.508   47.600    1.802
 -32.636   47.760    1.865
 -32.766   47.919    1.816
 -32.896   48.077    1.902
 -33.028   48.235    1.672
 -33.160   48.392    1.476
 -33.294   48.548    1.315
 -33.428   48.704    1.534
 -33.564   48.858    1.476
 -33.701   49.013    0.807
 -33.838   49.166    0.630
 -33.977   49.319    0.630
 -34.117   49.471    0.630
 -34.543   49.923    0.630
 -34.687   50.073    0.153
 -34.832   50.222    0.153
 -35.126   50.517    0.454
 -35.274   50.664    0.454
 -59.730   63.242    3.072
 -60.027   63.317    3.548
 -60.326   63.392    2.657
 -60.626   63.467    2.909
 -60.927   63.540    3.487
 -61.230   63.613    3.567
 -61.534   63.685    3.476
 -61.840   63.756    3.506
 -62.147   63.826    3.599
 -62.455   63.896    3.195
 -62.765   63.965    3.032
 -63.077   64.033    3.505
 -26.398   34.239    0.153
 -26.851   35.838    0.630
 -26.905   36.017    0.454
 -26.961   36.196    0.153
 -27.018   36.376    0.153
 -27.076   36.557    0.153
 -27.319   37.282    0.998
 -27.382   37.464    1.465
 -27.446   37.647    1.506
 -27.512   37.830    1.396
 -27.579   38.013    1.782
 -27.647   38.197    1.787
 -27.716   38.381    1.685
 -27.787   38.565    1.551
 -27.859   38.750    1.890
 -27.932   38.935    1.787
 -28.007   39.121    1.992
 -28.083   39.307    2.377
 -28.160   39.494    2.276
 -28.239   39.681    2.490
 -28.320   39.869    2.586
 -28.401   40.057    2.764
 -28.485   40.245    2.789
 -28.570   40.434    2.657
 -28.656   40.623    2.588
 -28.744   40.813    2.615
 -28.834   41.003    2.615
 -28.743   41.244    2.842
 -28.836   41.435    2.842
 -28.929   41.625    2.823
 -29.024   41.814    2.842
 -29.120   42.002    2.693
 -29.216   42.188    2.956
 -29.314   42.374    2.762
 -29.412   42.559    2.879
 -29.511   42.743    2.692
 -29.612   42.926    2.557
 -29.713   43.108    2.658
 -29.816   43.289    2.707
 -29.919   43.469    2.665
 -30.023   43.648    2.599
 -30.129   43.826    2.568
 -30.235   44.003    2.709
 -30.343   44.179    2.633
 -30.451   44.355    2.581
 -30.560   44.529    2.653
 -30.671   44.703    2.345
 -30.782   44.876    2.484
 -30.894   45.047    2.701
 -31.008   45.219    2.597
 -31.122   45.389    2.639
 -31.238   45.558    2.659
 -31.354   45.727    2.457
 -31.472   45.894    2.412
 -31.590   46.061    2.364
 -31.709   46.228    2.406
 -31.830   46.393    2.334
 -31.951   46.557    2.255
 -32.074   46.721    2.054
 -32.198   46.884    2.131
 -32.322   47.047    2.028
 -32.448   47.208    2.072
 -32.574   47.369    1.917
 -32.702   47.529    1.797
 -32.831   47.688    1.844
 -32.961   47.847    1.691
 -33.091   48.005    1.543
 -33.223   48.162    1.722
 -33.356   48.318    1.465
 -33.490   48.474    1.486
 -33.625   48.629    1.432
 -33.761   48.783    1.710
 -33.898   48.937    0.932
 -34.036   49.089    0.630
 -34.175   49.242    0.630
 -34.315   49.393    0.329
 -34.743   49.844    0.630
 -34.887   49.993    0.454
 -35.476   50.581    0.630
 -59.915   63.095    3.568
 -60.211   63.170    3.072
 -60.508   63.244    2.458
 -60.807   63.318    2.919
 -61.107   63.391    3.292
 -61.409   63.463    3.255
 -61.712   63.535    3.318
 -62.016   63.605    3.406
 -62.322   63.675    3.574
 -62.629   63.745    3.363
 -62.938   63.813    2.735
 -63.248   63.881    3.644
 -27.028   35.802    0.153
 -27.083   35.981    0.454
 -27.196   36.340    0.153
 -27.373   36.880    0.454
 -27.434   37.061    0.454
 -27.497   37.243    1.153
 -27.560   37.424    1.409
 -27.625   37.607    0.852
 -27.691   37.789    1.056
 -27.758   37.972    1.344
 -27.826   38.155    1.421
 -27.896   38.339    0.932
 -28.039   38.707    1.766
 -28.187   39.077    2.199
 -28.263   39.263    2.280
 -28.341   39.449    2.332
 -28.420   39.636    2.390
 -28.500   39.822    2.405
 -28.582   40.010    2.620
 -28.666   40.198    2.637
 -28.751   40.386    2.698
 -28.838   40.575    2.654
 -28.926   40.764    2.704
 -29.016   40.954    2.704
 -28.926   41.194    2.560
 -29.019   41.384    2.560
 -29.113   41.574    2.795
 -29.207   41.762    2.905
 -29.303   41.949    2.661
 -29.400   42.136    2.991
 -29.498   42.321    2.821
 -29.596   42.505    2.815
 -29.696   42.688    2.782
 -29.797   42.871    2.625
 -29.899   43.052    2.759
 -30.001   43.232    2.645
 -30.105   43.412    2.550
 -30.210   43.590    2.573
 -30.315   43.768    2.589
 -30.422   43.944    2.618
 -30.530   44.120    2.684
 -30.638   44.295    2.663
 -30.748   44.469    2.641
 -30.859   44.642    2.448
 -30.970   44.814    2.329
 -31.083   44.985    2.796
 -31.197   45.156    2.599
 -31.312   45.325    2.618
 -31.427   45.494    2.680
 -31.544   45.662    2.523
 -31.662   45.829    2.407
 -31.781   45.996    2.412
 -31.900   46.161    2.406
 -32.021   46.326    2.380
 -32.143   46.490    2.197
 -32.266   46.653    2.179
 -32.390   46.815    2.140
 -32.515   46.977    2.100
 -32.641   47.138    2.151
 -32.768   47.298    1.727
 -32.896   47.458    1.894
 -33.025   47.616    1.608
 -33.155   47.774    1.432
 -33.286   47.932    1.697
 -33.418   48.088    1.744
 -33.551   48.244    1.678
 -33.686   48.399    1.371
 -33.821   48.553    1.486
 -33.957   48.707    1.678
 -34.095   48.860    1.454
 -34.233   49.012    0.329
 -34.373   49.164    0.932
 -34.513   49.315    0.807
 -34.655   49.465    0.630
 -34.798   49.615    0.755
 -34.941   49.764    0.630
 -35.086   49.912    0.153
 -35.676   50.498    0.755
 -59.805   62.872    2.876
 -60.098   62.947    3.583
 -60.393   63.022    2.538
 -60.689   63.096    2.601
 -60.987   63.169    2.875
 -61.286   63.242    2.983
 -61.586   63.313    2.962
 -61.888   63.384    3.112
 -62.191   63.455    3.267
 -62.496   63.524    3.530
 -62.802   63.593    3.332
 -63.109   63.661    3.470
 -63.418   63.728    3.563
 -26.704   33.999    0.153
 -27.260   35.945    0.153
 -27.491   36.662    0.153
 -27.551   36.842    0.153
 -27.612   37.023    0.454
 -27.675   37.204    1.300
 -27.739   37.385    1.214
 -27.803   37.566    0.755
 -27.869   37.748    0.852
 -27.937   37.931    0.755
 -28.005   38.113    0.630
 -28.075   38.297    0.630
 -28.146   38.480    1.153
 -28.218   38.664    1.704
 -28.292   38.848    1.939
 -28.367   39.033    2.220
 -28.443   39.218    2.277
 -28.521   39.404    2.277
 -28.600   39.590    2.367
 -28.681   39.776    2.404
 -28.763   39.963    2.565
 -28.847   40.150    2.585
 -28.932   40.338    2.641
 -29.019   40.526    2.574
 -29.108   40.715    2.676
 -29.198   40.904    2.676
 -29.108   41.144    2.513
 -29.201   41.334    2.513
 -29.295   41.523    2.782
 -29.390   41.710    2.919
 -29.486   41.897    2.704
 -29.583   42.083    2.943
 -29.681   42.267    2.852
 -29.780   42.451    2.735
 -29.880   42.634    2.717
 -29.981   42.815    2.829
 -30.083   42.996    2.709
 -30.186   43.176    2.801
 -30.290   43.354    2.559
 -30.395   43.532    2.518
 -30.501   43.709    2.601
 -30.608   43.885    2.509
 -30.716   44.060    2.654
 -30.825   44.235    2.617
 -30.935   44.408    2.681
 -31.046   44.580    2.475
 -31.158   44.752    2.428
 -31.271   44.923    2.820
 -31.385   45.092    2.699
 -31.500   45.261    2.555
 -31.616   45.430    2.482
 -31.734   45.597    2.689
 -31.852   45.764    2.568
 -31.971   45.929    2.564
 -32.091   46.094    2.407
 -32.212   46.258    2.393
 -32.334   46.422    2.362
 -32.457   46.584    2.339
 -32.582   46.746    2.393
 -32.707   46.907    2.138
 -32.833   47.068    2.212
 -32.960   47.227    2.054
 -33.089   47.386    1.852
 -33.218   47.544    1.585
 -33.349   47.701    0.966
 -33.480   47.858    1.250
 -33.613   48.014    1.755
 -33.746   48.169    1.672
 -33.881   48.324    1.802
 -34.016   48.477    1.577
 -34.153   48.630    1.585
 -34.291   48.783    1.421
 -34.430   48.935    1.250
 -34.569   49.086    1.028
 -34.710   49.236    1.396
 -34.852   49.386    0.966
 -34.995   49.535    0.755
 -35.139   49.683    0.932
 -35.285   49.831    0.454
 -35.876   50.415    0.454
 -59.988   62.724    3.557
 -60.280   62.799    3.149
 -60.573   62.873    2.115
 -60.868   62.947    2.642
 -61.165   63.020    3.028
 -61.463   63.092    2.975
 -61.762   63.163    3.174
 -62.062   63.233    3.177
 -62.364   63.303    3.379
 -62.668   63.372    3.555
 -62.972   63.440    3.281
 -63.278   63.508    3.641
 -27.668   36.624    0.153
 -27.729   36.804    0.153
 -27.790   36.984    0.755
 -27.853   37.164    1.108
 -27.917   37.345    0.894
 -27.982   37.526    0.852
 -28.048   37.707    1.108
 -28.115   37.889    0.630
 -28.184   38.072    0.998
 -28.253   38.254    1.108
 -28.325   38.437    0.630
 -28.397   38.621    0.932
 -28.471   38.804    1.986
 -28.546   38.989    1.839
 -28.622   39.173    2.234
 -28.700   39.358    2.415
 -28.780   39.544    2.388
 -28.861   39.729    2.463
 -28.943   39.916    2.492
 -29.027   40.102    2.574
 -29.113   40.290    2.680
 -29.200   40.477    2.588
 -29.289   40.665    2.590
 -29.379   40.854    2.590
 -29.290   41.093    2.540
 -29.383   41.283    2.540
 -29.478   41.471    2.731
 -29.573   41.658    2.824
 -29.669   41.844    2.708
 -29.767   42.029    2.885
 -29.865   42.213    2.779
 -29.964   42.396    2.774
 -30.064   42.578    2.780
 -30.166   42.759    2.676
 -30.268   42.940    2.752
 -30.371   43.119    2.803
 -30.475   43.297    2.625
 -30.581   43.474    2.525
 -30.687   43.650    2.622
 -30.794   43.826    2.599
 -30.903   44.000    2.608
 -31.012   44.174    2.685
 -31.122   44.347    2.610
 -31.233   44.518    2.590
 -31.346   44.689    2.535
 -31.459   44.860    2.733
 -31.573   45.029    2.837
 -31.689   45.197    2.625
 -31.805   45.365    2.325
 -31.922   45.532    2.716
 -32.041   45.698    2.418
 -32.160   45.863    2.416
 -32.281   46.027    2.577
 -32.402   46.191    2.306
 -32.525   46.353    2.385
 -32.648   46.515    2.318
 -32.773   46.677    2.292
 -32.898   46.837    2.269
 -33.025   46.997    2.362
 -33.153   47.156    2.067
 -33.281   47.314    1.932
 -33.411   47.471    1.506
 -33.542   47.628    0.630
 -33.674   47.784    1.506
 -33.806   47.939    1.697
 -33.940   48.094    1.917
 -34.075   48.248    2.045
 -34.211   48.401    1.890
 -34.348   48.554    1.638
 -34.486   48.705    1.543
 -34.625   48.856    1.344
 -34.766   49.007    1.214
 -34.907   49.157    1.315
 -35.049   49.306    1.214
 -35.192   49.454    0.807
 -35.482   49.749    0.932
 -35.925   50.186    0.153
 -36.075   50.331    0.454
 -59.879   62.501    3.190
 -60.168   62.576    3.507
 -60.459   62.651    2.585
 -60.752   62.725    2.183
 -61.046   62.797    2.383
 -61.341   62.870    3.108
 -61.638   62.941    3.269
 -61.936   63.012    3.251
 -62.235   63.082    3.394
 -62.536   63.151    3.527
 -62.838   63.220    3.454
 -63.141   63.287    3.589
 -63.446   63.354    3.560
 -27.614   35.872    0.329
 -27.671   36.050    0.329
 -27.846   36.586    0.329
 -27.968   36.945    0.454
 -28.031   37.125    0.852
 -28.094   37.305    0.697
 -28.160   37.485    0.998
 -28.226   37.666    1.108
 -28.293   37.848    0.755
 -28.362   38.030    0.852
 -28.432   38.212    1.108
 -28.576   38.577    1.131
 -28.650   38.760    1.946
 -28.725   38.944    1.792
 -28.802   39.128    2.166
 -28.880   39.312    2.220
 -28.960   39.497    2.431
 -29.041   39.683    2.482
 -29.123   39.868    2.571
 -29.208   40.054    2.608
 -29.293   40.241    2.601
 -29.381   40.428    2.596
 -29.470   40.616    2.558
 -29.560   40.804    2.558
 -29.472   41.043    2.598
 -29.565   41.231    2.598
 -29.660   41.419    2.577
 -29.755   41.606    2.769
 -29.852   41.791    2.727
 -29.949   41.976    2.887
 -30.048   42.159    2.824
 -30.147   42.342    2.777
 -30.248   42.523    2.794
 -30.350   42.703    2.603
 -30.452   42.883    2.691
 -30.556   43.061    2.738
 -30.660   43.239    2.714
 -30.766   43.416    2.624
 -30.872   43.591    2.627
 -30.980   43.766    2.558
 -31.088   43.940    2.553
 -31.198   44.113    2.645
 -31.308   44.285    2.664
 -31.420   44.456    2.604
 -31.533   44.627    2.577
 -31.646   44.796    2.722
 -31.761   44.965    2.859
 -31.877   45.133    2.790
 -31.993   45.300    2.594
 -32.111   45.466    2.624
 -32.230   45.631    2.644
 -32.349   45.796    2.424
 -32.470   45.959    2.450
 -32.592   46.122    2.468
 -32.715   46.284    2.319
 -32.839   46.446    2.243
 -32.963   46.606    2.191
 -33.089   46.766    2.254
 -33.216   46.925    2.357
 -33.344   47.084    2.272
 -33.473   47.241    1.874
 -33.603   47.398    1.638
 -33.734   47.554    1.329
 -33.866   47.710    1.524
 -34.000   47.864    1.811
 -34.134   48.018    1.905
 -34.269   48.172    2.072
 -34.405   48.324    1.807
 -34.543   48.476    1.782
 -34.681   48.627    1.665
 -34.821   48.778    1.616
 -34.961   48.928    1.432
 -35.103   49.077    1.284
 -35.245   49.225    1.432
 -35.389   49.373    1.233
 -35.534   49.520    1.028
 -35.679   49.667    1.131
 -35.826   49.812    0.755
 -35.974   49.958    0.932
 -36.123   50.102    0.894
 -36.273   50.246    0.630
 -59.771   62.278    2.550
 -60.059   62.353    3.591
 -60.347   62.428    2.967
 -60.637   62.502    2.264
 -60.929   62.575    2.271
 -61.222   62.648    2.459
 -61.516   62.719    3.024
 -61.811   62.790    3.405
 -62.108   62.860    3.328
 -62.406   62.930    3.440
 -62.705   62.999    3.594
 -63.006   63.067    3.500
 -63.308   63.134    3.611
 -63.612   63.201    2.203
 -28.208   37.085    0.852
 -28.272   37.265    0.153
 -28.337   37.445    0.998
 -28.404   37.625    1.153
 -28.471   37.806    0.755
 -28.540   37.987    0.630
 -28.610   38.169    0.852
 -28.682   38.351    1.616
 -28.754   38.533    1.551
 -28.829   38.716    1.396
 -28.904   38.899    1.905
 -28.981   39.083    1.995
 -29.059   39.266    2.065
 -29.139   39.451    2.304
 -29.220   39.636    2.276
 -29.303   39.821    2.490
 -29.387   40.006    2.541
 -29.473   40.192    2.496
 -29.561   40.379    2.657
 -29.650   40.566    2.551
 -29.741   40.753    2.551
 -29.653   40.992    2.579
 -29.747   41.180    2.579
 -29.841   41.367    2.608
 -29.937   41.553    2.713
 -30.034   41.738    2.723
 -30.132   41.922    2.821
 -30.231   42.105    2.745
 -30.330   42.286    2.689
 -30.431   42.467    2.871
 -30.533   42.647    2.742
 -30.636   42.826    2.682
 -30.740   43.004    2.780
 -30.844   43.181    2.680
 -30.950   43.357    2.613
 -31.057   43.532    2.684
 -31.165   43.706    2.610
 -31.274   43.879    2.454
 -31.383   44.052    2.439
 -31.494   44.223    2.675
 -31.606   44.394    2.651
 -31.719   44.564    2.676
 -31.833   44.732    2.576
 -31.948   44.900    2.893
 -32.064   45.068    2.797
 -32.181   45.234    2.773
 -32.299   45.400    2.687
 -32.418   45.564    2.775
 -32.538   45.728    2.688
 -32.659   45.891    2.337
 -32.781   46.054    2.439
 -32.904   46.215    2.364
 -33.028   46.376    2.266
 -33.153   46.536    2.175
 -33.280   46.695    2.214
 -33.407   46.854    2.306
 -33.535   47.011    2.349
 -33.665   47.168    2.014
 -33.795   47.325    1.844
 -33.926   47.480    1.976
 -34.059   47.635    2.037
 -34.192   47.789    1.986
 -34.327   47.942    1.976
 -34.462   48.095    1.811
 -34.599   48.247    1.844
 -34.737   48.398    1.960
 -34.875   48.549    1.761
 -35.015   48.699    1.839
 -35.156   48.848    1.665
 -35.298   48.996    1.515
 -35.441   49.144    1.357
 -35.585   49.291    1.638
 -35.730   49.438    1.543
 -35.876   49.584    1.250
 -36.023   49.729    1.175
 -36.171   49.874    1.108
 -36.320   50.017    1.108
 -36.471   50.161    1.284
 -36.622   50.303    1.329
 -36.775   50.445    1.028
 -36.928   50.587    0.630
 -59.665   62.055    1.233
 -59.950   62.130    3.523
 -60.237   62.205    3.229
 -60.524   62.279    2.298
 -60.813   62.352    2.346
 -61.104   62.425    2.045
 -61.395   62.497    2.573
 -61.688   62.568    3.228
 -61.983   62.639    3.411
 -62.278   62.709    3.428
 -62.575   62.778    3.486
 -62.873   62.846    3.612
 -63.173   62.913    3.553
 -27.968   35.799    0.551
 -28.261   36.687    0.329
 -28.386   37.045    0.153
 -28.450   37.224    1.056
 -28.515   37.404    0.932
 -28.581   37.584    1.108
 -28.649   37.764    0.852
 -28.718   37.945    0.454
 -28.788   38.126    0.630
 -28.860   38.307    0.998
 -28.933   38.489    0.932
 -29.007   38.671    1.409
 -29.083   38.854    1.568
 -29.160   39.037    2.153
 -29.238   39.220    2.131
 -29.318   39.404    2.312
 -29.400   39.588    2.205
 -29.483   39.773    2.405
 -29.567   39.958    2.573
 -29.653   40.143    2.556
 -29.741   40.329    2.668
 -29.830   40.515    2.566
 -29.922   40.702    2.566
 -29.834   40.941    2.633
 -29.928   41.128    2.633
 -30.023   41.315    2.597
 -30.119   41.500    2.733
 -30.216   41.684    2.738
 -30.314   41.867    2.828
 -30.413   42.050    2.724
 -30.513   42.231    2.715
 -30.614   42.411    2.856
 -30.716   42.590    2.814
 -30.819   42.769    2.716
 -30.923   42.946    2.743
 -31.028   43.122    2.785
 -31.134   43.298    2.743
 -31.241   43.472    2.809
 -31.349   43.646    2.787
 -31.458   43.818    2.673
 -31.569   43.990    2.428
 -31.680   44.161    2.552
 -31.792   44.331    2.770
 -31.905   44.500    2.702
 -32.019   44.668    2.664
 -32.134   44.836    2.734
 -32.251   45.002    2.735
 -32.368   45.168    2.647
 -32.486   45.333    2.633
 -32.606   45.497    2.669
 -32.726   45.660    2.720
 -32.847   45.823    2.632
 -32.970   45.985    2.432
 -33.093   46.146    2.405
 -33.217   46.306    2.474
 -33.343   46.465    2.284
 -33.469   46.624    2.276
 -33.597   46.782    2.338
 -33.726   46.939    2.381
 -33.855   47.095    2.160
 -33.986   47.251    2.115
 -34.118   47.406    2.005
 -34.250   47.560    2.026
 -34.384   47.713    2.095
 -34.519   47.866    1.802
 -34.655   48.018    1.917
 -34.792   48.169    1.928
 -34.930   48.320    1.797
 -35.069   48.470    1.797
 -35.209   48.619    1.890
 -35.350   48.768    1.739
 -35.492   48.916    1.710
 -35.635   49.063    1.665
 -35.780   49.209    1.739
 -35.925   49.355    1.515
 -36.071   49.501    1.465
 -36.219   49.645    1.233
 -36.367   49.789    1.108
 -36.517   49.932    0.932
 -36.667   50.075    1.233
 -36.819   50.217    1.175
 -36.972   50.358    1.175
 -37.126   50.499    0.329
 -37.281   50.639    0.630
 -59.844   61.907    3.314
 -60.128   61.982    3.401
 -60.413   62.056    2.594
 -60.700   62.130    2.259
 -60.988   62.202    2.339
 -61.277   62.275    2.234
 -61.568   62.346    2.630
 -61.859   62.417    3.272
 -62.153   62.487    3.589
 -62.447   62.556    3.685
 -62.743   62.625    3.542
 -63.040   62.692    3.553
 -63.338   62.759    3.511
 -28.563   37.005    0.807
 -28.627   37.183    0.998
 -28.692   37.363    1.153
 -28.759   37.542    0.852
 -28.827   37.722    0.153
 -28.896   37.902    0.755
 -28.966   38.083    0.153
 -29.038   38.264    0.932
 -29.111   38.445    0.998
 -29.185   38.627    1.267
 -29.261   38.809    1.357
 -29.338   38.991    1.830
 -29.417   39.174    2.124
 -29.497   39.357    2.321
 -29.579   39.541    2.319
 -29.662   39.725    2.409
 -29.747   39.909    2.543
 -29.833   40.094    2.607
 -29.921   40.279    2.703
 -30.010   40.465    2.592
 -30.102   40.651    2.592
 -30.014   40.889    2.652
 -30.109   41.076    2.652
 -30.204   41.262    2.614
 -30.300   41.447    2.763
 -30.397   41.630    2.751
 -30.496   41.813    2.665
 -30.595   41.995    2.617
 -30.695   42.175    2.735
 -30.796   42.355    2.704
 -30.899   42.533    2.747
 -31.002   42.711    2.673
 -31.106   42.888    2.739
 -31.212   43.063    2.715
 -31.318   43.238    2.784
 -31.425   43.412    2.841
 -31.534   43.585    2.694
 -31.643   43.757    2.630
 -31.753   43.928    2.595
 -31.865   44.098    2.501
 -31.977   44.268    2.785
 -32.091   44.436    2.904
 -32.205   44.604    2.885
 -32.320   44.771    2.767
 -32.437   44.937    2.675
 -32.555   45.102    2.758
 -32.673   45.266    2.600
 -32.793   45.429    2.606
 -32.913   45.592    2.708
 -33.035   45.754    2.728
 -33.158   45.915    2.561
 -33.281   46.075    2.399
 -33.406   46.235    2.511
 -33.532   46.394    2.438
 -33.659   46.552    2.316
 -33.787   46.709    2.300
 -33.915   46.865    2.203
 -34.045   47.021    2.085
 -34.176   47.176    2.151
 -34.308   47.330    2.108
 -34.441   47.484    1.902
 -34.575   47.637    2.020
 -34.711   47.789    1.716
 -34.847   47.940    1.882
 -34.984   48.091    1.963
 -35.122   48.241    1.894
 -35.261   48.390    1.601
 -35.402   48.539    1.935
 -35.543   48.687    1.710
 -35.686   48.834    1.623
 -35.829   48.981    1.028
 -35.974   49.127    1.898
 -36.119   49.272    1.028
 -36.266   49.417    1.131
 -36.414   49.561    1.704
 -36.563   49.704    1.787
 -36.712   49.847    1.443
 -36.863   49.989    1.175
 -37.015   50.130    0.630
 -37.169   50.271    0.630
 -37.323   50.411    0.807
 -37.478   50.551    0.329
 -59.739   61.683    3.018
 -60.021   61.758    3.490
 -60.304   61.833    2.748
 -60.588   61.906    2.464
 -60.874   61.980    2.766
 -61.161   62.052    2.425
 -61.449   62.124    2.430
 -61.738   62.195    2.737
 -62.029   62.265    3.282
 -62.321   62.334    3.588
 -62.614   62.403    3.575
 -62.908   62.471    3.720
 -63.204   62.539    3.398
 -63.501   62.605    3.270
 -28.321   35.725    0.153
 -28.377   35.901    0.329
 -28.740   36.964    0.454
 -28.804   37.143    0.630
 -28.870   37.321    0.454
 -28.936   37.500    1.083
 -29.004   37.680    0.630
 -29.073   37.859    0.697
 -29.144   38.039    0.551
 -29.216   38.220    1.300
 -29.289   38.400    0.966
 -29.363   38.582    1.233
 -29.439   38.763    1.551
 -29.517   38.945    1.476
 -29.595   39.127    1.894
 -29.676   39.310    2.267
 -29.757   39.493    2.245
 -29.841   39.676    2.381
 -29.926   39.860    2.455
 -30.012   40.044    2.671
 -30.100   40.229    2.684
 -30.190   40.414    2.661
 -30.282   40.600    2.661
 -30.195   40.838    2.683
 -30.289   41.024    2.683
 -30.385   41.209    2.681
 -30.481   41.393    2.810
 -30.579   41.576    2.817
 -30.677   41.758    2.647
 -30.776   41.939    2.701
 -30.877   42.119    2.661
 -30.978   42.298    2.647
 -31.081   42.476    2.716
 -31.184   42.653    2.831
 -31.289   42.829    2.762
 -31.395   43.004    2.725
 -31.501   43.178    2.710
 -31.609   43.352    2.752
 -31.717   43.524    2.783
 -31.827   43.695    2.603
 -31.938   43.866    2.590
 -32.049   44.035    2.560
 -32.162   44.204    2.710
 -32.276   44.372    2.838
 -32.390   44.539    2.848
 -32.506   44.705    2.883
 -32.623   44.870    2.822
 -32.741   45.035    2.714
 -32.859   45.199    2.732
 -32.979   45.361    2.648
 -33.100   45.524    2.777
 -33.222   45.685    2.727
 -33.345   45.845    2.565
 -33.469   46.005    2.346
 -33.594   46.164    2.491
 -33.720   46.322    2.494
 -33.847   46.479    2.255
 -33.975   46.636    2.261
 -34.105   46.792    2.075
 -34.235   46.947    2.095
 -34.366   47.101    2.056
 -34.498   47.255    1.913
 -34.632   47.408    2.017
 -34.766   47.560    2.075
 -34.901   47.712    1.942
 -35.038   47.862    2.045
 -35.175   48.013    1.830
 -35.314   48.162    1.593
 -35.454   48.311    1.792
 -35.594   48.459    1.886
 -35.736   48.606    1.357
 -35.879   48.753    1.560
 -36.022   48.899    1.755
 -36.167   49.044    1.678
 -36.313   49.189    1.108
 -36.460   49.333    1.175
 -36.608   49.476    1.233
 -36.757   49.619    1.454
 -36.907   49.761    1.396
 -37.059   49.902    1.577
 -37.211   50.043    1.697
 -37.364   50.183    1.685
 -37.519   50.323    1.568
 -37.674   50.461    0.329
 -59.636   61.459    2.590
 -59.916   61.534    3.479
 -60.196   61.609    2.912
 -60.478   61.683    2.393
 -60.762   61.756    3.115
 -61.046   61.829    3.075
 -61.332   61.901    3.034
 -61.619   61.972    2.845
 -61.907   62.043    3.093
 -62.197   62.112    3.250
 -62.487   62.181    3.508
 -62.779   62.250    3.652
 -63.073   62.317    3.533
 -63.367   62.384    3.217
 -63.663   62.450    3.184
 -28.612   36.039    0.551
 -28.730   36.392    0.153
 -28.791   36.569    0.153
 -28.853   36.746    0.153
 -28.917   36.924    0.551
 -28.981   37.102    0.697
 -29.047   37.280    0.329
 -29.113   37.458    0.852
 -29.181   37.637    1.175
 -29.251   37.816    0.966
 -29.321   37.996    1.108
 -29.393   38.176    1.329
 -29.467   38.356    1.465
 -29.541   38.536    1.476
 -29.617   38.717    1.506
 -29.695   38.899    1.678
 -29.774   39.080    1.691
 -29.854   39.262    2.175
 -29.936   39.445    2.151
 -30.019   39.628    2.413
 -30.104   39.811    2.454
 -30.191   39.995    2.461
 -30.279   40.179    2.697
 -30.369   40.363    2.645
 -30.461   40.548    2.645
 -30.375   40.786    2.709
 -30.469   40.971    2.709
 -30.565   41.156    2.741
 -30.662   41.339    2.877
 -30.759   41.522    2.847
 -30.858   41.703    2.737
 -30.958   41.883    2.814
 -31.058   42.063    2.673
 -31.160   42.241    2.692
 -31.263   42.418    2.771
 -31.367   42.595    2.791
 -31.471   42.770    2.844
 -31.577   42.945    2.638
 -31.684   43.118    2.636
 -31.792   43.291    2.717
 -31.901   43.462    2.766
 -32.010   43.633    2.638
 -32.121   43.803    2.621
 -32.233   43.972    2.478
 -32.346   44.140    2.521
 -32.460   44.307    2.591
 -32.575   44.474    2.676
 -32.691   44.639    2.692
 -32.808   44.804    2.785
 -32.926   44.968    2.779
 -33.045   45.131    2.678
 -33.165   45.293    2.719
 -33.287   45.455    2.714
 -33.409   45.615    2.943
 -33.532   45.775    2.550
 -33.656   45.934    2.399
 -33.782   46.092    2.425
 -33.908   46.250    2.553
 -34.035   46.406    2.238
 -34.164   46.562    2.406
 -34.293   46.718    2.138
 -34.424   46.872    2.120
 -34.555   47.026    2.040
 -34.688   47.179    1.821
 -34.821   47.331    1.970
 -34.956   47.483    1.905
 -35.092   47.634    2.005
 -35.229   47.784    2.151
 -35.366   47.933    1.830
 -35.505   48.082    1.638
 -35.645   48.230    1.465
 -35.786   48.378    2.023
 -35.928   48.524    1.727
 -36.071   48.670    1.524
 -36.215   48.816    1.816
 -36.360   48.961    1.766
 -36.506   49.105    1.443
 -36.654   49.248    1.284
 -36.802   49.391    1.284
 -36.951   49.533    1.443
 -37.102   49.674    1.486
 -37.253   49.815    1.371
 -37.406   49.955    1.108
 -37.559   50.095    1.108
 -37.714   50.234    1.476
 -37.870   50.372    1.630
 -59.535   61.235    2.233
 -59.812   61.311    3.360
 -60.090   61.385    3.138
 -60.370   61.460    2.279
 -60.651   61.533    2.972
 -60.933   61.606    3.275
 -61.217   61.678    3.329
 -61.501   61.749    3.421
 -61.787   61.820    3.484
 -62.074   61.890    3.593
 -62.363   61.959    3.656
 -62.652   62.028    3.774
 -62.943   62.096    3.818
 -63.235   62.163    3.624
 -63.528   62.229    3.416
 -63.823   62.295    2.980
 -28.353   34.605    0.153
 -28.907   36.353    0.329
 -29.030   36.706    0.329
 -29.093   36.883    0.454
 -29.158   37.060    0.454
 -29.223   37.238    0.153
 -29.290   37.416    0.551
 -29.358   37.594    1.056
 -29.428   37.773    1.443
 -29.499   37.952    1.371
 -29.571   38.131    0.153
 -29.644   38.311    1.506
 -29.719   38.491    1.608
 -29.795   38.671    1.577
 -29.872   38.852    1.577
 -29.951   39.033    1.932
 -30.032   39.215    2.002
 -30.114   39.397    2.136
 -30.198   39.579    2.304
 -30.283   39.761    2.355
 -30.370   39.945    2.405
 -30.458   40.128    2.677
 -30.548   40.312    2.670
 -30.640   40.496    2.670
 -30.554   40.733    2.686
 -30.649   40.918    2.686
 -30.745   41.102    2.766
 -30.842   41.285    2.834
 -30.940   41.467    2.903
 -31.039   41.648    2.857
 -31.138   41.827    2.792
 -31.239   42.006    2.701
 -31.341   42.184    2.741
 -31.444   42.360    2.729
 -31.548   42.536    2.844
 -31.653   42.711    2.822
 -31.759   42.885    2.774
 -31.866   43.058    2.773
 -31.974   43.230    2.731
 -32.083   43.401    2.758
 -32.193   43.571    2.687
 -32.305   43.740    2.685
 -32.417   43.908    2.406
 -32.530   44.076    2.488
 -32.644   44.242    2.569
 -32.759   44.408    2.688
 -32.876   44.573    2.753
 -32.993   44.737    2.851
 -33.111   44.900    2.522
 -33.231   45.063    2.633
 -33.351   45.224    2.737
 -33.472   45.385    2.679
 -33.595   45.545    2.886
 -33.718   45.704    2.619
 -33.843   45.863    2.552
 -33.969   46.020    2.588
 -34.095   46.177    2.357
 -34.223   46.333    2.280
 -34.352   46.489    2.332
 -34.481   46.643    2.156
 -34.612   46.797    2.131
 -34.744   46.950    2.247
 -34.877   47.103    1.989
 -35.011   47.254    1.935
 -35.145   47.405    2.011
 -35.281   47.555    1.771
 -35.418   47.705    1.811
 -35.557   47.854    1.816
 -35.696   48.002    1.825
 -35.836   48.149    1.496
 -35.977   48.296    1.678
 -36.119   48.442    1.949
 -36.262   48.588    1.593
 -36.407   48.733    1.506
 -36.552   48.877    1.678
 -36.699   49.020    1.476
 -36.846   49.163    1.506
 -36.995   49.305    1.727
 -37.144   49.446    1.175
 -37.295   49.587    1.496
 -37.447   49.727    2.026
 -37.600   49.867    1.056
 -37.753   50.006    1.250
 -37.908   50.144    0.932
 -38.064   50.282    1.652
 -38.221   50.419    1.476
 -38.379   50.555    0.153
 -38.539   50.691    0.454
 -38.699   50.826    0.153
 -38.860   50.960    0.630
 -39.023   51.094    0.998
 -39.186   51.228    0.454
 -59.435   61.011    2.062
 -59.710   61.086    3.232
 -59.986   61.162    3.277
 -60.263   61.236    2.416
 -60.542   61.310    2.579
 -60.822   61.383    3.030
 -61.103   61.455    3.229
 -61.386   61.527    4.274
 -61.669   61.597    4.194
 -61.954   61.668    4.032
 -62.240   61.737    3.962
 -62.527   61.806    3.926
 -62.816   61.874    3.910
 -63.105   61.941    3.880
 -63.396   62.008    3.759
 -63.688   62.074    3.575
 -28.429   34.225    0.153
 -28.739   35.264    0.153
 -29.206   36.666    0.153
 -29.270   36.842    0.454
 -29.334   37.019    0.454
 -29.400   37.196    0.153
 -29.467   37.374    0.153
 -29.605   37.730    1.195
 -29.676   37.908    1.496
 -29.748   38.087    0.894
 -29.821   38.266    1.267
 -29.896   38.445    1.577
 -29.972   38.625    1.384
 -30.050   38.805    1.802
 -30.129   38.986    1.821
 -30.210   39.167    2.110
 -30.292   39.348    2.093
 -30.376   39.530    2.214
 -30.461   39.712    2.140
 -30.548   39.894    2.422
 -30.637   40.077    2.681
 -30.727   40.260    2.631
 -30.819   40.444    2.631
 -30.734   40.681    2.739
 -30.829   40.865    2.739
 -30.925   41.048    2.840
 -31.022   41.231    2.808
 -31.120   41.412    2.850
 -31.219   41.592    2.757
 -31.319   41.771    2.780
 -31.420   41.949    2.761
 -31.522   42.126    2.652
 -31.625   42.302    2.779
 -31.729   42.477    2.890
 -31.835   42.651    2.988
 -31.941   42.825    2.745
 -32.048   42.997    2.657
 -32.156   43.168    2.719
 -32.266   43.339    2.763
 -32.376   43.508    2.648
 -32.487   43.677    2.631
 -32.600   43.844    2.542
 -32.713   44.011    2.628
 -32.828   44.177    2.646
 -32.943   44.342    2.688
 -33.060   44.507    2.788
 -33.177   44.670    2.869
 -33.296   44.832    2.666
 -33.415   44.994    2.638
 -33.536   45.155    2.726
 -33.658   45.315    2.684
 -33.781   45.475    2.869
 -33.904   45.633    2.564
 -34.029   45.791    2.562
 -34.155   45.948    2.431
 -34.282   46.104    2.339
 -34.410   46.260    2.166
 -34.539   46.414    2.303
 -34.669   46.568    2.406
 -34.800   46.722    2.348
 -34.932   46.874    2.179
 -35.065   47.026    2.170
 -35.199   47.177    2.017
 -35.334   47.327    1.921
 -35.470   47.477    1.869
 -35.608   47.626    1.672
 -35.746   47.774    1.942
 -35.885   47.921    1.652
 -36.026   48.068    1.568
 -36.167   48.214    1.409
 -36.310   48.360    1.857
 -36.453   48.505    1.685
 -36.598   48.649    1.486
 -36.744   48.792    1.638
 -36.890   48.935    1.601
 -37.038   49.077    1.560
 -37.187   49.219    1.175
 -37.337   49.359    1.175
 -37.488   49.500    1.630
 -37.640   49.639    1.506
 -37.793   49.778    1.486
 -37.947   49.916    1.357
 -38.102   50.054    1.233
 -38.258   50.191    0.807
 -38.415   50.327    1.300
 -38.894   50.733    0.153
 -39.055   50.867    0.932
 -39.218   51.000    0.153
 -39.382   51.133    0.932
 -39.546   51.265    0.932
 -39.712   51.396    0.630
 -59.336   60.786    1.932
 -59.609   60.862    3.179
 -59.883   60.937    3.294
 -60.158   61.012    2.469
 -60.435   61.086    2.191
 -60.713   61.159    2.892
 -60.991   61.232    3.309
 -61.272   61.303    3.894
 -61.553   61.375    3.617
 -61.835   61.445    3.925
 -62.119   61.515    3.727
 -62.404   61.584    3.672
 -62.690   61.652    3.815
 -62.977   61.720    3.801
 -63.266   61.786    3.876
 -63.556   61.853    3.655
 -63.846   61.918    3.508
 -29.382   36.625    0.153
 -29.511   36.978    0.454
 -29.643   37.331    0.153
 -29.712   37.508    0.697
 -29.781   37.686    1.267
 -29.852   37.864    1.153
 -29.924   38.042    1.284
 -29.998   38.221    1.534
 -30.073   38.400    1.454
 -30.149   38.579    1.551
 -30.227   38.758    1.506
 -30.306   38.938    1.830
 -30.387   39.119    2.048
 -30.469   39.299    2.115
 -30.553   39.480    2.306
 -30.639   39.662    2.203
 -30.726   39.844    2.459
 -30.815   40.026    2.702
 -30.905   40.209    2.724
 -30.997   40.392    2.724
 -30.913   40.628    2.746
 -31.008   40.812    2.746
 -31.104   40.994    2.816
 -31.201   41.176    2.774
 -31.299   41.356    2.843
 -31.399   41.536    2.840
 -31.499   41.714    2.861
 -31.600   41.892    2.803
 -31.703   42.068    2.611
 -31.806   42.244    2.672
 -31.910   42.418    2.891
 -32.016   42.592    3.005
 -32.122   42.764    2.704
 -32.230   42.936    2.750
 -32.338   43.106    2.700
 -32.448   43.276    2.743
 -32.558   43.445    2.788
 -32.670   43.613    2.592
 -32.782   43.780    2.592
 -32.896   43.946    2.399
 -33.011   44.111    2.488
 -33.126   44.276    2.564
 -33.243   44.440    2.760
 -33.361   44.602    2.733
 -33.480   44.764    2.636
 -33.600   44.925    2.705
 -33.721   45.086    2.709
 -33.843   45.245    2.737
 -33.965   45.404    2.691
 -34.090   45.562    2.714
 -34.215   45.719    2.475
 -34.341   45.875    2.380
 -34.468   46.031    2.373
 -34.596   46.186    2.359
 -34.725   46.340    2.306
 -34.855   46.493    2.236
 -34.987   46.646    2.348
 -35.119   46.797    2.332
 -35.252   46.948    2.384
 -35.387   47.099    2.133
 -35.522   47.249    2.160
 -35.659   47.398    2.208
 -35.796   47.546    1.890
 -35.935   47.693    1.848
 -36.075   47.840    1.797
 -36.215   47.986    1.766
 -36.357   48.132    1.652
 -36.500   48.277    1.807
 -36.643   48.421    1.811
 -36.788   48.564    1.585
 -36.934   48.707    1.830
 -37.081   48.849    1.623
 -37.229   48.991    1.672
 -37.378   49.132    1.384
 -37.528   49.272    1.443
 -37.680   49.412    1.476
 -37.832   49.550    1.329
 -37.985   49.689    1.396
 -38.139   49.826    1.233
 -38.295   49.963    1.233
 -38.451   50.100    0.697
 -38.609   50.236    0.153
 -38.767   50.371    0.852
 -39.088   50.639    0.630
 -39.249   50.772    0.852
 -39.412   50.905    1.300
 -39.576   51.037    0.755
 -39.907   51.299    0.454
 -40.074   51.430    0.630
 -59.239   60.562    1.973
 -59.510   60.638    3.162
 -59.782   60.713    3.294
 -60.055   60.788    2.437
 -60.329   60.862    1.932
 -60.605   60.935    2.508
 -60.881   61.008    3.426
 -61.159   61.080    3.775
 -61.438   61.151    3.171
 -61.719   61.222    3.467
 -62.000   61.292    3.560
 -62.283   61.361    3.419
 -62.567   61.430    3.451
 -62.852   61.497    3.510
 -63.138   61.565    3.698
 -63.425   61.631    3.823
 -63.713   61.697    3.757
 -64.003   61.762    3.520
 -28.732   33.986    0.153
 -29.687   36.936    0.153
 -29.753   37.112    0.454
 -29.820   37.288    0.807
 -29.888   37.465    0.153
 -29.958   37.642    1.233
 -30.029   37.820    1.454
 -30.101   37.997    1.056
 -30.175   38.175    1.476
 -30.250   38.354    1.496
 -30.326   38.532    1.710
 -30.404   38.711    1.890
 -30.483   38.891    2.028
 -30.564   39.070    2.112
 -30.647   39.250    2.214
 -30.731   39.431    2.203
 -30.816   39.612    2.242
 -30.904   39.793    2.449
 -30.992   39.975    2.624
 -31.083   40.157    2.614
 -31.175   40.339    2.614
 -31.091   40.575    2.735
 -31.187   40.758    2.735
 -31.283   40.940    2.768
 -31.380   41.121    2.824
 -31.479   41.301    2.869
 -31.578   41.480    2.948
 -31.679   41.657    2.806
 -31.780   41.834    2.844
 -31.883   42.010    2.805
 -31.986   42.185    2.744
 -32.091   42.359    2.903
 -32.196   42.531    3.010
 -32.303   42.703    2.753
 -32.411   42.874    2.761
 -32.519   43.044    2.945
 -32.629   43.213    2.842
 -32.740   43.382    2.729
 -32.852   43.549    2.672
 -32.964   43.715    2.559
 -33.078   43.881    2.442
 -33.193   44.045    2.411
 -33.309   44.209    2.618
 -33.426   44.372    2.662
 -33.544   44.534    2.630
 -33.663   44.696    2.667
 -33.783   44.856    2.703
 -33.905   45.016    2.770
 -34.027   45.175    2.790
 -34.150   45.333    2.761
 -34.274   45.490    2.641
 -34.399   45.646    2.390
 -34.526   45.802    2.360
 -34.653   45.957    2.261
 -34.782   46.111    2.332
 -34.911   46.264    2.250
 -35.042   46.417    2.497
 -35.173   46.569    2.295
 -35.306   46.720    2.324
 -35.439   46.871    2.199
 -35.574   47.021    2.129
 -35.710   47.170    2.093
 -35.846   47.318    2.070
 -35.984   47.466    2.072
 -36.123   47.612    2.062
 -36.263   47.759    2.011
 -36.404   47.904    2.008
 -36.546   48.049    1.409
 -36.689   48.193    1.678
 -36.833   48.337    1.716
 -36.978   48.480    1.665
 -37.124   48.622    1.645
 -37.271   48.763    1.839
 -37.420   48.904    1.909
 -37.569   49.044    1.543
 -37.719   49.184    1.685
 -37.871   49.323    1.924
 -38.023   49.461    1.652
 -38.177   49.599    1.421
 -38.331   49.736    1.131
 -38.487   49.872    1.195
 -38.643   50.008    0.329
 -38.960   50.278    0.454
 -39.281   50.545    0.755
 -39.443   50.677    0.153
 -39.606   50.810    0.998
 -40.437   51.461    0.630
 -59.143   60.337    2.199
 -59.412   60.413    3.143
 -59.682   60.489    3.265
 -59.953   60.563    2.450
 -60.225   60.638    1.585
 -60.498   60.711    2.108
 -60.773   60.784    3.440
 -61.049   60.856    3.677
 -61.326   60.928    3.157
 -61.604   60.999    3.317
 -61.883   61.069    3.575
 -62.163   61.138    3.437
 -62.445   61.207    3.345
 -62.727   61.275    3.396
 -63.011   61.342    3.498
 -63.296   61.409    3.651
 -63.582   61.475    3.683
 -63.870   61.540    3.862
 -29.159   34.809    0.153
 -29.320   35.327    0.153
 -29.376   35.500    0.153
 -29.929   37.070    0.966
 -29.996   37.246    0.454
 -30.064   37.422    0.454
 -30.134   37.598    1.357
 -30.205   37.775    1.524
 -30.277   37.952    1.267
 -30.351   38.130    1.233
 -30.426   38.307    1.153
 -30.503   38.485    1.672
 -30.581   38.664    1.835
 -30.660   38.843    1.939
 -30.741   39.022    1.882
 -30.824   39.201    2.108
 -30.908   39.381    2.145
 -30.994   39.561    2.138
 -31.081   39.742    2.364
 -31.170   39.923    2.562
 -31.261   40.104    2.737
 -31.353   40.286    2.737
 -31.269   40.522    2.818
 -31.365   40.704    2.818
 -31.461   40.885    2.942
 -31.559   41.066    2.970
 -31.658   41.245    2.866
 -31.757   41.423    2.845
 -31.858   41.600    3.027
 -31.959   41.776    2.944
 -32.062   41.952    2.838
 -32.166   42.126    2.918
 -32.271   42.299    2.792
 -32.376   42.471    2.882
 -32.483   42.642    2.885
 -32.591   42.813    2.817
 -32.700   42.982    2.934
 -32.810   43.150    2.863
 -32.921   43.318    2.814
 -33.033   43.485    2.729
 -33.146   43.650    2.597
 -33.260   43.815    2.515
 -33.375   43.979    2.593
 -33.491   44.142    2.643
 -33.609   44.305    2.675
 -33.727   44.466    2.599
 -33.846   44.627    2.643
 -33.967   44.786    2.731
 -34.088   44.945    2.906
 -34.210   45.104    2.811
 -34.334   45.261    2.765
 -34.458   45.418    2.548
 -34.584   45.573    2.334
 -34.710   45.728    2.406
 -34.838   45.883    2.304
 -34.967   46.036    2.201
 -35.096   46.189    2.418
 -35.227   46.341    2.415
 -35.359   46.492    2.348
 -35.492   46.643    2.138
 -35.626   46.793    2.070
 -35.761   46.942    1.835
 -35.896   47.090    2.062
 -36.033   47.238    2.075
 -36.171   47.385    2.059
 -36.311   47.531    2.054
 -36.451   47.677    2.023
 -36.592   47.822    1.963
 -36.734   47.966    1.878
 -36.877   48.109    1.807
 -37.022   48.252    1.939
 -37.167   48.394    1.905
 -37.313   48.536    1.384
 -37.461   48.677    1.593
 -37.609   48.817    1.909
 -37.759   48.957    1.616
 -37.909   49.096    1.716
 -38.061   49.234    1.861
 -38.214   49.372    1.315
 -38.367   49.509    1.233
 -38.522   49.645    1.384
 -38.678   49.781    0.807
 -39.152   50.184    0.153
 -39.312   50.317    0.153
 -39.473   50.450    0.966
 -39.635   50.582    0.697
 -39.798   50.714    0.153
 -40.630   51.362    0.153
 -40.800   51.489    0.454
 -58.783   60.035    0.630
 -59.049   60.112    2.303
 -59.315   60.188    3.144
 -59.583   60.264    3.208
 -59.852   60.339    2.386
 -60.122   60.413    1.534
 -60.394   60.487    2.020
 -60.666   60.560    3.525
 -60.940   60.633    3.553
 -61.214   60.704    3.148
 -61.490   60.775    3.242
 -61.767   60.846    3.450
 -62.046   60.915    3.502
 -62.325   60.984    3.333
 -62.605   61.053    3.375
 -62.887   61.120    3.565
 -63.170   61.187    3.775
 -63.453   61.253    4.248
 -63.738   61.319    3.955
 -64.024   61.383    3.713
 -29.035   33.747    0.153
 -29.231   34.430    0.153
 -29.609   35.635    0.153
 -29.973   36.677    0.153
 -30.038   36.852    0.454
 -30.104   37.027    0.630
 -30.172   37.203    0.630
 -30.240   37.378    0.454
 -30.310   37.554    1.409
 -30.381   37.730    1.515
 -30.453   37.907    0.998
 -30.527   38.084    0.932
 -30.602   38.261    1.816
 -30.679   38.439    1.432
 -30.757   38.616    1.678
 -30.837   38.795    1.630
 -30.918   38.973    1.761
 -31.000   39.152    2.043
 -31.085   39.331    1.830
 -31.170   39.511    1.917
 -31.258   39.691    2.399
 -31.347   39.871    2.696
 -31.438   40.052    2.782
 -31.530   40.233    2.782
 -31.447   40.468    2.661
 -31.543   40.650    2.661
 -31.640   40.831    2.780
 -31.737   41.010    2.913
 -31.836   41.189    2.958
 -31.936   41.366    2.955
 -32.037   41.543    2.981
 -32.138   41.718    2.893
 -32.241   41.893    2.819
 -32.345   42.066    2.867
 -32.450   42.239    2.791
 -32.556   42.410    2.794
 -32.663   42.581    2.947
 -32.771   42.750    2.978
 -32.880   42.919    2.965
 -32.990   43.087    2.937
 -33.102   43.254    2.872
 -33.214   43.420    2.760
 -33.327   43.585    2.713
 -33.441   43.749    2.594
 -33.557   43.912    2.626
 -33.673   44.075    2.659
 -33.791   44.236    2.625
 -33.909   44.397    2.586
 -34.029   44.557    2.711
 -34.149   44.716    2.866
 -34.271   44.875    3.011
 -34.393   45.032    2.817
 -34.517   45.189    2.832
 -34.642   45.345    2.406
 -34.768   45.500    2.418
 -34.894   45.654    2.162
 -35.022   45.808    2.556
 -35.151   45.961    2.011
 -35.281   46.113    2.249
 -35.412   46.264    2.380
 -35.544   46.415    2.337
 -35.677   46.565    2.238
 -35.811   46.714    2.166
 -35.946   46.862    1.976
 -36.083   47.010    2.045
 -36.220   47.157    2.088
 -36.358   47.304    2.095
 -36.497   47.449    2.210
 -36.638   47.594    2.140
 -36.779   47.738    2.160
 -36.922   47.882    2.011
 -37.065   48.025    1.852
 -37.210   48.167    1.839
 -37.355   48.309    1.755
 -37.502   48.450    1.250
 -37.649   48.590    1.153
 -37.798   48.729    1.771
 -37.948   48.868    1.976
 -38.099   49.007    1.913
 -38.251   49.144    1.921
 -38.403   49.281    1.344
 -38.557   49.418    1.593
 -38.712   49.553    1.486
 -39.026   49.823    0.329
 -39.503   50.223    0.697
 -39.664   50.355    0.894
 -39.827   50.486    0.807
 -39.990   50.617    0.329
 -40.993   51.389    0.454
 -41.164   51.516    0.153
 -58.692   59.809    0.630
 -58.956   59.886    2.394
 -59.221   59.963    3.192
 -59.486   60.039    3.124
 -59.753   60.114    2.149
 -60.021   60.189    1.108
 -60.290   60.263    2.755
 -60.561   60.336    3.580
 -60.832   60.408    3.511
 -61.105   60.480    3.432
 -61.379   60.552    3.537
 -61.654   60.622    3.545
 -61.930   60.692    3.502
 -62.207   60.761    3.372
 -62.485   60.830    3.369
 -62.764   60.898    3.401
 -63.045   60.965    3.491
 -63.326   61.031    3.813
 -63.609   61.097    4.197
 -29.210   33.714    0.153
 -29.356   34.224    0.153
 -30.149   36.636    0.807
 -30.280   36.985    0.454
 -30.347   37.159    0.454
 -30.416   37.334    1.267
 -30.486   37.510    1.267
 -30.557   37.686    1.476
 -30.629   37.862    1.409
 -30.703   38.038    1.568
 -30.778   38.214    1.409
 -30.855   38.391    1.432
 -30.933   38.569    1.300
 -31.013   38.746    1.601
 -31.094   38.924    1.787
 -31.177   39.102    2.040
 -31.347   39.460    2.316
 -31.435   39.639    2.513
 -31.524   39.819    2.656
 -31.615   39.999    2.738
 -31.707   40.180    2.738
 -31.625   40.414    2.685
 -31.721   40.596    2.685
 -31.817   40.776    2.726
 -31.915   40.955    2.885
 -32.014   41.132    2.972
 -32.114   41.309    2.931
 -32.215   41.485    2.998
 -32.317   41.660    2.988
 -32.420   41.834    2.874
 -32.524   42.007    2.900
 -32.629   42.178    2.896
 -32.735   42.349    2.820
 -32.843   42.519    3.000
 -32.951   42.688    2.994
 -33.060   42.856    2.873
 -33.170   43.023    2.885
 -33.282   43.189    2.867
 -33.394   43.355    2.730
 -33.508   43.519    2.754
 -33.622   43.683    2.833
 -33.738   43.845    2.846
 -33.854   44.007    2.863
 -33.972   44.168    2.868
 -34.091   44.328    2.803
 -34.210   44.487    2.807
 -34.331   44.646    2.841
 -34.453   44.804    2.925
 -34.576   44.960    2.747
 -34.700   45.116    2.856
 -34.825   45.272    2.520
 -34.951   45.426    2.433
 -35.078   45.580    2.355
 -35.206   45.733    2.604
 -35.335   45.885    2.191
 -35.465   46.037    2.177
 -35.596   46.187    2.355
 -35.729   46.337    2.376
 -35.862   46.486    2.282
 -35.996   46.635    2.277
 -36.132   46.783    2.131
 -36.268   46.930    2.233
 -36.405   47.076    2.218
 -36.544   47.222    1.869
 -36.684   47.367    1.874
 -36.824   47.511    2.080
 -36.966   47.655    2.093
 -37.108   47.798    1.921
 -37.252   47.940    2.054
 -37.397   48.082    2.120
 -37.543   48.223    2.023
 -37.689   48.363    1.543
 -37.837   48.502    1.284
 -37.986   48.641    1.214
 -38.136   48.780    1.777
 -38.287   48.917    2.051
 -38.439   49.054    2.095
 -38.592   49.191    1.623
 -38.747   49.326    1.802
 -38.902   49.461    1.108
 -39.215   49.730    0.329
 -39.374   49.863    0.630
 -39.533   49.996    0.329
 -39.693   50.128    0.755
 -39.855   50.259    0.852
 -40.181   50.520    0.329
 -40.678   50.907    0.153
 -40.846   51.035    0.153
 -41.356   51.414    1.195
 -42.227   52.035    0.153
 -42.404   52.157    1.108
 -58.603   59.584    1.108
 -58.864   59.661    2.626
 -59.127   59.738    3.240
 -59.391   59.814    2.957
 -59.656   59.889    1.672
 -59.922   59.964    1.476
 -60.189   60.038    3.267
 -60.457   60.111    3.548
 -60.726   60.184    3.560
 -60.997   60.256    3.532
 -61.269   60.328    3.571
 -61.541   60.398    3.541
 -61.815   60.469    3.578
 -62.090   60.538    3.558
 -62.366   60.607    3.441
 -62.643   60.675    3.420
 -62.922   60.742    3.489
 -63.201   60.809    3.681
 -63.481   60.875    4.011
 -63.763   60.940    3.923
 -29.385   33.680    0.153
 -29.581   34.360    0.153
 -30.076   35.902    0.153
 -30.261   36.421    0.454
 -30.522   37.116    0.454
 -30.591   37.291    0.454
 -30.661   37.465    1.267
 -30.732   37.641    1.924
 -30.805   37.816    1.601
 -30.879   37.992    1.267
 -30.954   38.168    1.659
 -31.031   38.344    1.056
 -31.109   38.521    1.250
 -31.189   38.698    1.454
 -31.270   38.875    1.716
 -31.353   39.053    1.825
 -31.437   39.231    2.264
 -31.523   39.409    2.214
 -31.611   39.588    2.315
 -31.700   39.767    2.568
 -31.791   39.946    2.847
 -31.884   40.126    2.847
 -31.802   40.360    2.601
 -31.898   40.541    2.601
 -31.995   40.720    2.702
 -32.093   40.899    2.932
 -32.192   41.076    2.913
 -32.292   41.252    2.881
 -32.393   41.427    2.965
 -32.495   41.601    2.937
 -32.598   41.774    2.841
 -32.702   41.946    2.909
 -32.808   42.118    2.915
 -32.914   42.288    2.855
 -33.021   42.457    2.902
 -33.130   42.625    2.943
 -33.239   42.793    2.849
 -33.350   42.959    2.876
 -33.461   43.125    2.885
 -33.574   43.289    2.771
 -33.688   43.453    2.735
 -33.802   43.616    2.760
 -33.918   43.778    2.922
 -34.035   43.939    2.922
 -34.153   44.099    2.988
 -34.272   44.259    2.858
 -34.392   44.417    2.846
 -34.513   44.575    2.849
 -34.635   44.732    2.765
 -34.758   44.888    2.861
 -34.882   45.044    2.810
 -35.007   45.198    2.628
 -35.133   45.352    2.542
 -35.261   45.505    2.416
 -35.389   45.657    2.454
 -35.518   45.809    2.300
 -35.649   45.960    2.266
 -35.780   46.110    2.407
 -35.912   46.259    2.292
 -36.046   46.408    2.390
 -36.181   46.556    2.138
 -36.316   46.703    2.105
 -36.453   46.849    2.195
 -36.590   46.995    2.225
 -36.729   47.140    1.979
 -36.869   47.284    1.821
 -37.010   47.428    1.992
 -37.152   47.571    2.158
 -37.294   47.713    1.909
 -37.438   47.855    1.953
 -37.583   47.996    1.966
 -37.729   48.136    1.913
 -37.876   48.275    1.848
 -38.025   48.414    1.432
 -38.174   48.553    1.384
 -38.324   48.690    1.131
 -38.475   48.827    1.534
 -38.627   48.964    2.195
 -38.781   49.099    1.443
 -38.935   49.235    1.645
 -39.090   49.369    1.267
 -39.247   49.503    0.329
 -39.404   49.636    0.329
 -39.722   49.901    0.454
 -39.883   50.032    0.932
 -40.045   50.163    0.454
 -40.371   50.422    0.807
 -40.536   50.551    0.329
 -40.702   50.680    0.153
 -40.869   50.807    0.153
 -41.037   50.934    0.454
 -41.547   51.312    1.384
 -41.719   51.437    0.153
 -42.418   51.930    0.755
 -42.596   52.052    1.630
 -58.514   59.358    1.932
 -58.774   59.435    2.807
 -59.035   59.512    3.234
 -59.296   59.588    2.707
 -59.559   59.664    1.534
 -59.823   59.739    2.715
 -60.089   59.813    3.466
 -60.355   59.887    3.587
 -60.622   59.960    3.632
 -60.891   60.032    3.575
 -61.160   60.104    3.666
 -61.431   60.175    3.715
 -61.703   60.245    3.756
 -61.975   60.314    3.751
 -62.249   60.383    3.857
 -62.524   60.451    3.891
 -62.801   60.519    3.818
 -63.078   60.586    3.795
 -63.356   60.652    3.881
 -63.635   60.718    3.944
 -63.916   60.782    3.671
 -29.560   33.646    0.153
 -30.021   35.176    0.153
 -30.436   36.379    0.153
 -30.564   36.725    0.153
 -30.698   37.073    0.454
 -30.766   37.247    1.233
 -30.836   37.421    1.267
 -30.907   37.595    1.496
 -30.980   37.770    1.659
 -31.054   37.945    1.432
 -31.129   38.121    1.214
 -31.206   38.297    1.028
 -31.285   38.473    1.329
 -31.364   38.649    1.782
 -31.446   38.826    1.821
 -31.529   39.003    1.976
 -31.613   39.180    2.127
 -31.699   39.358    2.351
 -31.787   39.536    2.413
 -31.876   39.714    2.448
 -31.967   39.893    2.672
 -32.060   40.072    2.672
 -31.979   40.306    2.739
 -32.075   40.486    2.739
 -32.172   40.665    2.770
 -32.270   40.842    2.905
 -32.369   41.019    2.840
 -32.469   41.194    2.919
 -32.570   41.369    2.979
 -32.673   41.542    2.903
 -32.776   41.715    2.872
 -32.881   41.886    2.797
 -32.986   42.057    2.812
 -33.092   42.226    2.931
 -33.200   42.395    2.904
 -33.309   42.562    2.848
 -33.418   42.729    2.962
 -33.529   42.895    2.851
 -33.641   43.060    2.926
 -33.753   43.224    2.802
 -33.867   43.387    2.800
 -33.982   43.549    2.848
 -34.098   43.710    2.902
 -34.215   43.871    2.923
 -34.333   44.030    2.942
 -34.452   44.189    2.807
 -34.572   44.347    2.797
 -34.694   44.504    2.736
 -34.816   44.660    2.625
 -34.939   44.816    2.792
 -35.063   44.970    2.733
 -35.189   45.124    2.864
 -35.315   45.278    2.648
 -35.443   45.430    2.461
 -35.571   45.582    2.573
 -35.701   45.732    2.404
 -35.831   45.883    2.479
 -35.963   46.032    2.356
 -36.096   46.181    2.391
 -36.229   46.328    2.443
 -36.364   46.476    2.162
 -36.500   46.622    2.158
 -36.637   46.768    2.037
 -36.775   46.913    2.236
 -36.914   47.057    2.179
 -37.054   47.201    1.890
 -37.195   47.344    2.072
 -37.337   47.486    2.023
 -37.480   47.628    2.034
 -37.624   47.769    1.716
 -37.769   47.909    1.909
 -37.915   48.049    1.830
 -38.063   48.188    1.839
 -38.211   48.326    1.739
 -38.360   48.464    1.672
 -38.511   48.601    1.744
 -38.662   48.737    1.616
 -38.815   48.873    1.722
 -38.968   49.008    1.874
 -39.123   49.142    1.816
 -39.278   49.276    1.685
 -39.435   49.409    1.195
 -39.592   49.542    0.807
 -39.751   49.674    0.755
 -39.911   49.805    1.083
 -40.072   49.936    0.966
 -40.233   50.066    0.630
 -40.396   50.195    0.329
 -40.725   50.453    0.755
 -40.891   50.580    0.329
 -41.396   50.960    0.454
 -41.737   51.210    0.630
 -41.909   51.334    1.409
 -42.786   51.945    1.515
 -50.992   56.415    0.755
 -51.215   56.511    0.153
 -51.439   56.607    0.454
 -51.664   56.703    0.454
 -51.891   56.798    0.153
 -58.170   59.054    0.932
 -58.427   59.132    2.210
 -58.685   59.210    2.921
 -58.944   59.287    3.182
 -59.203   59.363    2.517
 -59.464   59.439    1.476
 -59.726   59.514    3.143
 -59.990   59.588    3.492
 -60.254   59.662    3.618
 -60.519   59.735    3.669
 -60.786   59.807    3.698
 -61.053   59.879    3.691
 -61.322   59.950    3.665
 -61.592   60.021    3.543
 -61.862   60.091    3.498
 -62.134   60.160    3.731
 -62.407   60.228    3.724
 -62.681   60.296    4.180
 -62.956   60.363    4.287
 -63.232   60.429    4.125
 -63.509   60.495    4.470
 -63.787   60.560    3.781
 -64.067   60.624    3.947
 -29.783   33.781    0.153
 -29.982   34.458    0.153
 -30.426   35.822    0.153
 -30.548   36.166    0.697
 -30.805   36.856    1.195
 -30.873   37.029    1.153
 -30.941   37.202    0.852
 -31.011   37.376    0.630
 -31.082   37.550    0.998
 -31.155   37.724    1.284
 -31.229   37.899    1.344
 -31.305   38.074    1.153
 -31.381   38.249    1.630
 -31.460   38.424    1.755
 -31.540   38.600    1.616
 -31.621   38.776    1.722
 -31.704   38.953    1.960
 -31.788   39.129    2.255
 -31.875   39.306    2.447
 -31.962   39.484    2.422
 -32.052   39.662    2.319
 -32.143   39.840    2.529
 -32.236   40.018    2.529
 -32.155   40.252    2.748
 -32.251   40.431    2.748
 -32.348   40.609    2.799
 -32.447   40.786    2.921
 -32.546   40.962    2.927
 -32.646   41.136    2.954
 -32.748   41.310    2.827
 -32.850   41.483    2.907
 -32.954   41.655    2.900
 -33.058   41.826    2.869
 -33.164   41.995    2.832
 -33.270   42.164    2.918
 -33.378   42.332    2.877
 -33.487   42.499    2.928
 -33.597   42.665    3.003
 -33.707   42.830    2.904
 -33.819   42.994    3.053
 -33.932   43.157    2.930
 -34.046   43.320    2.836
 -34.161   43.481    2.852
 -34.278   43.642    2.820
 -34.395   43.802    2.819
 -34.513   43.961    2.848
 -34.632   44.119    2.732
 -34.753   44.276    2.619
 -34.874   44.432    2.749
 -34.996   44.588    2.613
 -35.120   44.743    2.536
 -35.244   44.897    2.736
 -35.370   45.050    2.739
 -35.497   45.203    2.628
 -35.624   45.354    2.644
 -35.753   45.505    2.481
 -35.883   45.655    2.489
 -36.013   45.805    2.482
 -36.145   45.954    2.359
 -36.278   46.102    2.339
 -36.412   46.249    2.247
 -36.547   46.395    2.324
 -36.683   46.541    2.093
 -36.820   46.686    2.093
 -36.958   46.831    2.261
 -37.098   46.974    2.223
 -37.238   47.117    2.065
 -37.379   47.260    2.145
 -37.521   47.401    2.080
 -37.664   47.542    2.026
 -37.809   47.682    1.898
 -37.954   47.822    1.807
 -38.101   47.961    1.811
 -38.248   48.099    1.830
 -38.397   48.237    1.816
 -38.546   48.374    1.630
 -38.697   48.510    1.409
 -38.848   48.646    1.131
 -39.001   48.781    1.506
 -39.155   48.916    1.830
 -39.309   49.049    2.131
 -39.465   49.183    1.869
 -39.622   49.315    1.652
 -39.780   49.447    1.384
 -39.939   49.578    1.454
 -40.099   49.709    1.432
 -40.259   49.839    0.966
 -40.749   50.226    0.755
 -40.914   50.353    0.932
 -41.080   50.480    0.630
 -41.415   50.733    0.153
 -42.099   51.230    1.195
 -42.272   51.353    1.108
 -42.976   51.839    1.454
 -50.956   56.186    0.454
 -51.178   56.283    0.852
 -51.401   56.379    0.755
 -51.625   56.475    0.454
 -51.850   56.570    0.153
 -52.076   56.664    0.153
 -52.303   56.758    0.630
 -52.531   56.851    0.454
 -52.760   56.944    0.630
 -52.991   57.036    0.454
 -53.223   57.128    0.454
 -53.455   57.218    0.454
 -58.086   58.827    1.409
 -58.341   58.906    2.371
 -58.597   58.984    3.045
 -58.854   59.061    3.064
 -59.112   59.137    2.162
 -59.371   59.213    2.225
 -59.631   59.288    3.372
 -59.892   59.363    3.450
 -60.154   59.437    3.582
 -60.418   59.510    3.581
 -60.682   59.583    3.489
 -60.948   59.655    3.524
 -61.214   59.726    3.447
 -61.482   59.797    3.594
 -61.751   59.867    3.686
 -62.021   59.936    3.718
 -62.291   60.004    3.352
 -62.563   60.072    3.541
 -62.836   60.140    3.976
 -63.110   60.206    4.273
 -63.385   60.272    4.546
 -63.661   60.337    4.388
 -63.938   60.402    3.226
 -30.006   33.915    0.153
 -30.105   34.253    0.153
 -30.316   34.930    0.630
 -30.661   35.953    0.153
 -30.980   36.812    0.630
 -31.047   36.985    0.852
 -31.116   37.158    1.153
 -31.186   37.331    0.630
 -31.257   37.504    0.630
 -31.330   37.678    0.630
 -31.404   37.852    0.153
 -31.479   38.026    1.543
 -31.556   38.201    1.454
 -31.635   38.376    1.496
 -31.715   38.551    1.792
 -31.796   38.726    1.909
 -31.879   38.902    2.195
 -31.964   39.078    2.304
 -32.050   39.255    2.360
 -32.138   39.432    2.280
 -32.227   39.609    2.322
 -32.319   39.786    2.543
 -32.412   39.964    2.543
 -32.331   40.197    2.776
 -32.427   40.375    2.776
 -32.525   40.553    2.796
 -32.623   40.729    2.891
 -32.722   40.904    2.903
 -32.823   41.078    2.817
 -32.924   41.251    2.839
 -33.027   41.423    2.735
 -33.130   41.595    2.858
 -33.235   41.765    2.823
 -33.341   41.934    2.801
 -33.448   42.102    2.975
 -33.556   42.269    2.936
 -33.664   42.435    2.967
 -33.774   42.601    2.967
 -33.885   42.765    3.059
 -33.997   42.928    2.942
 -34.111   43.091    2.936
 -34.225   43.253    2.941
 -34.340   43.414    2.836
 -34.456   43.573    2.818
 -34.574   43.733    2.604
 -34.692   43.891    2.819
 -34.812   44.048    2.620
 -34.932   44.205    2.719
 -35.054   44.361    2.800
 -35.176   44.515    2.638
 -35.300   44.670    2.513
 -35.425   44.823    2.631
 -35.550   44.976    2.672
 -35.677   45.127    2.675
 -35.805   45.278    2.699
 -35.934   45.429    2.553
 -36.064   45.578    2.468
 -36.195   45.727    2.511
 -36.327   45.875    2.303
 -36.460   46.022    2.327
 -36.594   46.169    2.304
 -36.729   46.315    2.269
 -36.866   46.460    2.020
 -37.003   46.604    2.179
 -37.141   46.748    2.056
 -37.281   46.891    2.205
 -37.421   47.033    1.989
 -37.562   47.175    2.080
 -37.705   47.316    2.147
 -37.848   47.456    2.065
 -37.993   47.596    2.088
 -38.139   47.735    2.002
 -38.285   47.873    1.861
 -38.433   48.011    1.913
 -38.581   48.148    1.942
 -38.731   48.284    1.874
 -38.882   48.420    1.329
 -39.034   48.555    0.807
 -39.187   48.689    1.454
 -39.340   48.823    1.665
 -39.495   48.956    1.913
 -39.651   49.088    1.878
 -39.808   49.220    1.865
 -39.966   49.352    1.486
 -40.125   49.482    0.966
 -40.285   49.612    1.214
 -40.446   49.742    1.250
 -40.609   49.871    1.153
 -40.772   49.999    0.697
 -40.936   50.126    0.630
 -41.101   50.253    0.329
 -41.267   50.380    1.108
 -41.603   50.631    0.153
 -42.287   51.126    0.630
 -42.461   51.248    1.329
 -42.635   51.370    0.932
 -42.987   51.611    1.153
 -43.165   51.731    1.108
 -50.921   55.958    0.454
 -51.141   56.055    0.755
 -53.173   56.900    0.153
 -53.404   56.991    0.454
 -53.636   57.081    0.454
 -57.751   58.522    0.932
 -58.003   58.601    1.932
 -58.256   58.680    2.528
 -58.510   58.758    3.091
 -58.765   58.835    2.942
 -59.021   58.912    2.028
 -59.278   58.988    2.872
 -59.537   59.063    3.445
 -59.796   59.138    3.368
 -60.056   59.212    3.593
 -60.318   59.285    3.497
 -60.580   59.358    3.349
 -60.844   59.430    3.440
 -61.109   59.501    3.393
 -61.374   59.572    3.611
 -61.641   59.642    3.293
 -61.909   59.712    3.256
 -62.177   59.781    3.251
 -62.447   59.849    3.493
 -62.718   59.916    3.817
 -62.990   59.983    4.451
 -63.263   60.049    4.372
 -30.716   35.572    0.153
 -30.959   36.254    0.153
 -31.088   36.597    1.153
 -31.154   36.769    0.755
 -31.222   36.941    0.630
 -31.290   37.113    0.998
 -31.360   37.286    0.932
 -31.432   37.459    0.630
 -31.504   37.632    0.454
 -31.578   37.805    0.454
 -31.654   37.979    1.543
 -31.731   38.153    1.585
 -31.809   38.327    1.616
 -31.889   38.502    1.844
 -31.971   38.677    2.085
 -32.054   38.852    2.375
 -32.138   39.027    2.170
 -32.225   39.203    2.229
 -32.313   39.379    2.293
 -32.402   39.555    2.220
 -32.494   39.732    2.419
 -32.587   39.909    2.419
 -32.507   40.142    2.909
 -32.603   40.320    2.909
 -32.700   40.496    2.979
 -32.799   40.672    2.874
 -32.898   40.846    2.938
 -32.999   41.020    2.909
 -33.101   41.192    2.845
 -33.203   41.364    2.850
 -33.307   41.534    2.850
 -33.412   41.703    2.854
 -33.518   41.872    2.848
 -33.625   42.039    2.875
 -33.733   42.206    2.926
 -33.842   42.371    2.988
 -33.952   42.536    2.939
 -34.063   42.700    2.935
 -34.175   42.862    2.971
 -34.288   43.024    2.876
 -34.403   43.185    2.976
 -34.518   43.345    2.930
 -34.635   43.505    2.904
 -34.752   43.663    2.600
 -34.871   43.821    2.764
 -34.990   43.977    2.829
 -35.111   44.133    2.729
 -35.233   44.288    2.704
 -35.356   44.442    2.739
 -35.479   44.596    2.682
 -35.604   44.749    2.567
 -35.730   44.900    2.601
 -35.857   45.052    2.731
 -35.985   45.202    2.729
 -36.115   45.351    2.661
 -36.245   45.500    2.484
 -36.376   45.648    2.543
 -36.508   45.796    2.227
 -36.641   45.942    2.345
 -36.776   46.088    2.335
 -36.911   46.233    2.341
 -37.048   46.378    2.191
 -37.185   46.522    2.136
 -37.324   46.665    2.166
 -37.463   46.807    2.222
 -37.604   46.949    2.085
 -37.745   47.090    2.067
 -37.888   47.230    2.117
 -38.032   47.369    2.062
 -38.176   47.508    1.939
 -38.322   47.647    1.942
 -38.469   47.784    2.138
 -38.617   47.921    1.878
 -38.766   48.058    2.124
 -38.916   48.193    2.014
 -39.066   48.328    1.913
 -39.218   48.463    1.608
 -39.371   48.596    1.195
 -39.525   48.730    1.802
 -39.681   48.862    1.761
 -39.837   48.994    1.811
 -39.994   49.125    1.534
 -40.152   49.256    1.995
 -40.311   49.386    1.593
 -40.471   49.515    0.932
 -40.633   49.644    0.932
 -40.795   49.772    1.344
 -40.958   49.900    1.195
 -41.123   50.027    1.534
 -41.288   50.153    1.195
 -41.454   50.279    0.932
 -42.130   50.776    0.998
 -42.302   50.899    1.233
 -42.474   51.021    0.852
 -42.823   51.264    1.534
 -42.999   51.384    1.233
 -43.175   51.504    1.357
 -50.886   55.730    0.153
 -51.105   55.827    0.755
 -53.584   56.853    0.153
 -53.816   56.943    0.454
 -57.422   58.215    0.630
 -57.671   58.295    1.476
 -57.921   58.375    2.122
 -58.172   58.453    2.748
 -58.425   58.531    3.141
 -58.678   58.609    2.764
 -58.932   58.686    1.932
 -59.187   58.762    3.236
 -59.444   58.837    3.395
 -59.701   58.912    3.311
 -59.960   58.986    3.549
 -60.219   59.060    3.433
 -60.480   59.133    3.368
 -60.741   59.205    3.475
 -61.004   59.277    3.348
 -61.268   59.348    3.617
 -61.533   59.418    3.315
 -61.798   59.487    3.160
 -62.065   59.556    3.926
 -62.333   59.625    4.876
 -62.602   59.693    3.471
 -62.871   59.760    3.821
 -63.142   59.826    4.208
 -30.455   34.181    0.153
 -30.719   35.024    0.153
 -30.832   35.362    0.630
 -30.949   35.702    0.755
 -31.010   35.872    0.153
 -31.071   36.042    0.630
 -31.134   36.213    0.630
 -31.197   36.383    1.108
 -31.262   36.554    0.153
 -31.464   37.069    0.153
 -31.534   37.241    0.755
 -31.753   37.758    0.755
 -31.828   37.931    1.601
 -31.905   38.105    1.568
 -31.984   38.278    1.722
 -32.064   38.452    1.979
 -32.145   38.626    2.160
 -32.228   38.801    2.208
 -32.313   38.976    2.156
 -32.399   39.151    2.271
 -32.487   39.326    2.296
 -32.577   39.502    2.290
 -32.668   39.678    2.372
 -32.762   39.855    2.372
 -32.682   40.087    2.876
 -32.778   40.264    2.876
 -32.876   40.440    2.995
 -32.974   40.615    2.913
 -33.074   40.788    2.808
 -33.175   40.961    2.815
 -33.276   41.133    2.870
 -33.379   41.304    2.823
 -33.483   41.473    2.818
 -33.588   41.642    2.879
 -33.694   41.810    2.987
 -33.801   41.976    2.889
 -33.909   42.142    2.805
 -34.018   42.307    2.843
 -34.129   42.471    2.861
 -34.240   42.634    2.903
 -34.352   42.796    2.986
 -34.466   42.957    2.874
 -34.580   43.118    2.935
 -34.696   43.277    2.936
 -34.812   43.435    2.752
 -34.930   43.593    2.791
 -35.049   43.750    2.616
 -35.169   43.906    2.776
 -35.290   44.061    2.857
 -35.411   44.216    2.975
 -35.534   44.369    2.885
 -35.658   44.522    2.722
 -35.784   44.674    2.688
 -35.910   44.825    2.719
 -36.037   44.975    2.701
 -36.165   45.125    2.776
 -36.294   45.274    2.839
 -36.425   45.422    2.576
 -36.556   45.569    2.568
 -36.689   45.716    2.472
 -36.822   45.862    2.368
 -36.957   46.007    2.362
 -37.092   46.152    2.298
 -37.229   46.295    2.236
 -37.366   46.439    2.254
 -37.505   46.581    2.242
 -37.645   46.723    2.199
 -37.786   46.864    1.992
 -37.927   47.004    1.942
 -38.070   47.143    1.966
 -38.214   47.282    2.005
 -38.359   47.421    1.928
 -38.505   47.558    1.902
 -38.652   47.695    2.218
 -38.800   47.832    2.031
 -38.949   47.967    1.956
 -39.099   48.102    1.992
 -39.250   48.237    1.874
 -39.402   48.370    1.792
 -39.555   48.503    1.886
 -39.710   48.636    1.946
 -39.865   48.768    1.697
 -40.021   48.899    1.744
 -40.178   49.030    1.496
 -40.337   49.160    1.821
 -40.496   49.289    1.839
 -40.656   49.418    1.421
 -40.818   49.546    1.028
 -40.980   49.673    1.432
 -41.144   49.800    1.665
 -41.308   49.927    1.797
 -41.474   50.052    1.716
 -41.640   50.177    0.998
 -41.976   50.426    0.153
 -42.317   50.672    1.056
 -42.488   50.794    1.108
 -42.661   50.916    1.233
 -42.835   51.037    0.153
 -43.009   51.157    0.998
 -43.185   51.277    1.755
 -51.069   55.599    0.454
 -53.304   56.535    0.153
 -53.533   56.625    0.755
 -53.763   56.715    0.153
 -57.345   57.989    0.630
 -57.592   58.069    1.585
 -57.840   58.148    2.363
 -58.090   58.227    2.965
 -58.340   58.305    3.075
 -58.592   58.382    2.570
 -58.844   58.459    2.652
 -59.098   58.536    3.385
 -59.352   58.611    3.274
 -59.608   58.686    3.315
 -59.864   58.761    3.565
 -60.122   58.834    3.362
 -60.381   58.907    3.458
 -60.640   58.980    3.438
 -60.901   59.052    3.320
 -61.163   59.123    3.486
 -61.426   59.193    3.380
 -61.689   59.263    3.168
 -61.954   59.332    3.031
 -62.220   59.401    2.903
 -62.487   59.469    4.285
 -62.755   59.536    3.676
 -63.023   59.602    3.704
 -63.293   59.668    3.225
 -30.680   34.313    0.153
 -30.732   34.481    0.153
 -31.123   35.661    0.329
 -31.307   36.171    0.630
 -31.371   36.341    0.630
 -31.436   36.511    0.454
 -31.570   36.853    0.630
 -31.638   37.024    0.998
 -31.708   37.195    0.153
 -31.780   37.367    0.153
 -31.852   37.539    1.267
 -31.927   37.711    0.998
 -32.002   37.884    1.543
 -32.079   38.056    1.267
 -32.158   38.229    1.766
 -32.238   38.403    1.902
 -32.319   38.576    1.973
 -32.402   38.750    2.179
 -32.487   38.924    2.214
 -32.573   39.099    2.370
 -32.661   39.273    2.356
 -32.751   39.448    2.318
 -32.843   39.624    2.345
 -32.936   39.800    2.345
 -32.857   40.031    2.809
 -32.953   40.208    2.809
 -33.051   40.383    2.935
 -33.149   40.557    2.716
 -33.249   40.730    2.663
 -33.350   40.902    2.654
 -33.452   41.073    2.748
 -33.555   41.243    2.857
 -33.659   41.412    2.889
 -33.764   41.580    2.956
 -33.870   41.747    2.811
 -33.977   41.913    2.921
 -34.085   42.078    2.832
 -34.195   42.243    2.815
 -34.305   42.406    2.836
 -34.416   42.568    2.911
 -34.529   42.729    2.913
 -34.642   42.890    2.807
 -34.757   43.049    2.840
 -34.873   43.208    2.965
 -34.990   43.366    2.832
 -35.107   43.523    2.705
 -35.226   43.679    2.712
 -35.346   43.834    2.757
 -35.467   43.989    2.638
 -35.589   44.143    2.767
 -35.713   44.295    2.797
 -35.837   44.447    2.768
 -35.962   44.599    2.687
 -36.088   44.749    2.632
 -36.216   44.899    2.673
 -36.344   45.048    2.680
 -36.474   45.196    2.844
 -36.604   45.343    2.803
 -36.736   45.490    2.610
 -36.868   45.636    2.597
 -37.002   45.781    2.536
 -37.137   45.926    2.425
 -37.272   46.070    2.220
 -37.409   46.213    2.240
 -37.547   46.355    2.193
 -37.686   46.497    2.233
 -37.826   46.638    2.090
 -37.967   46.778    2.005
 -38.109   46.918    2.088
 -38.252   47.057    1.989
 -38.396   47.195    2.085
 -38.541   47.332    1.995
 -38.687   47.469    1.917
 -38.834   47.606    2.222
 -38.982   47.741    2.153
 -39.132   47.876    1.946
 -39.282   48.011    1.963
 -39.433   48.144    1.970
 -39.585   48.277    1.882
 -39.739   48.410    1.924
 -39.893   48.542    2.100
 -40.048   48.673    1.816
 -40.205   48.803    1.766
 -40.362   48.933    1.577
 -40.521   49.063    1.454
 -40.680   49.191    1.777
 -40.841   49.319    1.946
 -41.002   49.447    1.704
 -41.165   49.574    1.623
 -41.328   49.700    1.329
 -41.493   49.826    1.524
 -41.659   49.951    1.432
 -41.825   50.075    1.284
 -41.993   50.199    0.755
 -42.162   50.323    0.630
 -42.331   50.445    0.630
 -42.502   50.567    0.755
 -42.674   50.689    1.515
 -42.847   50.810    0.630
 -43.020   50.930    0.755
 -51.251   55.467    0.755
 -53.027   56.216    0.153
 -53.254   56.307    0.755
 -53.482   56.397    0.630
 -57.269   57.762    1.409
 -57.514   57.842    2.078
 -57.761   57.921    2.680
 -58.008   58.000    3.100
 -58.257   58.078    2.972
 -58.506   58.156    3.184
 -58.757   58.233    3.866
 -59.009   58.309    3.383
 -59.262   58.385    3.203
 -59.515   58.460    3.356
 -59.770   58.535    3.469
 -60.026   58.609    3.485
 -60.283   58.682    3.471
 -60.541   58.754    3.467
 -60.799   58.826    3.501
 -61.059   58.898    3.408
 -61.320   58.968    3.118
 -61.582   59.038    3.131
 -61.845   59.108    2.765
 -62.109   59.176    2.599
 -62.374   59.244    3.040
 -62.639   59.312    3.700
 -62.906   59.378    3.304
 -31.180   35.284    0.153
 -31.419   35.959    0.153
 -31.481   36.129    0.630
 -31.545   36.298    0.153
 -31.676   36.638    0.932
 -31.812   36.979    0.153
 -31.882   37.150    0.998
 -31.953   37.321    0.755
 -32.026   37.492    0.852
 -32.100   37.664    0.852
 -32.176   37.836    1.175
 -32.253   38.008    1.807
 -32.331   38.180    1.652
 -32.411   38.353    2.048
 -32.493   38.526    2.067
 -32.576   38.699    2.062
 -32.661   38.872    2.370
 -32.747   39.046    2.212
 -32.835   39.220    2.301
 -32.925   39.395    2.459
 -33.017   39.569    2.446
 -33.110   39.744    2.446
 -33.031   39.976    2.744
 -33.128   40.151    2.744
 -33.225   40.326    2.634
 -33.324   40.499    2.562
 -33.424   40.672    2.505
 -33.525   40.843    2.678
 -33.627   41.013    2.680
 -33.730   41.183    2.723
 -33.834   41.351    2.861
 -33.939   41.518    2.940
 -34.045   41.685    2.849
 -34.152   41.850    2.904
 -34.261   42.014    2.973
 -34.370   42.178    2.895
 -34.481   42.340    2.887
 -34.592   42.502    2.829
 -34.705   42.662    2.905
 -34.819   42.822    2.879
 -34.933   42.981    2.848
 -35.049   43.139    2.981
 -35.166   43.296    2.942
 -35.284   43.452    2.797
 -35.403   43.608    2.763
 -35.523   43.762    2.792
 -35.645   43.916    2.674
 -35.767   44.069    2.787
 -35.890   44.221    2.717
 -36.015   44.373    2.726
 -36.140   44.523    2.816
 -36.266   44.673    2.748
 -36.394   44.822    2.760
 -36.523   44.970    2.533
 -36.652   45.118    2.716
 -36.783   45.264    2.839
 -36.915   45.410    2.655
 -37.047   45.556    2.633
 -37.181   45.700    2.549
 -37.316   45.844    2.534
 -37.452   45.987    2.338
 -37.589   46.130    2.355
 -37.727   46.271    2.120
 -37.866   46.412    2.214
 -38.006   46.552    2.090
 -38.147   46.692    2.040
 -38.289   46.831    2.117
 -38.433   46.969    2.078
 -38.577   47.107    1.976
 -38.722   47.244    1.953
 -38.868   47.380    2.059
 -39.016   47.516    2.149
 -39.164   47.651    2.090
 -39.313   47.785    2.236
 -39.464   47.919    2.266
 -39.615   48.052    2.179
 -39.768   48.184    2.153
 -39.921   48.316    2.162
 -40.076   48.447    2.122
 -40.231   48.577    1.949
 -40.388   48.707    1.890
 -40.545   48.837    1.551
 -40.704   48.965    1.315
 -40.863   49.093    1.396
 -41.024   49.221    1.942
 -41.186   49.348    2.020
 -41.348   49.474    1.844
 -41.512   49.599    0.551
 -41.677   49.724    1.250
 -41.843   49.849    1.623
 -42.009   49.973    1.153
 -42.177   50.096    0.755
 -42.346   50.219    0.329
 -42.516   50.341    0.630
 -42.687   50.462    0.630
 -42.858   50.583    0.852
 -43.556   51.061    0.153
 -43.733   51.179    0.454
 -43.911   51.296    0.755
 -44.090   51.413    0.153
 -51.432   55.334    0.454
 -53.205   56.079    0.852
 -53.432   56.169    0.630
 -56.950   57.454    1.329
 -57.193   57.535    1.909
 -57.437   57.615    2.590
 -57.682   57.694    3.014
 -57.928   57.773    3.086
 -58.175   57.852    2.778
 -58.423   57.929    3.662
 -58.671   58.007    3.999
 -58.921   58.083    3.537
 -59.172   58.159    3.267
 -59.424   58.234    3.319
 -59.677   58.309    3.447
 -59.931   58.383    3.414
 -60.186   58.456    3.254
 -60.442   58.529    3.665
 -60.699   58.601    3.673
 -60.957   58.672    3.411
 -61.216   58.743    3.124
 -61.476   58.813    3.100
 -61.737   58.883    3.044
 -61.999   58.952    2.593
 -62.262   59.020    2.706
 -62.526   59.087    3.782
 -31.133   34.574    0.153
 -31.241   34.908    0.153
 -31.531   35.749    0.329
 -31.592   35.917    0.630
 -31.718   36.255    0.454
 -31.783   36.425    1.056
 -31.849   36.594    0.630
 -31.917   36.764    0.454
 -31.985   36.934    0.153
 -32.055   37.104    0.153
 -32.199   37.445    0.153
 -32.274   37.616    0.755
 -32.349   37.788    0.932
 -32.426   37.959    1.421
 -32.505   38.131    1.830
 -32.585   38.303    2.026
 -32.666   38.475    2.008
 -32.749   38.648    2.164
 -32.834   38.820    2.338
 -32.921   38.994    2.208
 -33.009   39.167    2.324
 -33.099   39.341    2.400
 -33.190   39.515    2.595
 -33.284   39.689    2.595
 -33.205   39.920    2.470
 -33.302   40.095    2.470
 -33.400   40.269    2.405
 -33.498   40.441    2.479
 -33.598   40.613    2.462
 -33.699   40.784    2.519
 -33.801   40.953    2.663
 -33.904   41.122    2.745
 -34.008   41.289    2.768
 -34.114   41.456    2.767
 -34.220   41.621    2.916
 -34.327   41.786    2.856
 -34.436   41.950    2.949
 -34.545   42.112    2.955
 -34.656   42.274    2.934
 -34.768   42.435    2.912
 -34.881   42.595    2.920
 -34.994   42.754    2.897
 -35.109   42.912    2.883
 -35.225   43.069    2.901
 -35.342   43.226    2.971
 -35.460   43.381    2.927
 -35.580   43.536    2.774
 -35.700   43.690    2.684
 -35.821   43.843    2.630
 -35.944   43.995    2.696
 -36.067   44.147    2.713
 -36.192   44.297    2.687
 -36.317   44.447    2.725
 -36.444   44.596    2.641
 -36.572   44.745    2.786
 -36.700   44.892    2.650
 -36.830   45.039    2.747
 -36.961   45.185    2.855
 -37.093   45.330    2.596
 -37.226   45.475    2.550
 -37.360   45.619    2.496
 -37.495   45.762    2.638
 -37.631   45.904    2.413
 -37.768   46.046    2.292
 -37.906   46.187    2.140
 -38.045   46.327    2.138
 -38.186   46.467    2.199
 -38.327   46.606    2.105
 -38.469   46.744    2.304
 -38.613   46.882    2.129
 -38.757   47.018    2.048
 -38.902   47.155    2.037
 -39.049   47.290    1.989
 -39.196   47.425    2.045
 -39.345   47.559    2.227
 -39.494   47.693    2.034
 -39.645   47.826    2.005
 -39.796   47.958    2.396
 -39.949   48.090    2.181
 -40.103   48.221    1.998
 -40.257   48.352    2.080
 -40.413   48.482    1.902
 -40.570   48.611    1.921
 -40.727   48.739    1.857
 -40.886   48.867    1.787
 -41.046   48.995    1.750
 -41.207   49.122    1.807
 -41.368   49.248    1.678
 -41.531   49.373    1.989
 -41.695   49.498    1.678
 -41.860   49.623    1.710
 -42.026   49.746    1.551
 -42.193   49.870    1.486
 -42.360   49.992    1.175
 -42.529   50.114    1.214
 -42.699   50.236    1.396
 -42.870   50.356    1.267
 -43.042   50.477    1.396
 -43.215   50.596    1.357
 -43.389   50.715    1.421
 -43.564   50.834    1.543
 -43.740   50.952    1.153
 -43.917   51.069    1.131
 -44.095   51.186    0.630
 -44.274   51.302    0.153
 -44.454   51.418    0.852
 -51.179   55.010    0.153
 -51.395   55.106    0.153
 -51.612   55.201    0.852
 -51.829   55.295    0.153
 -52.933   55.759    0.153
 -53.157   55.850    0.755
 -53.382   55.941    0.153
 -56.637   57.145    0.630
 -56.878   57.226    1.409
 -57.119   57.307    2.551
 -57.361   57.388    3.016
 -57.604   57.467    3.116
 -57.848   57.546    2.915
 -58.093   57.625    3.320
 -58.340   57.703    3.905
 -58.587   57.780    3.833
 -58.835   57.856    3.361
 -59.084   57.932    3.447
 -59.334   58.008    3.550
 -59.586   58.083    3.918
 -59.838   58.157    3.311
 -60.091   58.230    3.398
 -60.345   58.303    3.365
 -60.600   58.375    3.474
 -60.856   58.447    5.315
 -61.114   58.518    4.940
 -61.372   58.588    4.174
 -61.631   58.658    2.250
 -61.891   58.727    3.019
 -62.152   58.795    2.742
 -62.414   58.863    3.900
 -31.704   35.708    0.630
 -31.766   35.876    0.630
 -31.828   36.044    0.153
 -31.957   36.381    0.153
 -32.023   36.550    0.454
 -32.090   36.719    0.153
 -32.159   36.889    0.153
 -32.372   37.399    0.630
 -32.447   37.569    0.852
 -32.522   37.739    1.329
 -32.599   37.910    1.315
 -32.678   38.081    1.623
 -32.758   38.253    1.839
 -32.839   38.424    1.848
 -32.922   38.596    2.005
 -33.007   38.768    2.088
 -33.094   38.941    2.158
 -33.182   39.113    2.216
 -33.272   39.287    2.360
 -33.363   39.460    2.411
 -33.457   39.633    2.411
 -33.379   39.864    2.401
 -33.475   40.038    2.401
 -33.573   40.211    2.471
 -33.672   40.383    2.424
 -33.772   40.554    2.632
 -33.873   40.724    2.539
 -33.975   40.893    2.687
 -34.078   41.061    2.784
 -34.183   41.228    2.856
 -34.288   41.393    2.825
 -34.394   41.558    2.769
 -34.502   41.722    2.926
 -34.610   41.885    2.899
 -34.720   42.047    2.958
 -34.831   42.208    2.878
 -34.943   42.368    2.952
 -35.056   42.527    2.900
 -35.169   42.686    2.944
 -35.285   42.843    2.928
 -35.401   43.000    2.922
 -35.518   43.155    2.925
 -35.636   43.310    2.927
 -35.755   43.464    2.877
 -35.876   43.617    2.680
 -35.997   43.770    2.678
 -36.120   43.921    2.663
 -36.243   44.072    2.729
 -36.368   44.222    2.746
 -36.494   44.371    2.802
 -36.621   44.519    2.814
 -36.748   44.667    2.762
 -36.877   44.814    2.698
 -37.007   44.960    2.870
 -37.138   45.105    2.789
 -37.270   45.250    2.641
 -37.403   45.394    2.494
 -37.538   45.537    2.489
 -37.673   45.679    2.556
 -37.809   45.821    2.606
 -37.946   45.962    2.287
 -38.085   46.102    2.187
 -38.224   46.242    2.252
 -38.364   46.381    2.201
 -38.506   46.519    2.088
 -38.648   46.656    2.310
 -38.792   46.793    2.195
 -38.936   46.930    1.992
 -39.082   47.065    2.208
 -39.229   47.200    2.189
 -39.376   47.334    2.045
 -39.525   47.468    2.028
 -39.675   47.601    1.771
 -39.825   47.733    2.105
 -39.977   47.865    2.298
 -40.130   47.996    2.222
 -40.283   48.126    2.008
 -40.438   48.256    2.080
 -40.594   48.385    1.882
 -40.751   48.514    1.807
 -40.909   48.642    1.935
 -41.068   48.769    1.946
 -41.227   48.896    1.807
 -41.388   49.022    1.543
 -41.550   49.147    1.601
 -41.713   49.272    1.630
 -41.877   49.397    1.995
 -42.042   49.520    1.652
 -42.208   49.643    1.344
 -42.375   49.766    1.083
 -42.543   49.888    0.966
 -42.712   50.009    1.250
 -42.882   50.130    1.716
 -43.053   50.250    1.782
 -43.225   50.370    1.857
 -43.398   50.489    1.534
 -43.572   50.607    1.543
 -43.747   50.725    1.396
 -43.923   50.842    1.665
 -44.100   50.959    0.329
 -44.278   51.075    0.894
 -44.457   51.191    0.153
 -44.637   51.306    0.454
 -44.818   51.420    0.852
 -45.000   51.534    0.153
 -45.183   51.647    1.233
 -45.367   51.760    1.108
 -45.552   51.872    1.534
 -45.738   51.984    1.710
 -45.925   52.095    1.329
 -46.113   52.205    1.409
 -51.358   54.878    0.153
 -52.007   55.161    0.454
 -52.445   55.347    0.153
 -52.665   55.440    0.153
 -52.887   55.531    0.153
 -53.109   55.622    0.153
 -56.330   56.835    0.630
 -56.567   56.917    1.630
 -56.806   56.999    2.459
 -57.045   57.080    3.049
 -57.286   57.160    3.139
 -57.527   57.240    2.934
 -57.770   57.319    3.249
 -58.013   57.398    3.816
 -58.258   57.476    3.899
 -58.503   57.553    3.553
 -58.750   57.630    3.354
 -58.997   57.706    3.446
 -59.246   57.781    3.662
 -59.495   57.856    3.484
 -59.746   57.930    3.388
 -59.997   58.004    3.270
 -60.249   58.077    3.417
 -60.503   58.149    3.378
 -60.757   58.221    2.967
 -61.012   58.292    2.549
 -61.269   58.363    1.973
 -61.526   58.432    2.269
 -61.784   58.502    3.207
 -62.043   58.570    3.571
 -62.303   58.638    3.756
 -31.759   35.332    0.932
 -31.818   35.499    0.630
 -31.878   35.666    0.630
 -32.001   36.002    0.329
 -32.130   36.338    0.755
 -32.196   36.506    0.630
 -32.263   36.675    0.153
 -32.331   36.844    0.153
 -32.401   37.013    0.755
 -32.473   37.182    0.630
 -32.545   37.351    1.195
 -32.619   37.521    1.028
 -32.695   37.691    1.250
 -32.772   37.861    1.175
 -32.850   38.032    1.750
 -32.930   38.202    1.816
 -33.012   38.373    1.839
 -33.095   38.545    1.917
 -33.180   38.716    2.095
 -33.266   38.888    2.034
 -33.354   39.060    2.282
 -33.444   39.232    2.375
 -33.536   39.405    2.222
 -33.629   39.578    2.222
 -33.552   39.807    2.280
 -33.649   39.981    2.280
 -33.747   40.153    2.266
 -33.845   40.325    2.315
 -33.945   40.495    2.573
 -34.047   40.664    2.675
 -34.149   40.832    2.638
 -34.252   40.999    2.719
 -34.356   41.165    2.777
 -34.462   41.330    2.934
 -34.568   41.495    2.753
 -34.676   41.658    2.760
 -34.784   41.820    2.930
 -34.894   41.981    2.947
 -35.005   42.142    3.018
 -35.117   42.301    2.874
 -35.230   42.459    2.955
 -35.344   42.617    2.915
 -35.459   42.774    2.858
 -35.575   42.930    2.989
 -35.693   43.084    2.976
 -35.811   43.239    2.974
 -35.931   43.392    2.943
 -36.051   43.544    2.822
 -36.173   43.696    2.889
 -36.295   43.847    2.711
 -36.419   43.997    2.687
 -36.544   44.146    2.725
 -36.670   44.294    2.760
 -36.797   44.442    2.779
 -36.925   44.589    2.877
 -37.054   44.735    2.888
 -37.184   44.880    2.892
 -37.315   45.025    2.701
 -37.447   45.169    2.694
 -37.581   45.312    2.617
 -37.715   45.454    2.562
 -37.850   45.596    2.668
 -37.987   45.737    2.509
 -38.124   45.877    2.360
 -38.262   46.017    2.177
 -38.402   46.156    2.357
 -38.543   46.294    2.212
 -38.684   46.432    2.112
 -38.827   46.568    2.247
 -38.970   46.705    2.371
 -39.115   46.840    2.243
 -39.261   46.975    2.153
 -39.408   47.109    2.183
 -39.555   47.243    2.234
 -39.704   47.376    2.059
 -39.854   47.508    1.998
 -40.005   47.640    2.296
 -40.157   47.771    2.222
 -40.310   47.901    2.078
 -40.463   48.031    1.902
 -40.618   48.160    2.070
 -40.774   48.288    1.953
 -40.931   48.416    1.792
 -41.089   48.543    1.942
 -41.248   48.670    1.913
 -41.408   48.796    1.852
 -41.569   48.922    1.825
 -41.731   49.046    1.678
 -41.894   49.171    1.848
 -42.058   49.294    2.083
 -42.223   49.417    1.992
 -42.389   49.540    1.821
 -42.556   49.662    1.722
 -42.724   49.783    1.739
 -42.893   49.904    1.638
 -43.063   50.024    1.704
 -43.234   50.143    1.704
 -43.407   50.262    1.315
 -43.580   50.381    0.755
 -43.754   50.498    1.056
 -43.929   50.616    1.761
 -44.105   50.732    1.616
 -44.282   50.848    1.175
 -44.460   50.964    0.630
 -44.819   51.193    0.153
 -45.000   51.307    0.755
 -45.182   51.420    0.454
 -45.549   51.645    1.329
 -45.734   51.756    1.329
 -45.920   51.867    1.233
 -46.107   51.978    1.329
 -51.322   54.649    0.153
 -51.751   54.839    0.153
 -51.967   54.933    0.932
 -52.184   55.026    1.195
 -52.402   55.119    1.108
 -52.621   55.211    0.852
 -52.841   55.303    0.755
 -53.062   55.394    0.153
 -56.027   56.525    0.630
 -56.262   56.608    1.409
 -56.498   56.690    2.394
 -56.735   56.771    2.940
 -56.973   56.853    3.124
 -57.211   56.933    3.046
 -57.451   57.013    3.309
 -57.692   57.092    3.776
 -57.934   57.171    3.894
 -58.177   57.249    3.631
 -58.421   57.326    3.420
 -58.666   57.403    3.392
 -58.911   57.479    3.488
 -59.158   57.555    3.591
 -59.406   57.630    3.597
 -59.655   57.704    3.465
 -59.904   57.778    3.399
 -60.155   57.851    3.227
 -60.406   57.923    3.028
 -60.659   57.995    2.890
 -60.912   58.066    3.257
 -61.167   58.137    3.502
 -61.422   58.207    3.510
 -61.678   58.276    3.543
 -61.936   58.345    3.521
 -32.174   35.959    0.153
 -32.238   36.127    0.551
 -32.302   36.294    0.153
 -32.368   36.462    0.153
 -32.435   36.630    0.454
 -32.504   36.798    0.755
 -32.574   36.967    0.454
 -32.645   37.135    0.894
 -32.718   37.304    1.214
 -32.792   37.473    1.153
 -32.867   37.643    1.056
 -32.944   37.812    1.432
 -33.023   37.982    1.524
 -33.103   38.152    1.852
 -33.184   38.322    1.890
 -33.267   38.493    1.946
 -33.352   38.664    1.928
 -33.439   38.835    2.112
 -33.527   39.006    2.197
 -33.617   39.178    2.122
 -33.708   39.349    2.316
 -33.802   39.522    2.316
 -33.725   39.751    2.376
 -33.822   39.924    2.376
 -33.919   40.095    2.372
 -34.018   40.266    2.306
 -34.118   40.435    2.512
 -34.220   40.604    2.628
 -34.322   40.771    2.770
 -34.425   40.938    2.707
 -34.529   41.103    2.717
 -34.635   41.267    2.930
 -34.742   41.431    2.897
 -34.849   41.593    2.742
 -34.958   41.755    2.856
 -35.068   41.915    2.988
 -35.179   42.075    3.011
 -35.291   42.233    2.954
 -35.404   42.391    2.995
 -35.518   42.548    2.982
 -35.633   42.704    2.839
 -35.750   42.859    2.952
 -35.867   43.013    3.025
 -35.986   43.167    2.972
 -36.105   43.319    2.901
 -36.226   43.471    2.916
 -36.348   43.622    2.842
 -36.470   43.772    2.787
 -36.594   43.921    2.632
 -36.719   44.070    2.698
 -36.845   44.217    2.692
 -36.972   44.364    2.739
 -37.100   44.510    2.831
 -37.230   44.656    3.024
 -37.360   44.800    2.768
 -37.491   44.944    2.709
 -37.623   45.087    2.731
 -37.757   45.230    2.534
 -37.891   45.372    2.617
 -38.027   45.513    2.737
 -38.163   45.653    2.534
 -38.301   45.792    2.439
 -38.440   45.931    2.271
 -38.579   46.069    2.227
 -38.720   46.207    2.272
 -38.862   46.344    2.206
 -39.004   46.480    2.416
 -39.148   46.615    2.313
 -39.293   46.750    2.168
 -39.439   46.884    2.212
 -39.586   47.018    2.240
 -39.734   47.151    2.040
 -39.883   47.283    1.924
 -40.033   47.415    2.002
 -40.184   47.546    2.236
 -40.336   47.676    2.080
 -40.489   47.806    2.062
 -40.643   47.935    2.093
 -40.798   48.063    1.792
 -40.954   48.191    1.913
 -41.111   48.318    1.750
 -41.269   48.445    1.865
 -41.428   48.571    1.869
 -41.588   48.696    1.861
 -41.749   48.821    1.874
 -41.911   48.945    1.787
 -42.074   49.069    1.782
 -42.238   49.192    1.771
 -42.404   49.314    1.777
 -42.570   49.436    1.672
 -42.737   49.557    1.432
 -42.905   49.678    1.486
 -43.074   49.798    1.506
 -43.244   49.917    0.894
 -43.415   50.036    0.153
 -43.587   50.154    0.153
 -44.110   50.506    1.865
 -44.286   50.622    1.771
 -44.463   50.737    0.807
 -44.641   50.852    0.630
 -44.820   50.966    0.153
 -45.000   51.080    0.153
 -45.181   51.193    0.852
 -45.363   51.306    0.755
 -45.546   51.418    0.932
 -45.915   51.640    1.233
 -51.286   54.421    0.153
 -51.712   54.611    0.153
 -51.927   54.705    1.384
 -52.143   54.798    1.267
 -52.359   54.891    1.496
 -52.577   54.983    1.608
 -52.796   55.075    1.704
 -53.015   55.166    1.678
 -53.236   55.256    1.691
 -53.458   55.346    1.659
 -53.680   55.435    1.300
 -53.904   55.524    1.329
 -54.129   55.612    0.852
 -54.354   55.700    0.454
 -55.961   56.297    0.932
 -56.195   56.380    2.070
 -56.429   56.462    2.813
 -56.664   56.544    3.141
 -56.901   56.625    3.206
 -57.138   56.705    3.318
 -57.376   56.785    3.736
 -57.616   56.865    3.873
 -57.856   56.943    3.675
 -58.097   57.022    3.391
 -58.339   57.099    3.359
 -58.583   57.176    3.425
 -58.827   57.252    3.448
 -59.072   57.328    3.486
 -59.318   57.403    3.634
 -59.565   57.477    3.307
 -59.813   57.551    3.096
 -60.061   57.625    2.620
 -60.311   57.697    2.424
 -60.562   57.769    2.753
 -60.814   57.840    3.325
 -61.066   57.911    3.575
 -32.475   36.250    0.454
 -32.541   36.418    0.153
 -32.608   36.585    0.630
 -32.676   36.753    0.454
 -32.746   36.921    0.894
 -32.817   37.089    1.315
 -32.890   37.257    0.998
 -32.964   37.425    1.384
 -33.039   37.594    0.932
 -33.116   37.763    1.432
 -33.195   37.932    1.761
 -33.275   38.101    1.665
 -33.356   38.271    1.989
 -33.439   38.441    2.085
 -33.524   38.611    1.882
 -33.610   38.781    2.008
 -33.699   38.952    2.245
 -33.788   39.123    2.327
 -33.880   39.294    2.303
 -33.974   39.465    2.303
 -33.897   39.694    2.338
 -33.994   39.866    2.338
 -34.092   40.037    2.470
 -34.191   40.207    2.492
 -34.291   40.376    2.586
 -34.392   40.543    2.757
 -34.494   40.710    2.812
 -34.598   40.876    2.705
 -34.702   41.040    2.758
 -34.808   41.204    2.777
 -34.914   41.367    2.998
 -35.022   41.528    2.918
 -35.131   41.689    2.884
 -35.241   41.849    2.932
 -35.352   42.008    3.050
 -35.464   42.166    3.060
 -35.577   42.323    3.004
 -35.692   42.479    2.999
 -35.807   42.634    2.916
 -35.923   42.788    2.977
 -36.041   42.942    3.028
 -36.159   43.094    2.972
 -36.279   43.246    2.936
 -36.400   43.397    2.881
 -36.522   43.547    2.752
 -36.645   43.697    2.870
 -36.769   43.845    2.818
 -36.894   43.993    2.728
 -37.020   44.140    2.602
 -37.147   44.286    2.793
 -37.275   44.431    2.895
 -37.405   44.576    2.789
 -37.535   44.720    2.812
 -37.667   44.863    2.717
 -37.799   45.006    2.687
 -37.933   45.147    2.598
 -38.067   45.288    2.556
 -38.203   45.429    2.760
 -38.339   45.568    2.491
 -38.477   45.707    2.407
 -38.616   45.845    2.293
 -38.756   45.983    2.231
 -38.897   46.119    2.075
 -39.038   46.256    2.277
 -39.181   46.391    2.351
 -39.325   46.526    2.234
 -39.470   46.660    2.355
 -39.616   46.793    2.243
 -39.763   46.926    2.210
 -39.911   47.058    2.193
 -40.060   47.190    2.051
 -40.210   47.321    2.151
 -40.362   47.451    2.327
 -40.514   47.581    2.131
 -40.667   47.710    2.026
 -40.821   47.838    2.065
 -40.976   47.966    2.170
 -41.132   48.093    2.031
 -41.289   48.219    1.766
 -41.448   48.345    1.792
 -41.607   48.471    1.953
 -41.767   48.595    1.890
 -41.928   48.720    1.902
 -42.090   48.843    1.882
 -42.254   48.966    1.685
 -42.418   49.088    1.329
 -42.583   49.210    1.384
 -42.749   49.331    1.443
 -42.916   49.452    1.250
 -43.085   49.572    0.697
 -43.254   49.691    0.630
 -43.424   49.810    1.028
 -43.595   49.928    0.153
 -44.114   50.279    0.153
 -44.290   50.395    1.616
 -44.466   50.511    1.825
 -44.643   50.625    1.233
 -44.821   50.740    0.329
 -45.000   50.853    0.454
 -45.180   50.966    0.755
 -45.361   51.079    0.630
 -45.543   51.191    0.153
 -46.095   51.523    0.630
 -46.281   51.633    1.267
 -47.611   52.385    0.630
 -51.461   54.288    0.153
 -51.674   54.382    0.630
 -51.887   54.476    1.357
 -52.102   54.570    1.409
 -52.317   54.662    1.704
 -52.534   54.755    1.697
 -52.751   54.846    2.321
 -52.969   54.937    2.532
 -53.189   55.028    2.562
 -53.409   55.118    2.577
 -53.630   55.207    2.556
 -53.852   55.296    2.518
 -54.076   55.384    2.399
 -54.300   55.472    2.164
 -54.525   55.559    1.953
 -54.751   55.645    1.878
 -54.978   55.731    1.630
 -55.206   55.817    1.476
 -55.435   55.901    2.043
 -55.665   55.985    1.898
 -55.896   56.069    2.312
 -56.128   56.152    2.846
 -56.361   56.234    3.148
 -56.595   56.316    3.242
 -56.830   56.397    3.401
 -57.066   56.478    3.703
 -57.302   56.558    3.845
 -57.540   56.637    3.701
 -57.779   56.716    3.449
 -58.018   56.794    3.349
 -58.259   56.872    3.412
 -58.500   56.949    3.469
 -58.743   57.025    3.445
 -58.986   57.101    3.732
 -59.231   57.176    4.065
 -59.476   57.251    5.272
 -59.722   57.325    5.115
 -59.969   57.398    3.127
 -60.217   57.471    1.909
 -60.466   57.543    3.414
 -60.716   57.614    3.701
 -60.967   57.685    3.304
 -61.219   57.755    2.712
 -32.457   35.708    0.630
 -32.519   35.874    0.454
 -32.647   36.207    0.697
 -32.713   36.373    0.932
 -32.780   36.540    0.755
 -32.848   36.707    0.630
 -32.918   36.874    1.083
 -32.989   37.042    1.409
 -33.062   37.209    1.329
 -33.136   37.377    1.300
 -33.211   37.545    1.357
 -33.288   37.713    1.678
 -33.366   37.882    1.496
 -33.446   38.051    1.638
 -33.528   38.220    2.028
 -33.611   38.389    1.960
 -33.696   38.558    2.120
 -33.782   38.728    2.127
 -33.870   38.898    2.212
 -33.960   39.068    2.252
 -34.052   39.238    2.266
 -34.145   39.409    2.266
 -34.069   39.637    2.329
 -34.166   39.808    2.329
 -34.264   39.979    2.405
 -34.363   40.148    2.487
 -34.463   40.316    2.558
 -34.564   40.483    2.810
 -34.666   40.649    2.720
 -34.770   40.814    2.638
 -34.874   40.977    2.682
 -34.980   41.140    2.835
 -35.087   41.302    2.998
 -35.194   41.463    2.955
 -35.303   41.623    2.926
 -35.413   41.782    2.988
 -35.525   41.940    3.026
 -35.637   42.097    3.103
 -35.750   42.254    3.116
 -35.864   42.409    2.855
 -35.980   42.564    2.964
 -36.096   42.717    2.992
 -36.214   42.870    3.032
 -36.333   43.022    2.991
 -36.453   43.173    3.033
 -36.573   43.323    2.972
 -36.695   43.472    2.840
 -36.818   43.621    2.829
 -36.943   43.769    2.888
 -37.068   43.916    2.875
 -37.194   44.062    2.588
 -37.321   44.208    2.723
 -37.450   44.352    3.021
 -37.579   44.496    2.948
 -37.710   44.639    2.814
 -37.841   44.782    2.703
 -37.974   44.923    2.667
 -38.107   45.064    2.650
 -38.242   45.205    2.725
 -38.378   45.344    2.671
 -38.515   45.483    2.514
 -38.653   45.621    2.289
 -38.792   45.759    2.259
 -38.931   45.895    2.274
 -39.072   46.032    2.301
 -39.214   46.167    2.393
 -39.358   46.302    2.277
 -39.502   46.436    2.262
 -39.647   46.569    2.172
 -39.793   46.702    2.233
 -39.940   46.834    2.151
 -40.088   46.965    2.298
 -40.237   47.096    2.267
 -40.388   47.227    2.206
 -40.539   47.356    2.229
 -40.691   47.485    2.043
 -40.844   47.613    1.844
 -40.999   47.741    1.924
 -41.154   47.868    2.080
 -41.310   47.995    2.158
 -41.467   48.120    1.878
 -41.626   48.246    1.946
 -41.785   48.370    1.865
 -41.945   48.494    1.949
 -42.106   48.618    2.054
 -42.269   48.741    1.835
 -42.432   48.863    1.357
 -42.596   48.984    1.371
 -42.762   49.105    1.153
 -42.928   49.226    0.966
 -43.095   49.346    0.807
 -43.263   49.465    0.454
 -43.433   49.584    0.329
 -43.603   49.702    1.028
 -43.774   49.820    0.894
 -43.946   49.937    0.932
 -44.119   50.053    1.233
 -44.294   50.169    0.153
 -44.469   50.284    1.685
 -44.645   50.399    2.002
 -44.822   50.513    1.195
 -45.000   50.627    1.233
 -45.179   50.740    1.195
 -45.359   50.852    0.755
 -46.460   51.515    0.153
 -46.647   51.623    1.329
 -47.596   52.157    0.630
 -47.789   52.263    0.932
 -51.425   54.060    0.153
 -51.636   54.154    1.108
 -51.848   54.248    1.195
 -52.061   54.341    1.515
 -52.275   54.434    1.601
 -52.491   54.526    2.067
 -52.707   54.618    2.734
 -52.924   54.709    2.854
 -53.142   54.800    2.785
 -53.361   54.890    2.774
 -53.580   54.979    2.801
 -53.801   55.068    2.871
 -54.023   55.156    2.911
 -54.246   55.244    2.952
 -54.470   55.331    2.940
 -54.694   55.417    2.922
 -54.920   55.503    2.913
 -55.147   55.588    3.004
 -55.374   55.673    2.960
 -55.603   55.757    3.010
 -55.832   55.841    3.109
 -56.063   55.924    3.228
 -56.294   56.006    3.354
 -56.527   56.088    3.529
 -56.760   56.169    3.720
 -56.994   56.250    3.795
 -57.229   56.330    3.665
 -57.465   56.410    3.408
 -57.702   56.488    3.324
 -57.941   56.567    3.441
 -58.179   56.644    3.529
 -58.419   56.721    3.532
 -58.660   56.798    3.408
 -58.902   56.874    3.721
 -59.145   56.949    5.194
 -59.388   57.024    3.389
 -59.633   57.098    3.054
 -59.878   57.171    2.494
 -60.125   57.244    2.530
 -60.372   57.316    2.915
 -60.620   57.388    3.534
 -60.869   57.459    2.754
 -32.281   34.676    0.153
 -32.336   34.840    0.153
 -32.691   35.831    0.454
 -32.754   35.997    0.153
 -32.819   36.163    0.551
 -32.885   36.329    0.630
 -32.952   36.495    0.454
 -33.020   36.661    0.932
 -33.090   36.828    1.028
 -33.161   36.995    1.476
 -33.233   37.162    1.300
 -33.307   37.329    1.534
 -33.382   37.496    1.601
 -33.459   37.664    1.515
 -33.538   37.832    1.515
 -33.617   38.000    1.659
 -33.699   38.168    2.149
 -33.782   38.336    1.665
 -33.867   38.505    2.067
 -33.953   38.674    2.031
 -34.041   38.843    2.070
 -34.131   39.013    2.183
 -34.223   39.182    2.206
 -34.316   39.352    2.206
 -34.240   39.580    2.316
 -34.337   39.751    2.316
 -34.435   39.920    2.527
 -34.534   40.088    2.462
 -34.634   40.256    2.589
 -34.736   40.422    2.789
 -34.838   40.587    2.733
 -34.941   40.751    2.665
 -35.046   40.914    2.816
 -35.152   41.076    2.921
 -35.258   41.238    2.933
 -35.366   41.398    2.987
 -35.475   41.557    3.065
 -35.585   41.715    3.108
 -35.697   41.873    3.126
 -35.809   42.029    3.147
 -35.922   42.184    3.160
 -36.037   42.339    2.976
 -36.152   42.493    2.935
 -36.269   42.646    3.042
 -36.387   42.798    3.029
 -36.505   42.949    2.978
 -36.625   43.099    2.975
 -36.746   43.249    3.017
 -36.868   43.397    2.819
 -36.992   43.545    2.866
 -37.116   43.692    2.933
 -37.241   43.838    2.934
 -37.367   43.984    2.738
 -37.495   44.129    2.814
 -37.623   44.273    3.026
 -37.753   44.416    2.792
 -37.884   44.558    2.823
 -38.015   44.700    2.750
 -38.148   44.841    2.734
 -38.282   44.981    2.698
 -38.417   45.121    2.711
 -38.552   45.259    2.828
 -38.689   45.398    2.680
 -38.827   45.535    2.576
 -38.966   45.672    2.542
 -39.107   45.808    2.545
 -39.248   45.943    2.526
 -39.390   46.078    2.532
 -39.533   46.212    2.488
 -39.677   46.345    2.474
 -39.822   46.478    2.349
 -39.969   46.610    2.252
 -40.116   46.741    2.153
 -40.264   46.872    2.199
 -40.413   47.002    2.136
 -40.564   47.132    1.942
 -40.715   47.261    1.986
 -40.867   47.389    1.998
 -41.021   47.516    1.924
 -41.175   47.643    1.953
 -41.331   47.770    2.078
 -41.487   47.896    1.839
 -41.644   48.021    1.852
 -41.803   48.145    1.761
 -41.962   48.269    1.909
 -42.122   48.393    2.059
 -42.284   48.515    1.886
 -42.446   48.637    1.454
 -42.610   48.759    1.551
 -42.774   48.880    0.932
 -42.939   49.000    1.267
 -43.106   49.120    0.630
 -43.273   49.239    1.108
 -43.441   49.358    1.329
 -43.610   49.476    1.384
 -43.781   49.594    1.315
 -43.952   49.711    0.966
 -44.297   49.943    1.195
 -44.472   50.058    1.108
 -44.647   50.173    1.568
 -44.823   50.287    1.865
 -45.000   50.400    1.465
 -45.178   50.513    0.998
 -45.357   50.625    0.755
 -45.537   50.737    0.454
 -45.718   50.848    0.454
 -46.083   51.069    0.454
 -46.267   51.179    0.454
 -46.452   51.288    0.454
 -46.638   51.396    0.755
 -46.825   51.504    1.108
 -47.013   51.611    1.384
 -47.201   51.718    1.056
 -47.391   51.824    1.056
 -47.582   51.930    1.357
 -47.773   52.035    0.630
 -51.389   53.831    0.454
 -51.599   53.926    1.195
 -51.809   54.020    1.357
 -52.021   54.113    1.659
 -52.234   54.206    1.949
 -52.448   54.298    2.413
 -52.663   54.390    2.734
 -52.878   54.481    2.784
 -53.095   54.571    2.871
 -53.313   54.661    3.120
 -53.531   54.751    3.120
 -53.751   54.839    3.110
 -53.971   54.928    3.119
 -54.193   55.015    3.166
 -54.415   55.102    3.243
 -54.638   55.189    3.333
 -54.863   55.275    3.409
 -55.088   55.360    3.465
 -55.314   55.445    3.512
 -55.541   55.529    3.585
 -55.769   55.613    3.630
 -55.998   55.696    3.688
 -56.228   55.778    3.736
 -56.459   55.860    3.776
 -56.691   55.941    3.760
 -56.923   56.022    3.646
 -57.157   56.102    3.500
 -57.392   56.182    3.440
 -57.627   56.261    3.369
 -57.864   56.339    3.478
 -58.101   56.417    3.536
 -58.339   56.494    3.366
 -58.578   56.571    3.340
 -58.819   56.647    3.605
 -59.060   56.722    4.031
 -59.302   56.797    3.770
 -59.545   56.871    2.771
 -59.788   56.944    2.559
 -60.033   57.017    2.466
 -60.279   57.090    3.211
 -60.525   57.161    3.499
 -60.773   57.233    2.810
 -32.346   34.309    0.153
 -32.399   34.473    0.153
 -32.453   34.637    0.153
 -32.863   35.788    0.153
 -32.926   35.953    1.056
 -33.056   36.284    1.028
 -33.123   36.450    0.998
 -33.192   36.616    0.998
 -33.261   36.782    1.524
 -33.332   36.948    1.108
 -33.404   37.114    1.300
 -33.478   37.281    1.577
 -33.553   37.447    1.329
 -33.630   37.614    1.409
 -33.708   37.781    1.766
 -33.788   37.949    2.037
 -33.870   38.116    1.882
 -33.953   38.284    1.771
 -34.037   38.452    2.031
 -34.124   38.620    2.181
 -34.212   38.789    2.129
 -34.302   38.957    2.227
 -34.393   39.126    2.309
 -34.487   39.296    2.309
 -34.411   39.523    2.255
 -34.508   39.692    2.255
 -34.606   39.861    2.483
 -34.705   40.029    2.519
 -34.805   40.195    2.487
 -34.907   40.361    2.626
 -35.009   40.525    2.736
 -35.113   40.689    2.834
 -35.217   40.851    2.820
 -35.323   41.012    2.754
 -35.430   41.173    2.841
 -35.538   41.332    2.943
 -35.647   41.491    2.990
 -35.757   41.648    3.042
 -35.868   41.805    3.104
 -35.980   41.960    3.069
 -36.094   42.115    3.207
 -36.208   42.269    3.139
 -36.324   42.422    3.098
 -36.441   42.574    3.129
 -36.559   42.725    3.078
 -36.677   42.876    3.003
 -36.797   43.025    3.024
 -36.919   43.174    3.131
 -37.041   43.322    3.051
 -37.164   43.469    2.924
 -37.288   43.615    2.945
 -37.414   43.761    2.947
 -37.540   43.905    2.814
 -37.668   44.049    2.793
 -37.796   44.192    3.027
 -37.926   44.335    2.783
 -38.057   44.477    2.858
 -38.189   44.618    2.778
 -38.321   44.758    2.799
 -38.455   44.897    2.743
 -38.590   45.036    2.663
 -38.726   45.174    2.861
 -38.863   45.312    2.638
 -39.001   45.448    2.461
 -39.141   45.584    2.474
 -39.281   45.720    2.708
 -39.422   45.854    2.733
 -39.564   45.988    2.595
 -39.708   46.122    2.550
 -39.852   46.254    2.448
 -39.997   46.386    2.403
 -40.144   46.517    2.450
 -40.291   46.648    2.193
 -40.439   46.778    2.189
 -40.589   46.908    2.293
 -40.739   47.036    1.659
 -40.891   47.165    2.062
 -41.043   47.292    2.026
 -41.197   47.419    2.008
 -41.351   47.545    2.043
 -41.507   47.671    2.005
 -41.663   47.796    2.136
 -41.820   47.921    2.008
 -41.979   48.044    2.026
 -42.138   48.168    2.191
 -42.299   48.290    1.932
 -42.460   48.412    1.568
 -42.623   48.534    1.384
 -42.786   48.655    1.807
 -42.951   48.775    1.727
 -43.116   48.895    1.638
 -43.282   49.014    1.665
 -43.450   49.133    1.807
 -43.618   49.251    1.630
 -43.787   49.368    1.486
 -43.958   49.485    1.902
 -44.129   49.601    1.750
 -44.301   49.717    1.782
 -44.474   49.832    1.909
 -44.649   49.946    1.233
 -44.824   50.060    1.601
 -45.000   50.174    1.638
 -45.177   50.287    1.421
 -45.355   50.399    1.056
 -45.534   50.511    0.932
 -45.895   50.732    0.454
 -46.077   50.842    1.056
 -46.815   51.277    0.153
 -47.001   51.384    0.932
 -47.758   51.808    0.755
 -50.732   53.316    0.454
 -50.938   53.412    0.630
 -51.145   53.508    0.630
 -51.353   53.603    1.233
 -51.561   53.697    1.515
 -51.771   53.791    1.807
 -51.982   53.885    2.181
 -52.193   53.977    2.474
 -52.406   54.070    2.692
 -52.619   54.161    2.771
 -52.834   54.252    2.990
 -53.049   54.343    3.111
 -53.265   54.433    3.141
 -53.483   54.522    2.961
 -53.701   54.611    3.039
 -53.920   54.699    3.242
 -54.140   54.787    3.687
 -54.361   54.874    3.884
 -54.583   54.961    4.649
 -54.806   55.046    4.588
 -55.029   55.132    4.430
 -55.254   55.217    4.362
 -55.480   55.301    4.434
 -55.706   55.385    3.930
 -55.934   55.468    3.905
 -56.162   55.550    3.776
 -56.392   55.632    3.718
 -56.622   55.713    3.639
 -56.853   55.794    3.534
 -57.086   55.874    3.506
 -57.319   55.954    3.612
 -57.553   56.033    3.581
 -57.788   56.111    3.551
 -58.023   56.189    3.541
 -58.260   56.266    3.381
 -58.498   56.343    3.137
 -58.736   56.419    4.411
 -58.976   56.495    2.878
 -59.216   56.569    3.104
 -59.457   56.644    2.936
 -59.700   56.717    2.438
 -59.943   56.790    2.665
 -60.187   56.863    3.181
 -60.432   56.935    3.296
 -32.572   34.435    0.153
 -32.626   34.598    0.153
 -32.681   34.761    0.153
 -32.973   35.581    0.153
 -33.035   35.745    0.153
 -33.098   35.910    0.153
 -33.162   36.075    0.153
 -33.228   36.239    0.697
 -33.295   36.404    0.852
 -33.363   36.570    1.056
 -33.432   36.735    1.284
 -33.503   36.901    1.727
 -33.575   37.066    1.710
 -33.649   37.232    1.486
 -33.724   37.398    1.691
 -33.801   37.564    1.652
 -33.879   37.731    1.659
 -33.959   37.898    1.865
 -34.040   38.064    1.861
 -34.123   38.231    2.005
 -34.208   38.399    2.048
 -34.294   38.566    2.059
 -34.382   38.734    2.056
 -34.472   38.902    2.168
 -34.563   39.070    2.234
 -34.657   39.239    2.234
 -34.582   39.465    2.363
 -34.679   39.634    2.363
 -34.777   39.802    2.489
 -34.876   39.969    2.519
 -34.976   40.135    2.446
 -35.077   40.299    2.524
 -35.180   40.463    2.661
 -35.283   40.626    2.820
 -35.388   40.787    2.735
 -35.494   40.948    2.714
 -35.600   41.107    2.799
 -35.708   41.266    2.847
 -35.817   41.424    2.842
 -35.928   41.581    3.037
 -36.039   41.736    3.062
 -36.151   41.891    3.020
 -36.265   42.045    2.970
 -36.379   42.198    3.164
 -36.495   42.350    3.088
 -36.612   42.502    3.161
 -36.730   42.652    3.166
 -36.849   42.802    3.033
 -36.969   42.951    3.087
 -37.090   43.099    3.112
 -37.212   43.246    3.232
 -37.336   43.392    3.005
 -37.460   43.538    2.865
 -37.586   43.682    2.961
 -37.712   43.826    2.885
 -37.840   43.970    2.723
 -37.969   44.112    2.933
 -38.098   44.254    2.949
 -38.229   44.395    2.956
 -38.361   44.535    2.800
 -38.494   44.674    2.764
 -38.628   44.813    2.816
 -38.763   44.951    2.733
 -38.899   45.089    2.711
 -39.037   45.225    2.565
 -39.175   45.361    2.721
 -39.314   45.496    2.890
 -39.454   45.631    2.762
 -39.596   45.765    2.676
 -39.738   45.898    2.834
 -39.881   46.031    2.490
 -40.026   46.163    2.537
 -40.171   46.294    2.562
 -40.318   46.425    2.470
 -40.465   46.555    2.295
 -40.614   46.684    2.185
 -40.763   46.813    2.147
 -40.914   46.941    1.909
 -41.065   47.068    2.122
 -41.218   47.195    2.028
 -41.371   47.321    1.986
 -41.526   47.447    2.078
 -41.682   47.572    2.083
 -41.838   47.696    2.338
 -41.996   47.820    2.341
 -42.154   47.943    2.172
 -42.314   48.066    2.040
 -42.474   48.188    1.960
 -42.636   48.309    1.917
 -42.798   48.430    1.678
 -42.962   48.550    1.710
 -43.126   48.670    1.727
 -43.292   48.789    1.882
 -43.458   48.907    2.045
 -43.626   49.025    2.245
 -43.794   49.142    2.085
 -43.963   49.259    2.112
 -44.134   49.375    2.329
 -44.305   49.491    2.149
 -44.477   49.606    1.848
 -44.651   49.720    1.797
 -44.825   49.834    1.928
 -45.000   49.948    1.921
 -45.176   50.060    1.623
 -45.353   50.173    1.371
 -45.531   50.284    0.153
 -45.890   50.506    1.329
 -46.991   51.157    0.153
 -47.934   51.685    0.852
 -48.125   51.788    0.852
 -49.891   52.698    0.454
 -50.092   52.797    0.454
 -50.294   52.894    0.630
 -50.496   52.991    0.852
 -50.700   53.088    0.755
 -50.905   53.184    0.932
 -51.110   53.280    1.329
 -51.317   53.375    1.678
 -51.525   53.469    2.045
 -51.733   53.563    2.261
 -51.942   53.656    2.536
 -52.153   53.749    2.735
 -52.364   53.841    2.793
 -52.576   53.933    3.002
 -52.789   54.024    3.138
 -53.003   54.114    2.964
 -53.218   54.204    2.737
 -53.434   54.294    2.758
 -53.651   54.383    3.200
 -53.869   54.471    3.637
 -54.088   54.558    4.050
 -54.307   54.646    3.897
 -54.528   54.732    3.819
 -54.749   54.818    4.666
 -54.972   54.904    4.606
 -55.195   54.988    4.327
 -55.419   55.073    3.938
 -55.645   55.156    4.077
 -55.871   55.239    3.582
 -56.098   55.322    3.626
 -56.326   55.404    3.559
 -56.554   55.485    3.607
 -56.784   55.566    3.466
 -57.015   55.646    3.387
 -57.246   55.726    3.330
 -57.479   55.805    3.256
 -57.712   55.884    3.472
 -57.947   55.961    3.226
 -58.182   56.039    3.101
 -58.418   56.115    2.992
 -58.655   56.192    2.884
 -58.893   56.267    2.760
 -59.132   56.342    2.721
 -59.371   56.416    2.824
 -59.612   56.490    2.730
 -59.853   56.563    3.258
 -60.096   56.636    3.511
 -60.339   56.708    3.292
 -32.538   33.746    0.153
 -32.639   34.071    0.153
 -32.798   34.559    0.153
 -32.853   34.722    0.454
 -32.966   35.048    0.153
 -33.084   35.375    0.153
 -33.269   35.866    0.153
 -33.399   36.195    0.697
 -33.466   36.359    0.998
 -33.534   36.524    1.153
 -33.603   36.688    1.329
 -33.674   36.853    1.515
 -33.746   37.018    1.645
 -33.820   37.184    1.601
 -33.895   37.349    1.672
 -33.971   37.515    1.551
 -34.049   37.680    1.861
 -34.129   37.846    1.825
 -34.210   38.012    1.761
 -34.293   38.179    1.924
 -34.378   38.345    2.203
 -34.464   38.512    1.963
 -34.552   38.679    2.020
 -34.642   38.846    2.072
 -34.733   39.014    2.396
 -34.827   39.182    2.396
 -34.752   39.407    2.449
 -34.849   39.576    2.449
 -34.947   39.743    2.440
 -35.046   39.909    2.505
 -35.146   40.074    2.474
 -35.247   40.238    2.450
 -35.350   40.401    2.593
 -35.453   40.563    2.864
 -35.558   40.723    2.806
 -35.664   40.883    2.807
 -35.771   41.042    2.704
 -35.879   41.200    2.697
 -35.988   41.357    2.778
 -36.098   41.513    3.015
 -36.209   41.668    3.063
 -36.322   41.822    3.070
 -36.435   41.975    3.016
 -36.550   42.127    3.023
 -36.666   42.279    3.129
 -36.783   42.429    3.172
 -36.901   42.579    3.131
 -37.020   42.728    3.084
 -37.140   42.876    3.066
 -37.261   43.023    3.156
 -37.383   43.170    3.193
 -37.507   43.315    3.184
 -37.631   43.460    3.070
 -37.757   43.604    2.992
 -37.884   43.747    2.818
 -38.011   43.890    2.797
 -38.140   44.031    2.851
 -38.270   44.172    2.959
 -38.401   44.312    3.007
 -38.533   44.452    3.080
 -38.666   44.591    3.109
 -38.800   44.729    3.081
 -38.935   44.866    2.691
 -39.072   45.002    2.716
 -39.209   45.138    2.860
 -39.347   45.274    2.852
 -39.487   45.408    2.703
 -39.627   45.542    2.858
 -39.768   45.675    2.815
 -39.911   45.808    2.775
 -40.054   45.940    2.663
 -40.199   46.071    2.719
 -40.345   46.201    2.581
 -40.491   46.331    2.419
 -40.639   46.460    2.449
 -40.787   46.589    2.292
 -40.937   46.717    2.117
 -41.088   46.844    2.065
 -41.239   46.971    2.083
 -41.392   47.097    2.267
 -41.546   47.223    2.197
 -41.700   47.348    2.002
 -41.856   47.472    2.181
 -42.013   47.596    2.264
 -42.170   47.719    2.201
 -42.329   47.841    2.229
 -42.488   47.963    2.168
 -42.649   48.084    2.034
 -42.811   48.205    1.935
 -42.973   48.325    1.979
 -43.137   48.445    2.028
 -43.301   48.564    2.075
 -43.467   48.682    2.191
 -43.633   48.800    2.179
 -43.801   48.917    2.164
 -43.969   49.034    2.222
 -44.139   49.150    2.259
 -44.309   49.265    2.051
 -44.480   49.380    1.966
 -44.653   49.495    1.960
 -44.826   49.608    1.777
 -45.000   49.722    1.601
 -45.175   49.834    1.771
 -45.351   49.946    1.691
 -45.528   50.058    1.344
 -46.065   50.389    1.233
 -46.980   50.930    0.153
 -48.299   51.664    0.630
 -49.467   52.272    0.630
 -49.665   52.371    0.932
 -49.864   52.470    0.932
 -50.063   52.569    0.932
 -50.264   52.666    1.056
 -50.466   52.763    1.357
 -50.668   52.860    1.496
 -50.872   52.956    1.744
 -51.076   53.052    1.852
 -51.282   53.146    2.127
 -51.488   53.241    2.416
 -51.695   53.335    2.586
 -51.904   53.428    2.727
 -52.113   53.521    2.764
 -52.323   53.613    2.814
 -52.534   53.704    3.044
 -52.745   53.796    2.966
 -52.958   53.886    2.662
 -53.172   53.976    2.729
 -53.387   54.065    3.157
 -53.602   54.154    3.457
 -53.819   54.242    3.931
 -54.036   54.330    3.966
 -54.254   54.417    3.804
 -54.474   54.504    3.712
 -54.694   54.590    3.570
 -54.915   54.675    4.042
 -55.137   54.760    3.972
 -55.360   54.844    3.884
 -55.583   54.928    3.875
 -55.808   55.011    3.539
 -56.034   55.094    3.521
 -56.260   55.176    3.502
 -56.488   55.257    3.613
 -56.716   55.338    3.338
 -56.945   55.418    3.090
 -57.175   55.498    2.936
 -57.406   55.577    2.867
 -57.638   55.656    2.939
 -57.871   55.733    3.797
 -58.105   55.811    3.088
 -58.339   55.888    2.939
 -58.575   55.964    2.744
 -58.811   56.039    2.692
 -59.048   56.114    2.567
 -59.286   56.189    2.832
 -59.525   56.263    2.632
 -59.765   56.336    3.406
 -60.006   56.409    3.607
 -32.864   34.195    0.153
 -32.916   34.358    0.153
 -32.970   34.520    0.153
 -33.440   35.823    0.630
 -33.504   35.986    0.153
 -33.570   36.150    0.454
 -33.636   36.314    1.056
 -33.704   36.478    0.630
 -33.773   36.642    0.966
 -33.844   36.806    1.585
 -33.916   36.970    1.357
 -33.990   37.135    1.496
 -34.065   37.300    0.755
 -34.141   37.464    1.710
 -34.219   37.630    1.761
 -34.299   37.795    1.963
 -34.380   37.960    1.939
 -34.463   38.126    1.986
 -34.547   38.292    2.031
 -34.633   38.458    2.120
 -34.721   38.624    2.112
 -34.811   38.791    2.231
 -34.902   38.957    2.487
 -34.996   39.124    2.487
 -34.922   39.349    2.289
 -35.019   39.517    2.289
 -35.117   39.683    2.388
 -35.216   39.849    2.597
 -35.316   40.013    2.630
 -35.417   40.176    2.611
 -35.519   40.338    2.666
 -35.623   40.499    2.856
 -35.728   40.659    2.813
 -35.833   40.818    2.821
 -35.940   40.976    2.716
 -36.048   41.133    2.702
 -36.157   41.290    2.733
 -36.268   41.445    2.951
 -36.379   41.599    3.077
 -36.492   41.752    3.078
 -36.605   41.905    3.122
 -36.720   42.056    3.111
 -36.836   42.207    3.107
 -36.953   42.357    3.171
 -37.071   42.506    3.158
 -37.190   42.654    3.148
 -37.310   42.801    3.116
 -37.431   42.947    3.133
 -37.554   43.093    3.102
 -37.677   43.238    3.086
 -37.802   43.382    3.148
 -37.928   43.525    3.059
 -38.054   43.667    2.885
 -38.182   43.809    2.844
 -38.311   43.950    2.932
 -38.441   44.090    2.899
 -38.572   44.230    2.951
 -38.704   44.368    2.902
 -38.837   44.506    2.911
 -38.972   44.644    3.106
 -39.107   44.780    2.943
 -39.243   44.916    2.951
 -39.381   45.051    2.764
 -39.519   45.186    2.848
 -39.659   45.319    2.614
 -39.799   45.453    2.744
 -39.941   45.585    2.809
 -40.083   45.717    2.722
 -40.227   45.848    2.755
 -40.371   45.978    2.723
 -40.517   46.108    2.599
 -40.664   46.237    2.524
 -40.811   46.366    2.592
 -40.960   46.494    2.430
 -41.110   46.621    2.142
 -41.261   46.748    2.040
 -41.412   46.874    2.140
 -41.565   46.999    2.183
 -41.719   47.124    2.080
 -41.874   47.248    2.234
 -42.029   47.372    2.222
 -42.186   47.495    2.115
 -42.344   47.617    1.992
 -42.502   47.739    2.026
 -42.662   47.860    1.782
 -42.823   47.981    1.939
 -42.984   48.101    1.909
 -43.147   48.220    2.072
 -43.311   48.339    2.158
 -43.475   48.457    2.205
 -43.641   48.575    2.206
 -43.807   48.692    2.142
 -43.975   48.809    2.208
 -44.143   48.924    2.193
 -44.313   49.040    2.136
 -44.483   49.155    2.197
 -44.654   49.269    2.105
 -44.827   49.383    1.966
 -45.000   49.496    1.852
 -45.174   49.608    1.560
 -45.349   49.720    1.524
 -45.526   49.832    1.797
 -45.703   49.943    1.344
 -45.881   50.053    1.175
 -46.060   50.163    0.630
 -46.969   50.703    0.153
 -48.281   51.437    0.153
 -48.472   51.540    0.153
 -49.246   51.944    0.755
 -49.442   52.044    1.233
 -49.639   52.144    1.409
 -49.837   52.242    1.357
 -50.036   52.341    1.357
 -50.235   52.438    1.844
 -50.436   52.535    2.065
 -50.637   52.632    2.189
 -50.839   52.728    2.227
 -51.043   52.823    2.363
 -51.247   52.918    2.447
 -51.452   53.013    2.557
 -51.658   53.106    2.682
 -51.865   53.200    2.825
 -52.073   53.292    2.837
 -52.282   53.384    2.855
 -52.491   53.476    2.979
 -52.702   53.567    3.053
 -52.914   53.658    2.604
 -53.126   53.747    3.015
 -53.339   53.837    3.287
 -53.554   53.926    3.898
 -53.769   54.014    4.282
 -53.985   54.102    3.880
 -54.202   54.189    3.738
 -54.420   54.275    3.590
 -54.639   54.361    3.575
 -54.858   54.447    3.494
 -55.079   54.532    3.593
 -55.300   54.616    3.722
 -55.523   54.700    3.668
 -55.746   54.783    3.454
 -55.970   54.865    3.194
 -56.195   54.947    4.463
 -56.421   55.029    3.221
 -56.648   55.110    3.138
 -56.876   55.190    2.954
 -57.105   55.270    2.848
 -57.334   55.349    3.997
 -57.565   55.427    3.332
 -57.796   55.505    2.613
 -58.028   55.583    3.658
 -58.261   55.660    3.685
 -58.495   55.736    2.723
 -58.730   55.812    2.690
 -58.966   55.887    2.703
 -59.202   55.961    3.369
 -59.440   56.035    3.681
 -59.678   56.109    3.612
 -59.917   56.181    3.460
 -32.787   33.351    0.153
 -32.984   33.996    0.454
 -33.088   34.319    0.454
 -33.253   34.805    0.454
 -33.611   35.779    0.852
 -33.675   35.942    0.454
 -33.740   36.105    0.454
 -33.807   36.268    1.329
 -33.874   36.431    1.195
 -33.944   36.595    1.175
 -34.014   36.758    1.195
 -34.086   36.922    1.645
 -34.159   37.086    1.421
 -34.234   37.250    1.577
 -34.311   37.414    1.315
 -34.389   37.579    1.672
 -34.468   37.743    1.890
 -34.549   37.908    1.902
 -34.632   38.073    2.115
 -34.716   38.238    2.103
 -34.802   38.403    2.002
 -34.890   38.569    2.051
 -34.980   38.735    2.250
 -35.071   38.901    2.189
 -35.165   39.067    2.189
 -35.091   39.291    2.306
 -35.188   39.458    2.306
 -35.286   39.624    2.391
 -35.385   39.788    2.602
 -35.485   39.952    2.557
 -35.586   40.114    2.550
 -35.688   40.275    2.703
 -35.792   40.436    2.702
 -35.897   40.595    2.877
 -36.002   40.753    2.843
 -36.109   40.910    2.686
 -36.217   41.067    2.740
 -36.326   41.222    2.795
 -36.437   41.376    2.876
 -36.548   41.530    3.012
 -36.661   41.682    3.025
 -36.774   41.834    3.034
 -36.889   41.985    2.908
 -37.005   42.135    3.090
 -37.122   42.284    3.043
 -37.240   42.432    3.184
 -37.359   42.579    3.152
 -37.480   42.725    3.159
 -37.601   42.871    3.089
 -37.723   43.016    3.033
 -37.847   43.160    3.018
 -37.972   43.303    3.057
 -38.097   43.446    3.016
 -38.224   43.587    3.057
 -38.352   43.728    2.946
 -38.481   43.868    2.871
 -38.611   44.008    2.940
 -38.742   44.146    2.979
 -38.875   44.284    2.943
 -39.008   44.422    2.867
 -39.142   44.558    2.957
 -39.278   44.694    2.935
 -39.414   44.829    2.817
 -39.552   44.963    2.843
 -39.690   45.097    2.710
 -39.830   45.230    2.827
 -39.970   45.363    2.700
 -40.112   45.494    2.771
 -40.255   45.625    2.887
 -40.398   45.756    2.663
 -40.543   45.885    2.651
 -40.689   46.015    2.647
 -40.836   46.143    2.672
 -40.983   46.271    2.565
 -41.132   46.398    2.332
 -41.282   46.525    2.271
 -41.433   46.650    2.005
 -41.585   46.776    2.149
 -41.737   46.900    2.045
 -41.891   47.025    2.054
 -42.046   47.148    1.976
 -42.202   47.271    2.220
 -42.359   47.393    2.164
 -42.516   47.515    2.153
 -42.675   47.636    2.005
 -42.835   47.756    2.011
 -42.996   47.876    2.067
 -43.157   47.996    2.151
 -43.320   48.114    2.059
 -43.484   48.233    2.136
 -43.648   48.350    2.129
 -43.814   48.467    2.136
 -43.980   48.584    2.083
 -44.148   48.699    2.103
 -44.316   48.815    2.120
 -44.486   48.929    2.195
 -44.656   49.044    2.103
 -44.828   49.157    2.164
 -45.000   49.270    1.802
 -45.173   49.383    1.807
 -45.347   49.495    1.935
 -45.523   49.606    1.593
 -45.699   49.717    1.766
 -45.876   49.827    1.421
 -46.054   49.937    1.175
 -47.142   50.583    0.153
 -48.263   51.210    0.153
 -48.453   51.312    0.153
 -48.644   51.414    0.153
 -48.836   51.516    0.755
 -49.029   51.617    1.267
 -49.223   51.717    1.821
 -49.418   51.817    1.844
 -49.614   51.916    2.017
 -49.810   52.015    2.199
 -50.008   52.113    2.203
 -50.206   52.210    2.366
 -50.406   52.307    2.355
 -50.606   52.404    2.292
 -50.807   52.500    2.327
 -51.009   52.595    2.398
 -51.212   52.690    2.572
 -51.416   52.784    2.708
 -51.621   52.878    2.822
 -51.827   52.971    2.799
 -52.033   53.064    2.735
 -52.241   53.156    2.832
 -52.450   53.248    2.890
 -52.659   53.339    2.945
 -52.869   53.429    3.021
 -53.080   53.519    3.038
 -53.293   53.608    3.435
 -53.506   53.697    3.827
 -53.719   53.785    3.977
 -53.934   53.873    4.039
 -54.150   53.960    3.653
 -54.367   54.047    3.589
 -54.584   54.133    3.531
 -54.802   54.218    3.300
 -55.022   54.303    3.197
 -55.242   54.387    3.455
 -55.463   54.471    3.674
 -55.685   54.554    3.422
 -55.908   54.637    3.103
 -56.131   54.719    2.987
 -56.356   54.800    3.281
 -56.581   54.881    3.433
 -56.808   54.962    3.402
 -57.035   55.041    3.414
 -57.263   55.121    3.437
 -57.492   55.199    3.536
 -57.722   55.277    3.526
 -57.953   55.355    3.208
 -58.184   55.432    2.991
 -58.417   55.508    2.973
 -58.650   55.584    3.142
 -58.884   55.659    3.453
 -59.119   55.733    3.690
 -59.355   55.807    3.656
 -32.913   33.155    0.153
 -33.156   33.958    0.153
 -33.208   34.119    0.153
 -33.481   34.926    0.153
 -33.782   35.736    0.454
 -33.845   35.898    0.630
 -33.910   36.060    0.998
 -33.977   36.223    0.998
 -34.044   36.385    0.630
 -34.113   36.548    1.083
 -34.184   36.711    1.056
 -34.256   36.874    1.476
 -34.329   37.037    1.454
 -34.404   37.201    1.601
 -34.480   37.364    1.515
 -34.558   37.528    1.652
 -34.637   37.692    1.816
 -34.718   37.856    1.913
 -34.801   38.020    1.960
 -34.885   38.184    2.056
 -34.971   38.349    1.811
 -35.059   38.514    2.080
 -35.148   38.679    2.043
 -35.240   38.844    2.129
 -35.333   39.009    2.129
 -35.260   39.233    2.181
 -35.356   39.399    2.181
 -35.454   39.564    2.352
 -35.553   39.728    2.359
 -35.653   39.890    2.432
 -35.755   40.052    2.617
 -35.857   40.212    2.605
 -35.960   40.372    2.831
 -36.065   40.530    2.848
 -36.171   40.688    2.901
 -36.278   40.844    2.855
 -36.386   41.000    2.781
 -36.495   41.154    2.755
 -36.605   41.308    2.867
 -36.717   41.460    3.010
 -36.829   41.612    2.980
 -36.943   41.763    3.056
 -37.058   41.913    2.998
 -37.174   42.062    3.023
 -37.291   42.210    3.034
 -37.409   42.358    3.065
 -37.528   42.504    3.240
 -37.648   42.650    3.294
 -37.770   42.795    3.249
 -37.892   42.939    3.243
 -38.016   43.082    3.104
 -38.141   43.224    2.949
 -38.267   43.366    3.072
 -38.394   43.507    3.056
 -38.522   43.647    3.064
 -38.651   43.786    3.013
 -38.781   43.925    2.954
 -38.912   44.063    2.982
 -39.044   44.200    2.960
 -39.178   44.337    2.855
 -39.312   44.472    2.909
 -39.448   44.607    2.851
 -39.584   44.742    2.721
 -39.722   44.875    2.991
 -39.860   45.008    2.735
 -40.000   45.141    2.755
 -40.141   45.272    2.821
 -40.282   45.403    2.974
 -40.425   45.533    2.805
 -40.569   45.663    2.705
 -40.714   45.792    2.638
 -40.860   45.920    2.549
 -41.007   46.048    2.689
 -41.154   46.175    2.644
 -41.303   46.302    2.467
 -41.453   46.428    2.262
 -41.604   46.553    2.158
 -41.756   46.677    2.103
 -41.909   46.801    1.973
 -42.063   46.925    1.797
 -42.218   47.047    2.040
 -42.374   47.170    2.203
 -42.530   47.291    2.133
 -42.688   47.412    1.989
 -42.847   47.533    1.932
 -43.007   47.652    1.852
 -43.168   47.772    2.011
 -43.329   47.890    2.045
 -43.492   48.008    2.085
 -43.656   48.126    1.998
 -43.820   48.243    1.898
 -43.986   48.359    2.110
 -44.153   48.475    2.318
 -44.320   48.590    2.250
 -44.489   48.704    1.973
 -44.658   48.818    2.098
 -44.829   48.932    2.195
 -45.000   49.045    2.129
 -45.172   49.157    2.160
 -45.346   49.269    1.890
 -45.520   49.380    1.733
 -45.695   49.491    1.839
 -45.871   49.601    1.623
 -46.048   49.711    1.722
 -46.226   49.820    1.384
 -46.405   49.928    0.807
 -47.130   50.356    0.454
 -48.245   50.983    0.153
 -48.434   51.085    0.630
 -48.624   51.187    1.131
 -48.815   51.288    1.250
 -49.007   51.389    1.956
 -49.200   51.489    1.966
 -49.394   51.589    2.149
 -49.588   51.688    2.356
 -49.784   51.787    2.334
 -49.980   51.885    2.327
 -50.178   51.982    2.301
 -50.376   52.079    2.312
 -50.575   52.176    2.377
 -50.775   52.272    2.507
 -50.976   52.367    2.624
 -51.178   52.462    2.711
 -51.381   52.556    2.780
 -51.584   52.650    2.775
 -51.789   52.743    2.690
 -51.994   52.836    2.761
 -52.201   52.928    2.768
 -52.408   53.019    2.872
 -52.616   53.110    3.099
 -52.825   53.201    3.275
 -53.035   53.291    3.416
 -53.246   53.380    3.563
 -53.458   53.469    3.796
 -53.671   53.557    4.489
 -53.884   53.644    4.249
 -54.098   53.732    3.697
 -54.314   53.818    3.611
 -54.530   53.904    3.425
 -54.747   53.990    3.247
 -54.965   54.074    3.455
 -55.184   54.159    3.338
 -55.404   54.242    3.977
 -55.624   54.326    3.483
 -55.846   54.408    3.359
 -56.068   54.490    3.256
 -56.291   54.572    3.429
 -56.515   54.653    3.176
 -58.108   55.204    4.365
 -58.339   55.280    3.897
 -58.571   55.356    3.742
 -58.803   55.431    3.671
 -59.037   55.506    3.734
 -33.328   33.921    0.153
 -33.652   34.885    0.153
 -33.709   35.046    0.153
 -33.952   35.692    0.153
 -34.015   35.853    0.153
 -34.080   36.015    0.755
 -34.147   36.177    0.932
 -34.214   36.339    0.755
 -34.283   36.501    1.214
 -34.353   36.663    1.300
 -34.425   36.826    1.432
 -34.498   36.988    1.534
 -34.573   37.151    1.766
 -34.649   37.314    1.551
 -34.726   37.477    1.560
 -34.806   37.640    1.766
 -34.887   37.803    1.939
 -34.969   37.967    2.080
 -35.053   38.130    1.979
 -35.139   38.294    2.070
 -35.227   38.458    2.070
 -35.316   38.622    2.129
 -35.408   38.787    2.290
 -35.501   38.951    2.290
 -35.428   39.175    2.208
 -35.525   39.340    2.208
 -35.622   39.504    2.370
 -35.721   39.667    2.445
 -35.821   39.829    2.498
 -35.923   39.989    2.652
 -36.025   40.149    2.552
 -36.128   40.308    2.638
 -36.233   40.465    2.788
 -36.339   40.622    2.805
 -36.446   40.778    2.811
 -36.554   40.932    2.836
 -36.663   41.086    2.873
 -36.773   41.239    2.894
 -36.885   41.391    3.051
 -36.997   41.542    3.048
 -37.111   41.692    3.031
 -37.226   41.841    3.056
 -37.342   41.989    3.018
 -37.459   42.137    3.096
 -37.577   42.283    3.183
 -37.696   42.429    3.214
 -37.817   42.574    3.271
 -37.938   42.718    3.305
 -38.061   42.861    3.351
 -38.184   43.003    3.227
 -38.309   43.145    3.067
 -38.435   43.286    3.120
 -38.562   43.426    3.194
 -38.690   43.565    3.093
 -38.819   43.704    3.027
 -38.950   43.842    3.050
 -39.081   43.979    3.043
 -39.213   44.115    2.943
 -39.347   44.251    2.945
 -39.481   44.386    2.905
 -39.617   44.520    2.885
 -39.753   44.654    2.787
 -39.891   44.787    2.919
 -40.030   44.919    2.940
 -40.170   45.051    2.820
 -40.310   45.181    2.941
 -40.452   45.312    2.853
 -40.595   45.441    2.885
 -40.739   45.570    2.807
 -40.884   45.698    2.704
 -41.030   45.826    2.549
 -41.177   45.953    2.812
 -41.325   46.079    2.674
 -41.474   46.205    2.470
 -41.624   46.330    2.337
 -41.775   46.455    2.129
 -41.927   46.578    2.177
 -42.079   46.702    2.014
 -42.233   46.824    1.983
 -42.388   46.946    2.005
 -42.544   47.068    1.861
 -42.701   47.189    1.995
 -42.859   47.309    1.830
 -43.018   47.429    1.989
 -43.178   47.548    1.928
 -43.339   47.666    1.917
 -43.501   47.784    2.005
 -43.663   47.901    2.031
 -43.827   48.018    2.103
 -43.992   48.134    2.158
 -44.157   48.250    2.739
 -44.324   48.365    2.696
 -44.492   48.480    2.918
 -44.660   48.593    2.528
 -44.830   48.707    2.205
 -45.000   48.820    2.193
 -45.171   48.932    2.008
 -45.344   49.044    2.147
 -45.517   49.155    2.017
 -45.691   49.265    1.811
 -45.866   49.375    1.733
 -46.042   49.485    1.691
 -46.219   49.594    1.750
 -46.397   49.702    1.568
 -46.576   49.810    1.396
 -46.756   49.917    0.807
 -47.301   50.236    0.153
 -47.854   50.549    0.755
 -48.040   50.653    0.894
 -48.227   50.756    1.108
 -48.416   50.858    0.932
 -48.604   50.960    1.685
 -48.794   51.061    1.857
 -48.985   51.162    2.183
 -49.177   51.262    2.304
 -49.370   51.362    2.367
 -49.563   51.461    2.412
 -49.758   51.559    2.292
 -49.953   51.657    2.346
 -50.149   51.755    2.351
 -50.346   51.852    2.547
 -50.544   51.948    2.584
 -50.743   52.044    2.656
 -50.943   52.139    2.671
 -51.144   52.234    2.682
 -51.345   52.328    2.716
 -51.548   52.422    2.693
 -51.751   52.515    2.660
 -51.956   52.607    2.749
 -52.161   52.699    2.743
 -52.367   52.791    3.032
 -52.574   52.882    3.440
 -52.782   52.972    3.688
 -52.991   53.062    3.790
 -53.200   53.151    3.822
 -53.411   53.240    3.823
 -53.622   53.328    3.782
 -53.834   53.416    4.299
 -54.048   53.503    4.172
 -54.262   53.590    3.652
 -54.476   53.676    3.389
 -54.692   53.761    3.316
 -54.909   53.846    3.158
 -55.126   53.930    3.386
 -55.345   54.014    4.159
 -55.564   54.097    4.535
 -55.784   54.180    3.668
 -56.005   54.262    3.459
 -56.227   54.343    3.199
 -56.450   54.424    2.524
 -33.213   32.925    0.153
 -33.604   34.203    0.153
 -33.823   34.844    0.153
 -33.880   35.005    0.454
 -34.060   35.487    0.153
 -34.122   35.648    0.153
 -34.250   35.970    0.630
 -34.316   36.131    0.755
 -34.383   36.293    0.998
 -34.452   36.454    1.195
 -34.522   36.616    1.443
 -34.594   36.777    1.672
 -34.667   36.939    1.560
 -34.741   37.101    1.432
 -34.817   37.263    1.421
 -34.895   37.426    1.454
 -34.974   37.588    1.608
 -35.055   37.751    1.691
 -35.137   37.913    2.093
 -35.221   38.076    2.088
 -35.307   38.239    1.986
 -35.394   38.403    2.212
 -35.484   38.566    2.131
 -35.575   38.730    2.051
 -35.668   38.893    2.051
 -35.596   39.116    2.133
 -35.692   39.280    2.133
 -35.790   39.444    2.223
 -35.889   39.606    2.438
 -35.989   39.767    2.573
 -36.090   39.927    2.513
 -36.192   40.086    2.437
 -36.296   40.244    2.703
 -36.400   40.400    2.798
 -36.506   40.556    2.710
 -36.613   40.711    2.706
 -36.721   40.865    2.837
 -36.830   41.018    2.883
 -36.941   41.170    2.937
 -37.052   41.321    2.966
 -37.165   41.471    3.087
 -37.278   41.620    3.019
 -37.393   41.769    2.979
 -37.509   41.916    2.988
 -37.626   42.063    3.123
 -37.744   42.208    3.168
 -37.864   42.353    3.235
 -37.984   42.497    3.282
 -38.106   42.641    3.287
 -38.228   42.783    3.323
 -38.352   42.925    3.275
 -38.477   43.065    3.180
 -38.603   43.206    3.065
 -38.730   43.345    3.156
 -38.858   43.483    3.158
 -38.987   43.621    3.136
 -39.118   43.758    3.185
 -39.249   43.895    3.109
 -39.382   44.030    3.026
 -39.515   44.165    3.048
 -39.650   44.299    3.060
 -39.785   44.433    3.020
 -39.922   44.566    2.973
 -40.060   44.698    3.003
 -40.199   44.829    2.991
 -40.338   44.960    2.828
 -40.479   45.090    2.882
 -40.621   45.220    3.041
 -40.764   45.348    3.089
 -40.908   45.477    2.846
 -41.053   45.604    2.687
 -41.199   45.731    2.794
 -41.346   45.857    2.811
 -41.494   45.983    2.833
 -41.643   46.108    2.601
 -41.793   46.232    2.513
 -41.944   46.356    2.419
 -42.096   46.479    2.266
 -42.249   46.601    2.127
 -42.403   46.723    1.966
 -42.558   46.845    2.105
 -42.714   46.965    2.108
 -42.871   47.086    2.056
 -43.029   47.205    1.917
 -43.188   47.324    1.852
 -43.348   47.442    1.835
 -43.509   47.560    2.187
 -43.671   47.678    2.142
 -43.834   47.794    2.175
 -43.997   47.910    1.568
 -44.162   48.026    1.697
 -44.328   48.141    2.227
 -44.494   48.255    2.542
 -44.662   48.369    2.866
 -44.831   48.482    2.731
 -45.000   48.595    2.490
 -45.170   48.707    2.406
 -45.342   48.818    2.133
 -45.514   48.929    1.949
 -45.687   49.040    2.315
 -45.861   49.150    1.761
 -46.037   49.259    1.515
 -46.213   49.368    1.585
 -46.390   49.476    1.524
 -46.567   49.584    1.623
 -46.746   49.691    1.543
 -46.926   49.798    1.344
 -47.107   49.904    1.300
 -47.288   50.009    1.108
 -47.471   50.114    0.932
 -47.654   50.219    0.932
 -47.838   50.323    1.083
 -48.024   50.426    1.608
 -48.210   50.529    1.652
 -48.397   50.631    1.835
 -48.585   50.733    1.939
 -48.774   50.834    2.195
 -48.963   50.934    2.431
 -49.154   51.035    2.368
 -49.346   51.134    2.298
 -49.538   51.233    2.218
 -49.731   51.332    2.277
 -49.926   51.430    2.332
 -50.121   51.527    2.466
 -50.317   51.624    2.562
 -50.514   51.720    2.530
 -50.712   51.816    2.538
 -50.910   51.911    2.584
 -51.110   52.006    2.618
 -51.311   52.100    2.604
 -51.512   52.194    2.687
 -51.714   52.287    2.653
 -51.917   52.379    2.704
 -52.121   52.471    2.830
 -52.326   52.563    3.139
 -52.532   52.653    3.629
 -52.739   52.744    3.831
 -52.946   52.834    3.869
 -53.155   52.923    3.806
 -53.364   53.012    3.750
 -53.574   53.100    3.705
 -53.785   53.187    3.681
 -53.997   53.274    3.606
 -54.210   53.361    3.537
 -54.423   53.447    3.326
 -54.638   53.532    3.124
 -54.853   53.617    3.349
 -55.070   53.701    3.556
 -55.287   53.785    3.902
 -55.505   53.868    3.714
 -55.723   53.951    3.315
 -55.943   54.033    3.029
 -33.386   32.891    0.153
 -33.622   33.686    0.153
 -33.672   33.846    0.153
 -33.723   34.005    0.153
 -33.775   34.165    0.153
 -33.993   34.804    0.454
 -34.169   35.284    0.153
 -34.419   35.925    0.153
 -34.485   36.086    0.454
 -34.552   36.246    0.630
 -34.621   36.407    1.108
 -34.691   36.568    1.344
 -34.762   36.729    1.506
 -34.835   36.890    1.652
 -34.909   37.052    1.267
 -34.985   37.213    1.329
 -35.063   37.374    1.315
 -35.142   37.536    1.623
 -35.222   37.698    1.844
 -35.305   37.860    2.070
 -35.389   38.022    2.117
 -35.474   38.184    2.136
 -35.562   38.347    2.156
 -35.651   38.509    2.059
 -35.742   38.672    2.185
 -35.835   38.835    2.185
 -35.763   39.057    2.236
 -35.859   39.221    2.236
 -35.957   39.383    2.348
 -36.056   39.545    2.395
 -36.156   39.705    2.472
 -36.257   39.864    2.520
 -36.359   40.022    2.579
 -36.463   40.179    2.685
 -36.567   40.335    2.425
 -36.673   40.490    2.620
 -36.780   40.644    2.712
 -36.888   40.797    2.687
 -36.997   40.949    2.896
 -37.107   41.100    2.919
 -37.219   41.251    2.941
 -37.331   41.400    3.036
 -37.445   41.548    3.005
 -37.560   41.696    3.057
 -37.676   41.843    3.046
 -37.793   41.988    3.108
 -37.911   42.133    3.109
 -38.031   42.277    3.168
 -38.151   42.421    3.301
 -38.273   42.563    3.285
 -38.395   42.705    3.272
 -38.519   42.845    3.224
 -38.644   42.986    3.242
 -38.770   43.125    3.160
 -38.897   43.263    3.204
 -39.025   43.401    3.184
 -39.155   43.538    3.101
 -39.285   43.674    3.133
 -39.417   43.810    3.166
 -39.549   43.945    3.180
 -39.683   44.079    3.119
 -39.817   44.212    3.074
 -39.953   44.345    3.196
 -40.090   44.477    3.094
 -40.228   44.608    3.103
 -40.366   44.739    2.969
 -40.506   44.869    2.879
 -40.647   44.998    2.836
 -40.789   45.127    2.896
 -40.932   45.255    3.002
 -41.076   45.383    2.892
 -41.221   45.509    2.786
 -41.367   45.635    2.810
 -41.515   45.761    2.868
 -41.663   45.886    2.851
 -41.812   46.010    2.818
 -41.962   46.134    2.668
 -42.113   46.257    2.505
 -42.265   46.379    2.301
 -42.418   46.501    2.269
 -42.572   46.622    2.285
 -42.727   46.743    2.203
 -42.883   46.863    2.034
 -43.040   46.982    1.739
 -43.198   47.101    1.797
 -43.357   47.219    1.946
 -43.517   47.337    1.515
 -43.678   47.454    2.261
 -43.840   47.570    2.274
 -44.003   47.686    2.430
 -44.167   47.802    2.527
 -44.332   47.916    2.072
 -44.497   48.031    2.271
 -44.664   48.144    2.220
 -44.831   48.258    2.597
 -45.000   48.370    2.689
 -45.169   48.482    2.714
 -45.340   48.593    2.744
 -45.511   48.704    2.376
 -45.684   48.815    1.878
 -45.857   48.924    2.100
 -46.031   49.034    2.187
 -46.206   49.142    1.659
 -46.382   49.251    1.739
 -46.559   49.358    1.371
 -46.737   49.465    1.454
 -46.915   49.572    1.691
 -47.095   49.678    1.733
 -47.276   49.783    1.524
 -47.457   49.888    1.465
 -47.640   49.992    1.465
 -47.823   50.096    1.593
 -48.007   50.199    1.886
 -48.192   50.302    1.857
 -48.378   50.404    1.917
 -48.565   50.506    2.136
 -48.753   50.607    2.301
 -48.942   50.707    2.345
 -49.131   50.807    2.234
 -49.322   50.907    2.193
 -49.513   51.006    2.172
 -49.706   51.104    2.303
 -49.899   51.202    2.439
 -50.093   51.299    2.454
 -50.288   51.396    2.443
 -50.484   51.492    2.485
 -50.680   51.588    2.543
 -50.878   51.683    2.691
 -51.076   51.778    2.729
 -51.276   51.872    2.676
 -51.476   51.965    2.647
 -51.677   52.058    2.699
 -51.879   52.151    2.656
 -52.082   52.243    2.836
 -52.286   52.334    3.218
 -52.491   52.425    3.679
 -52.696   52.515    3.870
 -52.902   52.605    3.849
 -53.110   52.694    3.664
 -53.318   52.783    3.522
 -53.527   52.871    3.468
 -53.736   52.959    3.370
 -53.947   53.046    3.292
 -54.159   53.132    3.261
 -54.371   53.218    3.234
 -54.584   53.304    3.141
 -54.798   53.388    3.293
 -55.013   53.473    3.648
 -55.229   53.557    3.750
 -33.514   32.698    0.153
 -33.999   34.285    0.454
 -34.053   34.444    0.153
 -34.108   34.604    0.153
 -34.221   34.922    0.630
 -34.721   36.200    0.755
 -34.789   36.360    1.195
 -34.859   36.520    1.131
 -34.930   36.681    1.384
 -35.003   36.841    1.722
 -35.077   37.002    1.691
 -35.153   37.162    1.396
 -35.230   37.323    1.454
 -35.309   37.484    1.638
 -35.390   37.645    1.685
 -35.472   37.806    1.979
 -35.555   37.968    2.170
 -35.641   38.129    2.166
 -35.728   38.291    2.199
 -35.817   38.453    2.231
 -35.908   38.615    2.240
 -36.001   38.777    2.240
 -35.930   38.998    2.332
 -36.026   39.161    2.332
 -36.124   39.323    2.359
 -36.222   39.483    2.380
 -36.322   39.643    2.342
 -36.423   39.801    2.573
 -36.525   39.958    2.748
 -36.629   40.114    2.597
 -36.733   40.270    2.572
 -36.839   40.424    2.469
 -36.946   40.577    2.636
 -37.054   40.729    2.746
 -37.163   40.880    2.822
 -37.273   41.031    2.900
 -37.385   41.180    3.009
 -37.497   41.329    2.990
 -37.611   41.476    3.018
 -37.726   41.623    3.001
 -37.842   41.769    2.961
 -37.959   41.914    3.109
 -38.077   42.058    3.038
 -38.197   42.201    3.106
 -38.317   42.343    3.198
 -38.439   42.485    3.267
 -38.562   42.626    3.243
 -38.685   42.766    3.244
 -38.810   42.905    3.235
 -38.937   43.044    3.220
 -39.064   43.181    3.265
 -39.192   43.318    3.259
 -39.321   43.455    3.206
 -39.452   43.590    3.224
 -39.583   43.725    3.120
 -39.716   43.859    3.127
 -39.849   43.992    3.075
 -39.984   44.125    2.968
 -40.120   44.257    3.058
 -40.257   44.388    3.130
 -40.395   44.519    3.157
 -40.534   44.649    3.109
 -40.674   44.778    2.934
 -40.815   44.906    2.931
 -40.957   45.034    2.904
 -41.100   45.161    3.111
 -41.244   45.288    3.089
 -41.389   45.414    2.926
 -41.535   45.539    2.918
 -41.682   45.664    2.908
 -41.830   45.788    2.943
 -41.980   45.912    2.825
 -42.130   46.035    2.833
 -42.281   46.157    2.608
 -42.433   46.279    2.529
 -42.586   46.400    2.199
 -42.740   46.520    2.233
 -42.895   46.640    2.166
 -43.052   46.759    2.078
 -43.209   46.878    1.905
 -43.367   46.996    2.002
 -43.526   47.114    2.407
 -43.686   47.231    1.652
 -43.847   47.347    2.070
 -44.009   47.463    2.210
 -44.171   47.578    2.431
 -44.335   47.693    2.295
 -44.500   47.807    2.536
 -44.666   47.920    2.472
 -44.832   48.033    2.450
 -45.000   48.146    2.433
 -45.169   48.258    2.696
 -45.338   48.369    2.768
 -45.508   48.480    2.748
 -45.680   48.590    2.678
 -45.852   48.699    2.090
 -46.025   48.809    1.986
 -46.199   48.917    2.238
 -46.374   49.025    2.062
 -46.550   49.133    1.771
 -46.727   49.239    1.616
 -46.905   49.346    0.630
 -47.084   49.452    1.300
 -47.263   49.557    1.476
 -47.444   49.662    1.577
 -47.625   49.766    1.792
 -47.807   49.870    2.008
 -47.991   49.973    2.133
 -48.175   50.075    2.078
 -48.360   50.177    2.131
 -48.546   50.279    2.218
 -48.733   50.380    2.160
 -48.920   50.480    2.175
 -49.109   50.580    2.245
 -49.298   50.680    2.208
 -49.489   50.778    2.026
 -49.680   50.877    2.276
 -49.872   50.975    2.487
 -50.065   51.072    2.393
 -50.259   51.168    2.242
 -50.454   51.265    2.459
 -50.649   51.360    2.482
 -50.846   51.455    2.718
 -51.043   51.550    2.726
 -51.241   51.644    2.785
 -51.441   51.737    2.780
 -51.641   51.830    2.761
 -51.841   51.923    2.688
 -52.043   52.015    2.869
 -52.246   52.106    3.291
 -52.449   52.197    3.698
 -52.654   52.287    3.864
 -52.859   52.377    3.807
 -53.065   52.466    3.617
 -53.272   52.555    3.438
 -53.479   52.643    3.197
 -53.688   52.730    3.390
 -53.898   52.817    3.535
 -54.108   52.904    3.592
 -54.319   52.990    3.547
 -54.531   53.075    3.582
 -54.744   53.160    3.622
 -54.958   53.244    3.602
 -55.172   53.328    3.482
 -33.644   32.506    0.454
 -34.170   34.246    0.153
 -34.334   34.722    0.454
 -34.449   35.040    0.153
 -34.823   35.994    0.153
 -34.889   36.154    0.852
 -34.958   36.313    1.056
 -35.027   36.473    1.153
 -35.098   36.632    1.300
 -35.171   36.792    1.551
 -35.245   36.952    1.421
 -35.320   37.112    1.727
 -35.397   37.272    1.704
 -35.476   37.432    1.878
 -35.556   37.592    2.105
 -35.638   37.753    2.002
 -35.722   37.913    1.844
 -35.807   38.074    2.075
 -35.895   38.235    2.168
 -35.983   38.396    2.195
 -36.074   38.557    2.031
 -36.167   38.719    2.031
 -36.096   38.939    2.338
 -36.192   39.101    2.338
 -36.290   39.262    2.406
 -36.388   39.422    2.409
 -36.488   39.580    2.440
 -36.589   39.738    2.586
 -36.691   39.894    2.496
 -36.795   40.049    2.513
 -36.899   40.204    2.613
 -37.005   40.357    2.560
 -37.111   40.510    2.720
 -37.219   40.661    2.664
 -37.328   40.811    2.639
 -37.439   40.961    2.873
 -37.550   41.109    2.848
 -37.663   41.257    2.935
 -37.776   41.404    3.044
 -37.891   41.550    3.069
 -38.007   41.695    3.057
 -38.125   41.839    3.099
 -38.243   41.982    3.105
 -38.362   42.124    3.089
 -38.483   42.266    3.163
 -38.604   42.407    3.167
 -38.727   42.547    3.122
 -38.851   42.686    3.144
 -38.976   42.825    3.167
 -39.102   42.962    3.193
 -39.229   43.099    3.173
 -39.358   43.235    3.279
 -39.487   43.371    3.184
 -39.618   43.505    3.177
 -39.749   43.639    3.233
 -39.882   43.773    3.180
 -40.015   43.905    3.145
 -40.150   44.037    3.134
 -40.286   44.168    3.096
 -40.423   44.299    3.087
 -40.561   44.428    3.113
 -40.700   44.557    3.172
 -40.840   44.686    3.193
 -40.981   44.814    3.052
 -41.123   44.941    3.054
 -41.266   45.067    3.068
 -41.410   45.193    3.110
 -41.556   45.318    3.054
 -41.702   45.443    2.983
 -41.849   45.567    3.000
 -41.997   45.690    2.922
 -42.147   45.813    2.905
 -42.297   45.935    2.863
 -42.448   46.057    2.621
 -42.600   46.178    2.503
 -42.753   46.298    2.466
 -42.908   46.418    2.322
 -43.063   46.537    2.238
 -43.219   46.655    2.160
 -43.376   46.773    2.359
 -43.534   46.891    2.017
 -43.693   47.008    2.532
 -43.853   47.124    2.298
 -44.014   47.239    2.386
 -44.176   47.355    2.550
 -44.339   47.469    2.417
 -44.503   47.583    2.591
 -44.668   47.696    2.600
 -44.833   47.809    2.705
 -45.000   47.922    2.656
 -45.168   48.033    2.376
 -45.336   48.144    2.640
 -45.506   48.255    2.775
 -45.676   48.365    2.607
 -45.847   48.475    2.639
 -46.020   48.584    2.496
 -46.193   48.692    1.989
 -46.367   48.800    2.145
 -46.542   48.907    2.153
 -46.718   49.014    2.090
 -46.894   49.120    1.995
 -47.072   49.226    1.685
 -47.251   49.331    1.685
 -47.430   49.436    1.672
 -47.611   49.540    1.835
 -47.792   49.643    2.023
 -47.974   49.746    2.140
 -48.157   49.849    2.026
 -48.341   49.951    2.031
 -48.526   50.052    1.998
 -48.712   50.153    2.093
 -48.899   50.253    2.205
 -49.086   50.353    2.247
 -49.275   50.453    2.177
 -49.464   50.551    2.043
 -49.654   50.650    2.290
 -49.845   50.747    2.355
 -50.037   50.844    2.223
 -50.230   50.941    2.231
 -50.424   51.037    2.269
 -50.618   51.133    2.422
 -50.814   51.228    2.573
 -51.010   51.322    2.721
 -51.207   51.416    2.673
 -51.405   51.509    2.712
 -51.604   51.602    2.686
 -51.804   51.695    2.767
 -52.005   51.786    3.007
 -52.206   51.878    3.345
 -52.408   51.968    3.687
 -52.612   52.059    3.869
 -52.816   52.148    3.824
 -53.020   52.237    3.641
 -53.226   52.326    3.385
 -53.433   52.414    3.407
 -53.640   52.502    3.583
 -53.848   52.589    3.621
 -54.478   52.846    3.464
 -33.817   32.473    0.852
 -34.186   33.734    0.153
 -34.926   35.790    0.153
 -35.057   36.107    1.108
 -35.125   36.266    1.108
 -35.195   36.425    1.108
 -35.266   36.584    1.409
 -35.338   36.743    1.616
 -35.412   36.902    1.792
 -35.487   37.061    1.697
 -35.564   37.220    1.691
 -35.643   37.380    1.727
 -35.723   37.539    1.913
 -35.804   37.699    2.088
 -35.888   37.859    1.744
 -35.973   38.019    2.168
 -36.060   38.179    1.986
 -36.149   38.339    2.193
 -36.240   38.499    2.195
 -36.332   38.660    2.195
 -36.262   38.880    2.363
 -36.358   39.041    2.363
 -36.455   39.201    2.628
 -36.554   39.360    2.486
 -36.653   39.518    2.398
 -36.754   39.674    2.452
 -36.856   39.830    2.483
 -36.960   39.984    2.337
 -37.064   40.138    2.501
 -37.170   40.290    2.580
 -37.276   40.442    2.711
 -37.384   40.592    2.661
 -37.493   40.742    2.657
 -37.604   40.891    2.854
 -37.715   41.038    2.887
 -37.828   41.185    2.866
 -37.941   41.331    2.933
 -38.056   41.476    3.014
 -38.172   41.620    3.055
 -38.289   41.764    3.130
 -38.408   41.906    3.104
 -38.527   42.048    3.153
 -38.648   42.188    3.183
 -38.769   42.328    3.165
 -38.892   42.468    3.098
 -39.016   42.606    3.119
 -39.141   42.744    3.158
 -39.267   42.880    3.181
 -39.394   43.016    3.255
 -39.523   43.152    3.334
 -39.652   43.286    3.268
 -39.783   43.420    3.202
 -39.914   43.553    3.237
 -40.047   43.686    3.165
 -40.181   43.818    3.247
 -40.316   43.949    3.246
 -40.451   44.079    3.250
 -40.588   44.209    3.178
 -40.726   44.338    3.171
 -40.865   44.466    3.220
 -41.006   44.594    3.217
 -41.147   44.721    3.235
 -41.289   44.847    3.163
 -41.432   44.973    3.123
 -41.576   45.098    3.154
 -41.722   45.222    3.119
 -41.868   45.346    3.040
 -42.015   45.469    2.958
 -42.163   45.592    2.929
 -42.313   45.714    2.846
 -42.463   45.835    2.916
 -42.614   45.956    2.662
 -42.766   46.076    2.586
 -42.920   46.196    2.476
 -43.074   46.315    2.432
 -43.229   46.433    2.162
 -43.385   46.551    2.325
 -43.543   46.668    2.243
 -43.701   46.785    2.391
 -43.860   46.901    2.705
 -44.020   47.016    2.791
 -44.181   47.131    2.698
 -44.343   47.246    2.993
 -44.506   47.360    2.559
 -44.669   47.473    2.626
 -44.834   47.586    2.596
 -45.000   47.698    2.800
 -45.167   47.809    2.780
 -45.334   47.920    2.598
 -45.503   48.031    2.611
 -45.672   48.141    2.657
 -45.843   48.250    2.628
 -46.014   48.359    2.499
 -46.186   48.467    2.644
 -46.359   48.575    2.255
 -46.533   48.682    2.075
 -46.708   48.789    2.206
 -46.884   48.895    2.227
 -47.061   49.000    2.201
 -47.238   49.105    2.115
 -47.417   49.210    1.852
 -47.596   49.314    1.909
 -47.777   49.417    2.056
 -47.958   49.520    2.127
 -48.140   49.623    1.825
 -48.323   49.724    2.014
 -48.507   49.826    2.075
 -48.692   49.927    2.193
 -48.877   50.027    2.166
 -49.064   50.126    2.147
 -49.251   50.226    2.026
 -49.440   50.324    2.131
 -49.629   50.422    2.306
 -49.819   50.520    2.195
 -50.010   50.617    2.085
 -50.202   50.714    2.285
 -50.394   50.810    2.298
 -50.588   50.905    2.346
 -50.782   51.000    2.432
 -50.977   51.094    2.525
 -51.173   51.188    2.631
 -51.370   51.281    2.625
 -51.568   51.374    2.783
 -51.767   51.467    2.950
 -51.966   51.558    3.201
 -52.167   51.649    3.432
 -52.368   51.740    3.712
 -52.570   51.830    3.885
 -52.773   51.920    3.831
 -52.976   52.009    3.626
 -53.181   52.098    3.412
 -53.386   52.186    3.393
 -53.593   52.273    3.847
 -33.948   32.282    0.153
 -33.990   32.439    0.755
 -34.033   32.596    0.153
 -34.564   34.326    0.153
 -34.787   34.956    0.153
 -34.967   35.429    0.153
 -35.030   35.587    0.153
 -35.159   35.903    0.153
 -35.225   36.061    1.357
 -35.293   36.219    1.153
 -35.362   36.377    1.384
 -35.433   36.535    1.329
 -35.505   36.693    1.623
 -35.578   36.852    1.807
 -35.654   37.010    1.861
 -35.730   37.169    1.835
 -35.809   37.328    2.011
 -35.889   37.486    1.995
 -35.970   37.645    1.898
 -36.054   37.804    1.935
 -36.139   37.963    2.103
 -36.225   38.123    1.986
 -36.314   38.282    2.366
 -36.405   38.442    2.142
 -36.497   38.601    2.142
 -36.427   38.821    2.409
 -36.523   38.981    2.409
 -36.620   39.140    2.568
 -36.719   39.298    2.537
 -36.818   39.455    2.419
 -36.919   39.611    2.280
 -37.021   39.765    2.262
 -37.124   39.919    2.381
 -37.228   40.072    2.451
 -37.334   40.223    2.479
 -37.441   40.374    2.622
 -37.548   40.524    2.597
 -37.657   40.672    2.649
 -37.768   40.820    2.880
 -37.879   40.967    2.942
 -37.992   41.113    2.954
 -38.105   41.258    2.936
 -38.220   41.402    3.034
 -38.336   41.546    3.105
 -38.453   41.688    3.047
 -38.572   41.830    3.018
 -38.691   41.970    3.121
 -38.812   42.110    3.248
 -38.933   42.249    3.187
 -39.056   42.388    3.021
 -39.180   42.525    3.107
 -39.305   42.662    3.204
 -39.431   42.798    3.173
 -39.559   42.933    3.234
 -39.687   43.068    3.280
 -39.816   43.202    3.365
 -39.947   43.335    3.357
 -40.079   43.467    3.287
 -40.211   43.599    3.284
 -40.345   43.730    3.249
 -40.480   43.860    3.299
 -40.616   43.989    3.238
 -40.753   44.118    3.248
 -40.891   44.247    3.149
 -41.030   44.374    3.158
 -41.170   44.501    3.254
 -41.311   44.627    3.282
 -41.454   44.753    3.299
 -41.597   44.878    3.181
 -41.741   45.002    3.161
 -41.887   45.126    3.098
 -42.033   45.249    2.993
 -42.180   45.371    2.966
 -42.329   45.493    3.049
 -42.478   45.614    2.961
 -42.628   45.735    2.928
 -42.780   45.855    2.764
 -42.932   45.974    2.661
 -43.085   46.093    2.518
 -43.239   46.211    2.502
 -43.395   46.329    2.385
 -43.551   46.446    2.474
 -43.708   46.563    2.436
 -43.866   46.678    2.584
 -44.025   46.794    2.758
 -44.185   46.909    2.524
 -44.346   47.023    2.657
 -44.508   47.136    2.304
 -44.671   47.250    2.801
 -44.835   47.362    3.112
 -45.000   47.474    2.762
 -45.166   47.586    2.913
 -45.332   47.696    3.004
 -45.500   47.807    2.827
 -45.668   47.916    2.721
 -45.838   48.026    2.522
 -46.008   48.134    2.732
 -46.180   48.243    2.676
 -46.352   48.350    2.673
 -46.525   48.457    2.607
 -46.699   48.564    2.147
 -46.874   48.670    2.325
 -47.049   48.775    2.269
 -47.226   48.880    2.324
 -47.404   48.984    2.272
 -47.582   49.088    2.197
 -47.762   49.192    2.279
 -47.942   49.294    2.210
 -48.123   49.397    1.986
 -48.305   49.498    2.088
 -48.488   49.599    2.108
 -48.672   49.700    2.183
 -48.856   49.800    2.189
 -49.042   49.900    2.175
 -49.228   49.999    2.120
 -49.416   50.097    2.293
 -49.604   50.195    2.352
 -49.793   50.293    2.195
 -49.983   50.390    2.177
 -50.173   50.486    2.247
 -50.365   50.582    2.208
 -50.557   50.677    2.287
 -50.751   50.772    2.296
 -50.945   50.867    2.368
 -51.140   50.960    2.504
 -51.336   51.054    2.673
 -51.532   51.146    2.820
 -51.730   51.239    3.107
 -51.928   51.330    3.419
 -52.127   51.421    3.565
 -52.328   51.512    3.768
 -52.528   51.602    3.893
 -52.730   51.692    3.837
 -52.933   51.781    3.733
 -53.136   51.869    3.571
 -53.340   51.957    3.293
 -53.546   52.044    3.828
 -34.162   32.406    0.153
 -34.205   32.562    0.454
 -34.479   33.502    0.153
 -34.843   34.600    0.153
 -34.956   34.914    0.153
 -35.261   35.699    0.630
 -35.326   35.857    0.932
 -35.392   36.014    1.432
 -35.460   36.172    1.195
 -35.529   36.329    0.932
 -35.599   36.486    1.384
 -35.671   36.644    1.195
 -35.745   36.802    1.771
 -35.820   36.960    1.942
 -35.896   37.117    1.949
 -35.974   37.275    1.882
 -36.054   37.433    2.156
 -36.135   37.591    2.026
 -36.219   37.750    2.034
 -36.304   37.908    2.203
 -36.390   38.066    2.158
 -36.479   38.225    2.276
 -36.569   38.384    2.175
 -36.661   38.543    2.175
 -36.591   38.761    2.245
 -36.687   38.921    2.245
 -36.784   39.079    2.447
 -36.883   39.236    2.322
 -36.982   39.392    2.271
 -37.083   39.547    2.158
 -37.185   39.701    2.236
 -37.288   39.854    2.432
 -37.392   40.005    2.411
 -37.498   40.156    2.432
 -37.604   40.306    2.647
 -37.712   40.455    2.620
 -37.821   40.603    2.705
 -37.931   40.750    2.809
 -38.043   40.896    2.908
 -38.155   41.041    2.965
 -38.269   41.185    2.931
 -38.383   41.328    2.991
 -38.499   41.471    3.008
 -38.617   41.612    3.008
 -38.735   41.753    3.109
 -38.854   41.893    3.152
 -38.975   42.032    3.182
 -39.097   42.170    3.216
 -39.219   42.308    3.159
 -39.343   42.444    3.212
 -39.468   42.580    3.252
 -39.595   42.716    3.221
 -39.722   42.850    3.241
 -39.850   42.984    3.222
 -39.980   43.117    3.231
 -40.110   43.249    3.317
 -40.242   43.380    3.316
 -40.375   43.511    3.308
 -40.509   43.641    3.362
 -40.644   43.771    3.322
 -40.780   43.899    3.331
 -40.917   44.028    3.288
 -41.055   44.155    3.217
 -41.194   44.282    3.261
 -41.334   44.408    3.291
 -41.475   44.533    3.294
 -41.618   44.658    3.381
 -41.761   44.782    3.383
 -41.905   44.906    3.198
 -42.051   45.029    3.119
 -42.197   45.151    3.110
 -42.345   45.273    3.047
 -42.493   45.394    2.985
 -42.642   45.514    2.910
 -42.793   45.634    2.887
 -42.944   45.753    2.863
 -43.096   45.872    2.689
 -43.250   45.990    2.591
 -43.404   46.107    2.577
 -43.559   46.224    2.704
 -43.716   46.341    2.787
 -43.873   46.456    2.366
 -44.031   46.572    2.483
 -44.190   46.686    2.546
 -44.350   46.800    2.362
 -44.511   46.914    2.943
 -44.673   47.027    1.672
 -44.836   47.139    2.639
 -45.000   47.251    3.428
 -45.165   47.362    3.170
 -45.331   47.473    3.059
 -45.497   47.583    2.900
 -45.665   47.693    2.899
 -45.833   47.802    2.628
 -46.003   47.910    2.678
 -46.173   48.018    2.685
 -46.344   48.126    2.494
 -46.516   48.233    2.476
 -46.689   48.339    2.576
 -46.863   48.445    2.463
 -47.038   48.550    1.995
 -47.214   48.655    2.287
 -47.390   48.759    2.380
 -47.568   48.863    2.486
 -47.746   48.966    2.517
 -47.926   49.069    2.389
 -48.106   49.171    2.280
 -48.287   49.272    2.309
 -48.469   49.373    2.321
 -48.652   49.474    2.282
 -48.835   49.574    2.274
 -49.020   49.673    2.145
 -49.205   49.772    2.112
 -49.391   49.871    2.254
 -49.579   49.969    2.110
 -49.767   50.066    2.117
 -49.955   50.163    1.973
 -50.145   50.259    2.129
 -50.336   50.355    2.098
 -50.527   50.450    2.282
 -50.719   50.545    2.321
 -50.912   50.639    2.329
 -51.106   50.733    2.504
 -51.301   50.826    2.668
 -51.497   50.919    2.956
 -51.693   51.011    3.265
 -51.890   51.102    3.568
 -52.089   51.193    3.697
 -52.288   51.284    3.804
 -52.487   51.374    3.843
 -52.688   51.463    3.829
 -52.889   51.552    3.735
 -53.092   51.641    3.677
 -53.295   51.728    3.349
 -53.499   51.816    3.558
 -53.704   51.903    4.222
 -34.097   31.437    0.153
 -34.174   31.749    0.153
 -34.213   31.905    0.454
 -34.253   32.061    0.153
 -34.294   32.217    0.153
 -34.335   32.373    0.153
 -34.421   32.685    0.153
 -34.602   33.309    0.153
 -35.243   35.185    0.153
 -35.429   35.654    0.852
 -35.493   35.811    0.630
 -35.559   35.968    1.056
 -35.627   36.124    1.267
 -35.696   36.281    0.630
 -35.766   36.438    0.998
 -35.837   36.595    0.454
 -35.911   36.752    1.844
 -35.985   36.909    1.755
 -36.062   37.066    1.878
 -36.139   37.223    2.037
 -36.219   37.380    1.921
 -36.300   37.537    2.011
 -36.383   37.695    2.124
 -36.468   37.852    2.131
 -36.554   38.010    2.203
 -36.643   38.168    2.208
 -36.733   38.326    2.187
 -36.825   38.484    2.187
 -36.756   38.702    2.344
 -36.851   38.860    2.344
 -36.948   39.017    2.376
 -37.046   39.174    2.439
 -37.146   39.329    2.405
 -37.246   39.483    2.364
 -37.348   39.636    2.236
 -37.451   39.788    2.315
 -37.555   39.939    2.355
 -37.661   40.089    2.535
 -37.767   40.238    2.735
 -37.875   40.386    2.630
 -37.984   40.533    2.771
 -38.094   40.679    2.851
 -38.205   40.824    2.891
 -38.318   40.968    2.953
 -38.431   41.111    2.973
 -38.546   41.254    2.977
 -38.662   41.395    2.994
 -38.779   41.536    3.021
 -38.897   41.676    3.127
 -39.017   41.815    3.106
 -39.137   41.953    3.126
 -39.259   42.091    3.191
 -39.382   42.227    3.161
 -39.506   42.363    3.154
 -39.631   42.498    3.149
 -39.757   42.633    3.309
 -39.885   42.766    3.379
 -40.013   42.899    3.307
 -40.143   43.031    3.263
 -40.273   43.163    3.289
 -40.405   43.293    3.214
 -40.538   43.423    3.351
 -40.672   43.553    3.250
 -40.807   43.681    3.297
 -40.943   43.809    3.264
 -41.080   43.936    3.369
 -41.218   44.063    3.309
 -41.357   44.189    3.366
 -41.497   44.314    3.279
 -41.639   44.439    3.315
 -41.781   44.563    3.281
 -41.924   44.686    3.256
 -42.069   44.809    3.199
 -42.214   44.931    3.146
 -42.361   45.052    3.136
 -42.508   45.173    3.183
 -42.656   45.294    3.082
 -42.806   45.413    2.898
 -42.956   45.532    2.963
 -43.108   45.651    2.800
 -43.260   45.769    2.662
 -43.413   45.886    2.836
 -43.568   46.003    2.676
 -43.723   46.119    2.767
 -43.879   46.235    2.662
 -44.037   46.350    2.470
 -44.195   46.464    2.504
 -44.354   46.578    2.424
 -44.514   46.691    2.124
 -44.675   46.804    2.430
 -44.837   46.916    1.807
 -45.000   47.028    2.254
 -45.164   47.139    2.630
 -45.329   47.250    3.426
 -45.494   47.360    2.959
 -45.661   47.469    2.907
 -45.829   47.578    2.832
 -45.997   47.686    2.765
 -46.166   47.794    2.728
 -46.337   47.901    2.468
 -46.508   48.008    2.777
 -46.680   48.114    2.797
 -46.853   48.220    2.686
 -47.027   48.325    2.629
 -47.202   48.430    2.430
 -47.377   48.534    2.017
 -47.554   48.637    2.170
 -47.731   48.741    2.218
 -47.910   48.843    2.153
 -48.089   48.945    2.301
 -48.269   49.046    2.153
 -48.450   49.147    2.307
 -48.632   49.248    2.189
 -48.814   49.348    2.028
 -48.998   49.447    2.142
 -49.182   49.546    2.098
 -49.367   49.644    2.166
 -49.554   49.742    2.051
 -49.741   49.839    2.166
 -49.928   49.936    2.108
 -50.117   50.032    2.133
 -50.307   50.128    2.324
 -50.497   50.223    2.390
 -50.688   50.317    2.411
 -50.880   50.412    2.394
 -51.073   50.505    2.612
 -51.267   50.598    2.954
 -51.461   50.691    3.221
 -51.657   50.783    3.483
 -51.853   50.874    3.691
 -52.050   50.965    3.752
 -52.248   51.056    3.824
 -52.447   51.146    3.851
 -52.646   51.235    3.801
 -52.846   51.324    3.705
 -53.048   51.412    3.703
 -53.250   51.500    3.629
 -53.452   51.587    3.607
 -53.656   51.674    3.938
 -34.309   31.562    0.153
 -34.508   32.340    0.153
 -34.637   32.806    0.153
 -35.471   35.298    0.153
 -35.533   35.453    0.755
 -35.596   35.609    0.153
 -35.660   35.765    0.153
 -35.793   36.077    0.755
 -35.862   36.233    0.852
 -35.932   36.389    1.108
 -36.003   36.545    1.233
 -36.076   36.702    1.432
 -36.150   36.858    1.995
 -36.227   37.014    1.691
 -36.304   37.171    1.771
 -36.384   37.327    2.078
 -36.465   37.484    1.995
 -36.547   37.640    2.245
 -36.632   37.797    2.191
 -36.718   37.954    2.124
 -36.806   38.111    2.103
 -36.896   38.268    2.315
 -36.988   38.425    2.315
 -36.919   38.642    2.377
 -37.015   38.799    2.377
 -37.112   38.956    2.366
 -37.210   39.111    2.312
 -37.309   39.266    2.383
 -37.409   39.419    2.433
 -37.511   39.571    2.403
 -37.614   39.722    2.412
 -37.718   39.872    2.445
 -37.823   40.021    2.742
 -37.930   40.169    2.717
 -38.037   40.316    2.748
 -38.146   40.462    2.753
 -38.256   40.608    2.766
 -38.367   40.752    2.859
 -38.480   40.895    2.992
 -38.593   41.038    3.055
 -38.708   41.179    2.982
 -38.824   41.320    3.001
 -38.941   41.460    3.006
 -39.059   41.599    3.194
 -39.179   41.737    3.155
 -39.299   41.874    3.146
 -39.421   42.011    3.129
 -39.544   42.147    3.148
 -39.668   42.282    3.163
 -39.793   42.416    3.176
 -39.919   42.549    3.427
 -40.047   42.682    3.427
 -40.175   42.814    3.448
 -40.305   42.945    3.428
 -40.435   43.076    3.394
 -40.567   43.206    3.367
 -40.700   43.335    3.429
 -40.834   43.463    3.371
 -40.969   43.591    3.458
 -41.105   43.718    3.430
 -41.242   43.845    3.436
 -41.380   43.970    3.383
 -41.519   44.096    3.397
 -41.660   44.220    3.340
 -41.801   44.344    3.330
 -41.943   44.467    3.285
 -42.087   44.590    3.301
 -42.231   44.712    3.260
 -42.377   44.833    3.247
 -42.523   44.954    3.174
 -42.670   45.074    3.256
 -42.819   45.193    3.137
 -42.968   45.312    3.104
 -43.119   45.430    2.900
 -43.270   45.548    2.983
 -43.423   45.665    2.902
 -43.576   45.782    2.933
 -43.731   45.898    2.826
 -43.886   46.013    2.732
 -44.042   46.128    2.953
 -44.199   46.242    2.639
 -44.358   46.356    2.558
 -44.517   46.469    2.550
 -44.677   46.582    2.692
 -44.838   46.694    2.593
 -45.000   46.805    3.147
 -45.163   46.916    2.607
 -45.327   47.027    2.896
 -45.492   47.136    3.409
 -45.657   47.246    2.745
 -45.824   47.355    2.769
 -45.991   47.463    2.556
 -46.160   47.570    2.616
 -46.329   47.678    2.524
 -46.499   47.784    2.712
 -46.671   47.890    2.704
 -46.843   47.996    2.915
 -47.016   48.101    3.028
 -47.189   48.205    2.922
 -47.364   48.309    2.818
 -47.540   48.412    2.398
 -47.716   48.515    2.120
 -47.894   48.618    2.048
 -48.072   48.720    2.075
 -48.251   48.821    2.185
 -48.431   48.922    1.983
 -48.612   49.022    2.131
 -48.793   49.122    1.976
 -48.976   49.221    2.206
 -49.159   49.319    2.249
 -49.344   49.418    2.026
 -49.529   49.515    2.222
 -49.715   49.612    2.166
 -49.901   49.709    2.386
 -50.089   49.805    2.410
 -50.278   49.901    2.800
 -50.467   49.996    2.954
 -50.657   50.090    3.177
 -50.848   50.184    3.295
 -51.040   50.278    3.410
 -51.233   50.371    3.501
 -51.426   50.463    3.612
 -51.621   50.555    3.727
 -51.816   50.646    3.795
 -52.012   50.737    3.780
 -52.208   50.828    3.829
 -52.406   50.917    3.840
 -52.605   51.007    3.766
 -52.804   51.096    3.684
 -53.004   51.184    3.677
 -53.205   51.272    3.649
 -53.406   51.359    3.644
 -53.609   51.446    3.719
 -53.812   51.532    3.810
 -34.409   31.222    0.153
 -34.445   31.377    0.153
 -34.639   32.152    0.153
 -34.853   32.927    0.153
 -34.898   33.082    0.153
 -35.089   33.702    0.630
 -35.139   33.858    0.630
 -35.578   35.099    0.630
 -35.639   35.254    0.755
 -35.892   35.875    0.454
 -35.959   36.030    0.153
 -36.027   36.185    1.108
 -36.168   36.496    1.476
 -36.241   36.651    1.551
 -36.315   36.807    1.963
 -36.391   36.963    1.898
 -36.468   37.118    2.083
 -36.548   37.274    2.034
 -36.628   37.429    1.761
 -36.711   37.585    1.992
 -36.795   37.741    2.070
 -36.881   37.897    2.056
 -36.969   38.053    2.147
 -37.059   38.209    2.292
 -37.151   38.366    2.292
 -37.082   38.582    2.203
 -37.177   38.739    2.203
 -37.274   38.894    2.453
 -37.372   39.049    2.433
 -37.471   39.202    2.577
 -37.571   39.354    2.506
 -37.673   39.506    2.398
 -37.776   39.656    2.453
 -37.880   39.805    2.627
 -37.985   39.953    2.582
 -38.091   40.100    2.702
 -38.199   40.247    2.789
 -38.308   40.392    2.732
 -38.418   40.536    2.790
 -38.529   40.679    2.991
 -38.641   40.822    2.991
 -38.755   40.964    2.947
 -38.869   41.104    2.878
 -38.985   41.244    2.933
 -39.102   41.383    3.100
 -39.220   41.521    3.142
 -39.340   41.658    3.151
 -39.460   41.795    3.189
 -39.582   41.931    3.132
 -39.705   42.066    3.220
 -39.829   42.200    3.143
 -39.954   42.333    3.281
 -40.080   42.466    3.365
 -40.208   42.598    3.286
 -40.336   42.729    3.290
 -40.466   42.859    3.415
 -40.596   42.989    3.530
 -40.728   43.118    3.629
 -40.861   43.246    3.585
 -40.995   43.374    3.479
 -41.130   43.501    3.499
 -41.266   43.627    3.638
 -41.403   43.753    3.538
 -41.541   43.878    3.434
 -41.681   44.002    3.469
 -41.821   44.126    3.404
 -41.962   44.249    3.341
 -42.105   44.371    3.349
 -42.248   44.493    3.380
 -42.393   44.614    3.367
 -42.538   44.734    3.314
 -42.685   44.854    3.235
 -42.832   44.974    3.113
 -42.981   45.092    3.065
 -43.130   45.211    3.093
 -43.281   45.328    3.023
 -43.432   45.445    3.130
 -43.585   45.561    3.064
 -43.738   45.677    2.913
 -43.892   45.792    2.888
 -44.048   45.907    2.801
 -44.204   46.021    3.082
 -44.361   46.135    2.803
 -44.520   46.248    2.751
 -44.679   46.360    2.869
 -44.839   46.472    3.055
 -45.000   46.583    3.165
 -45.162   46.694    3.189
 -45.325   46.804    3.280
 -45.489   46.914    3.252
 -45.654   47.023    2.851
 -45.819   47.131    2.680
 -45.986   47.239    2.727
 -46.153   47.347    2.553
 -46.322   47.454    2.622
 -46.491   47.560    2.537
 -46.661   47.666    2.729
 -46.832   47.772    3.061
 -47.004   47.876    3.327
 -47.177   47.981    3.134
 -47.351   48.084    3.149
 -47.526   48.188    3.042
 -47.701   48.290    2.983
 -47.878   48.393    2.807
 -48.055   48.494    2.502
 -48.233   48.595    2.379
 -48.412   48.696    2.131
 -48.592   48.796    2.341
 -48.773   48.896    2.131
 -48.954   48.995    2.359
 -49.137   49.093    2.383
 -49.320   49.191    2.421
 -49.504   49.289    2.728
 -49.689   49.386    2.910
 -49.875   49.482    3.163
 -50.061   49.578    3.356
 -50.249   49.674    3.503
 -50.437   49.769    3.513
 -50.626   49.863    3.570
 -50.816   49.957    3.683
 -51.007   50.050    3.834
 -51.199   50.143    3.873
 -51.391   50.236    3.867
 -51.585   50.327    3.851
 -51.779   50.419    3.875
 -51.974   50.509    3.848
 -52.169   50.600    3.842
 -52.366   50.689    3.785
 -52.563   50.779    3.704
 -52.761   50.867    3.643
 -52.960   50.956    3.598
 -53.160   51.043    3.416
 -53.361   51.130    3.552
 -53.562   51.217    3.691
 -53.764   51.303    3.528
 -53.967   51.389    3.889
 -34.656   31.501    0.153
 -34.772   31.965    0.153
 -35.024   32.892    0.153
 -35.069   33.047    0.153
 -35.115   33.201    0.153
 -35.210   33.510    0.630
 -35.258   33.665    0.932
 -35.629   34.747    0.630
 -35.993   35.674    0.153
 -36.058   35.828    0.153
 -36.125   35.983    1.153
 -36.193   36.137    0.852
 -36.262   36.292    0.932
 -36.333   36.447    1.476
 -36.406   36.601    1.697
 -36.480   36.756    1.630
 -36.555   36.911    2.140
 -36.632   37.066    1.913
 -36.711   37.220    1.704
 -36.792   37.375    1.886
 -36.874   37.530    1.983
 -36.958   37.685    2.051
 -37.044   37.840    2.054
 -37.132   37.996    2.166
 -37.221   38.151    2.257
 -37.313   38.306    2.257
 -37.244   38.522    2.319
 -37.340   38.678    2.319
 -37.436   38.833    2.315
 -37.534   38.986    2.388
 -37.633   39.139    2.295
 -37.733   39.290    2.556
 -37.834   39.440    2.389
 -37.937   39.590    2.351
 -38.041   39.738    2.510
 -38.146   39.885    2.605
 -38.252   40.031    2.746
 -38.360   40.177    2.668
 -38.468   40.321    2.728
 -38.578   40.464    2.851
 -38.689   40.607    3.017
 -38.802   40.749    2.992
 -38.915   40.889    2.943
 -39.030   41.029    3.061
 -39.146   41.168    3.001
 -39.263   41.306    3.082
 -39.381   41.443    3.053
 -39.500   41.580    3.221
 -39.621   41.715    3.131
 -39.742   41.850    3.100
 -39.865   41.984    3.121
 -39.989   42.117    3.161
 -40.114   42.250    3.246
 -40.241   42.382    3.310
 -40.368   42.513    3.314
 -40.496   42.643    3.360
 -40.626   42.773    3.363
 -40.757   42.901    3.453
 -40.888   43.030    3.366
 -41.021   43.157    3.470
 -41.155   43.284    3.554
 -41.290   43.410    3.467
 -41.426   43.535    3.457
 -41.564   43.660    3.584
 -41.702   43.784    3.466
 -41.841   43.908    3.426
 -41.982   44.031    3.422
 -42.123   44.153    3.400
 -42.265   44.274    3.357
 -42.409   44.395    3.328
 -42.553   44.516    3.368
 -42.699   44.635    3.439
 -42.845   44.755    3.378
 -42.993   44.873    3.217
 -43.142   44.991    3.210
 -43.291   45.108    3.099
 -43.442   45.225    3.137
 -43.593   45.341    3.213
 -43.746   45.457    3.180
 -43.899   45.572    3.015
 -44.053   45.686    2.950
 -44.209   45.800    2.963
 -44.365   45.914    2.942
 -44.522   46.026    3.024
 -44.681   46.139    3.000
 -44.840   46.250    3.104
 -45.000   46.361    3.040
 -45.161   46.472    3.012
 -45.323   46.582    3.162
 -45.486   46.691    3.201
 -45.650   46.800    3.183
 -45.815   46.909    3.093
 -45.980   47.016    2.955
 -46.147   47.124    2.617
 -46.314   47.231    2.654
 -46.483   47.337    2.513
 -46.652   47.442    2.666
 -46.822   47.548    2.865
 -46.993   47.652    3.204
 -47.165   47.756    3.359
 -47.338   47.860    3.355
 -47.512   47.963    3.319
 -47.686   48.066    3.311
 -47.862   48.168    3.245
 -48.038   48.269    3.249
 -48.215   48.370    3.101
 -48.393   48.471    3.088
 -48.572   48.571    3.012
 -48.752   48.670    3.013
 -48.932   48.769    3.027
 -49.114   48.867    3.061
 -49.296   48.965    3.172
 -49.479   49.063    3.407
 -49.663   49.160    3.780
 -49.848   49.256    3.561
 -50.034   49.352    3.640
 -50.220   49.447    3.775
 -50.408   49.542    3.847
 -50.596   49.636    3.827
 -50.785   49.730    3.845
 -50.974   49.823    3.828
 -51.165   49.916    3.817
 -51.357   50.008    3.831
 -51.549   50.100    3.843
 -51.742   50.191    3.848
 -51.936   50.282    3.783
 -52.130   50.372    3.747
 -52.326   50.461    3.703
 -52.522   50.551    3.708
 -52.719   50.639    3.646
 -52.917   50.727    3.527
 -53.116   50.815    3.286
 -53.315   50.902    3.210
 -53.515   50.988    3.539
 -53.717   51.075    3.531
 -53.918   51.160    3.266
 -54.121   51.245    3.700
 -34.687   30.854    0.153
 -34.722   31.008    0.153
 -34.830   31.471    0.153
 -34.867   31.625    0.454
 -35.151   32.703    0.153
 -35.332   33.319    0.153
 -35.428   33.627    0.630
 -35.478   33.781    0.630
 -35.686   34.397    0.630
 -35.741   34.551    0.630
 -35.854   34.859    0.153
 -36.159   35.628    0.932
 -36.224   35.782    1.108
 -36.290   35.936    0.755
 -36.427   36.243    0.852
 -36.498   36.397    1.153
 -36.570   36.551    1.551
 -36.643   36.705    1.534
 -36.719   36.859    1.585
 -36.796   37.013    1.543
 -36.874   37.167    1.645
 -36.955   37.321    1.939
 -37.037   37.475    1.882
 -37.120   37.630    2.011
 -37.206   37.784    1.956
 -37.293   37.938    2.037
 -37.383   38.093    2.140
 -37.474   38.247    2.140
 -37.406   38.462    2.325
 -37.501   38.617    2.325
 -37.598   38.771    2.301
 -37.695   38.923    2.327
 -37.794   39.075    2.403
 -37.894   39.225    2.255
 -37.995   39.375    2.231
 -38.098   39.523    2.432
 -38.201   39.671    2.525
 -38.306   39.817    2.710
 -38.413   39.962    2.713
 -38.520   40.107    2.803
 -38.629   40.250    2.806
 -38.738   40.393    2.794
 -38.849   40.534    2.814
 -38.962   40.675    2.955
 -39.075   40.815    3.047
 -39.190   40.953    3.009
 -39.305   41.092    2.932
 -39.422   41.229    3.044
 -39.540   41.365    3.125
 -39.660   41.501    3.101
 -39.780   41.635    3.186
 -39.902   41.769    3.167
 -40.025   41.902    3.147
 -40.149   42.035    3.078
 -40.274   42.166    3.191
 -40.400   42.297    3.314
 -40.527   42.427    3.373
 -40.656   42.557    3.403
 -40.785   42.686    3.376
 -40.916   42.814    3.321
 -41.048   42.941    3.431
 -41.181   43.068    3.443
 -41.315   43.193    3.497
 -41.450   43.319    3.386
 -41.586   43.443    3.429
 -41.723   43.567    3.507
 -41.862   43.691    3.431
 -42.001   43.813    3.467
 -42.141   43.935    3.442
 -42.283   44.057    3.290
 -42.425   44.177    3.356
 -42.569   44.297    3.294
 -42.713   44.417    3.340
 -42.859   44.536    3.356
 -43.005   44.654    3.386
 -43.153   44.772    3.453
 -43.301   44.889    3.294
 -43.451   45.006    3.199
 -43.602   45.122    3.263
 -43.753   45.237    3.243
 -43.906   45.352    3.274
 -44.059   45.466    3.180
 -44.214   45.580    3.149
 -44.369   45.693    3.018
 -44.525   45.805    3.088
 -44.683   45.917    3.147
 -44.841   46.029    3.157
 -45.000   46.140    3.101
 -45.160   46.250    3.094
 -45.321   46.360    3.190
 -45.483   46.469    3.190
 -45.646   46.578    3.151
 -45.810   46.686    3.053
 -45.975   46.794    3.091
 -46.140   46.901    2.950
 -46.307   47.008    2.630
 -46.474   47.114    2.665
 -46.643   47.219    2.612
 -46.812   47.324    2.711
 -46.982   47.429    3.094
 -47.153   47.533    3.476
 -47.325   47.636    3.495
 -47.498   47.739    3.539
 -47.671   47.841    3.649
 -47.846   47.943    3.631
 -48.021   48.044    3.615
 -48.197   48.145    3.516
 -48.374   48.246    3.487
 -48.552   48.345    3.413
 -48.731   48.445    3.428
 -48.911   48.543    3.424
 -49.091   48.642    3.455
 -49.273   48.739    3.522
 -49.455   48.837    3.587
 -49.638   48.933    3.668
 -49.822   49.030    3.736
 -50.006   49.125    3.837
 -50.192   49.220    3.868
 -50.378   49.315    3.846
 -50.565   49.409    3.783
 -50.753   49.503    3.767
 -50.942   49.596    3.735
 -51.132   49.689    3.727
 -51.322   49.781    3.760
 -51.513   49.872    3.731
 -51.705   49.963    3.709
 -51.898   50.054    3.741
 -52.092   50.144    3.748
 -52.286   50.234    3.763
 -52.481   50.323    3.722
 -52.677   50.411    3.602
 -52.874   50.499    3.431
 -53.072   50.587    3.210
 -53.270   50.674    3.126
 -53.469   50.760    3.233
 -53.669   50.846    3.522
 -53.870   50.931    3.475
 -54.071   51.016    3.414
 -54.274   51.101    3.487
 -34.896   30.979    0.153
 -34.931   31.133    0.153
 -34.967   31.286    0.153
 -35.157   32.055    0.153
 -35.238   32.362    0.153
 -35.549   33.437    0.153
 -35.597   33.590    0.153
 -35.697   33.897    0.932
 -35.801   34.203    0.630
 -35.909   34.510    0.153
 -36.261   35.429    1.357
 -36.324   35.582    0.998
 -36.389   35.736    0.852
 -36.522   36.042    0.630
 -36.661   36.348    1.233
 -36.733   36.501    1.551
 -36.807   36.654    1.672
 -36.882   36.807    1.396
 -36.958   36.961    1.233
 -37.037   37.114    1.357
 -37.117   37.267    1.865
 -37.199   37.420    1.835
 -37.282   37.574    2.103
 -37.367   37.727    1.995
 -37.455   37.881    2.028
 -37.544   38.034    2.201
 -37.635   38.188    2.201
 -37.567   38.402    2.158
 -37.662   38.556    2.158
 -37.758   38.709    2.227
 -37.856   38.860    2.334
 -37.954   39.011    2.170
 -38.054   39.161    2.227
 -38.155   39.309    2.393
 -38.258   39.457    2.331
 -38.361   39.603    2.553
 -38.466   39.748    2.656
 -38.572   39.893    2.722
 -38.679   40.036    2.871
 -38.788   40.179    2.839
 -38.898   40.320    2.844
 -39.009   40.461    2.902
 -39.121   40.601    2.918
 -39.234   40.740    2.994
 -39.349   40.878    3.030
 -39.464   41.015    3.018
 -39.581   41.151    3.127
 -39.699   41.287    3.065
 -39.819   41.421    3.039
 -39.939   41.555    3.139
 -40.061   41.688    3.258
 -40.183   41.820    3.339
 -40.307   41.952    3.147
 -40.432   42.083    3.142
 -40.559   42.213    3.205
 -40.686   42.342    3.335
 -40.815   42.470    3.429
 -40.944   42.598    3.468
 -41.075   42.725    3.443
 -41.207   42.852    3.481
 -41.340   42.978    3.450
 -41.474   43.103    3.539
 -41.609   43.227    3.540
 -41.745   43.351    3.564
 -41.882   43.474    3.579
 -42.020   43.596    3.536
 -42.160   43.718    3.489
 -42.300   43.839    3.452
 -42.442   43.960    3.379
 -42.584   44.080    3.354
 -42.728   44.199    3.306
 -42.872   44.318    3.322
 -43.018   44.436    3.388
 -43.164   44.553    3.395
 -43.312   44.670    3.475
 -43.461   44.787    3.505
 -43.610   44.902    3.373
 -43.761   45.018    3.339
 -43.912   45.132    3.341
 -44.065   45.246    3.315
 -44.218   45.360    3.300
 -44.373   45.473    3.153
 -44.528   45.585    3.119
 -44.684   45.697    3.188
 -44.842   45.808    3.269
 -45.000   45.919    3.221
 -45.159   46.029    3.260
 -45.319   46.139    3.120
 -45.480   46.248    3.172
 -45.642   46.356    3.113
 -45.805   46.464    3.182
 -45.969   46.572    3.258
 -46.134   46.678    3.194
[truncated: 184,411 more chars]
