# Supplementary material for: Timing of iceberg scours and massive ice-rafting events in the subtropical North Atlantic
Source: Nat Commun. 2021 Jun 16;12:3668. doi: 10.1038/s41467-021-23924-0 (PMC8208987; doi:10.1038/s41467-021-23924-0)
Supplement: Supplementary file 6 — Dataset4 [file 41467_2021_23924_MOESM6_ESM.zip]

Archive with 5 entries (5 files):
- fig7_SSS_PanelA.data
- fig7_SSS_PanelB.data
- fig7_SSS_PanelC.data
- fig7_SSS_PanelD.data
- fig7_iceberg_locations.txt
