# Supplementary material for: Timing of iceberg scours and massive ice-rafting events in the subtropical North Atlantic
Source: Nat Commun. 2021 Jun 16;12:3668. doi: 10.1038/s41467-021-23924-0 (PMC8208987; doi:10.1038/s41467-021-23924-0)
Supplement: Supplementary file 6 — Dataset4 [file 41467_2021_23924_MOESM6_ESM.zip › fig7_iceberg_locations.txt]

 * Timing of iceberg scours and massive ice-rafting events
       in the subtropical North Atlantic *

      -  Alan Condron & Jenna Hill  -

 This file contains the longitude (deg E -W of the prime meridian) and 
 latitude of all the icebergs displayed in panels A through D of Figure 7

 For assistance, please contact Dr. Alan Condron: acondron@whoi.edu.

     PANEL A	       PANEL B		 PANEL C           PANEL D
   long.    lat.     long.    lat.     long.    lat.     long.    lat.
 -60.842   69.031  -60.842   69.031  -60.842   69.031  -60.842   69.031
 -62.895   67.937  -62.895   67.937  -62.895   67.937  -62.895   67.937
 -62.895   67.937  -62.895   67.937  -62.895   67.937  -62.895   67.937
 -62.895   67.937  -62.895   67.937  -62.895   67.937  -62.895   67.937
 -62.895   67.937  -62.895   67.937  -62.895   67.937  -62.895   67.937
 -62.895   67.937  -62.895   67.937  -62.895   67.937  -62.895   67.937
 -62.895   67.937  -62.895   67.937  -62.895   67.937  -62.895   67.937
 -62.895   67.937  -62.895   67.937  -62.895   67.937  -62.895   67.937
 -62.895   67.937  -62.895   67.937  -62.895   67.937  -62.895   67.937
 -62.895   67.937  -62.895   67.937  -62.895   67.937  -62.895   67.937
 -62.895   67.937  -62.895   67.937  -62.895   67.937  -62.895   67.937
 -62.895   67.937  -62.895   67.937  -62.895   67.937  -62.895   67.937
 -62.895   67.937  -62.895   67.937  -62.895   67.937  -62.895   67.937
 -62.895   67.937  -62.895   67.937  -62.895   67.937  -62.895   67.937
 -62.895   67.937  -62.895   67.937  -62.895   67.937  -62.895   67.937
 -62.895   67.937  -62.895   67.937  -62.895   67.937  -62.895   67.937
 -62.895   67.937  -62.895   67.937  -62.895   67.937  -62.895   67.937
 -62.895   67.937  -62.895   67.937  -62.895   67.937  -62.895   67.937
 -62.895   67.937  -62.895   67.937  -62.895   67.937  -62.895   67.937
 -62.895   67.937  -62.895   67.937  -62.895   67.937  -62.895   67.937
 -62.895   67.937  -62.895   67.937  -62.895   67.937  -62.895   67.937
 -62.895   67.937  -62.895   67.937  -62.895   67.937  -62.895   67.937
 -62.895   67.937  -62.895   67.937  -62.895   67.937  -62.895   67.937
 -62.895   67.937  -62.895   67.937  -62.895   67.937  -62.895   67.937
 -62.895   67.937  -62.895   67.937  -62.895   67.937  -62.895   67.937
 -62.895   67.937  -62.895   67.937  -62.895   67.937  -62.895   67.937
 -62.895   67.937  -62.895   67.937  -62.895   67.937  -62.895   67.937
 -62.895   67.937  -62.895   67.937  -62.895   67.937  -62.895   67.937
 -62.895   67.937  -62.895   67.937  -62.895   67.937  -62.895   67.937
 -62.895   67.937  -62.895   67.937  -62.895   67.937  -62.895   67.937
 -62.895   67.937  -62.895   67.937  -62.895   67.937  -62.895   67.937
 -62.895   67.937  -62.895   67.937  -62.895   67.937  -62.895   67.937
 -62.895   67.937  -62.895   67.937  -62.895   67.937  -62.895   67.937
 -62.895   67.937  -62.895   67.937  -62.895   67.937  -62.895   67.937
 -54.967   50.141  -51.531   47.784  -51.531   47.784  -51.531   47.784
 -51.531   47.784  -62.895   67.937  -62.895   67.937  -62.895   67.937
 -62.895   67.937  -62.895   67.937  -62.895   67.937  -62.895   67.937
 -62.895   67.937  -62.895   67.937  -62.895   67.937  -62.895   67.937
 -62.895   67.937  -62.895   67.937  -62.895   67.937  -62.895   67.937
 -62.895   67.937  -62.895   67.937  -62.895   67.937  -62.895   67.937
 -62.895   67.937  -62.895   67.937  -62.895   67.937  -62.895   67.937
 -62.895   67.937  -62.895   67.937  -62.895   67.937  -62.895   67.937
 -62.895   67.937  -62.895   67.937  -62.895   67.937  -62.895   67.937
 -62.895   67.937  -62.895   67.937  -62.895   67.937  -62.895   67.937
 -62.895   67.937  -62.895   67.937  -62.895   67.937  -62.895   67.937
 -62.895   67.937  -62.895   67.937  -62.895   67.937  -62.895   67.937
 -62.895   67.937  -62.895   67.937  -62.895   67.937  -62.895   67.937
 -62.895   67.937  -62.895   67.937  -62.895   67.937  -62.895   67.937
 -62.895   67.937  -62.895   67.937  -62.895   67.937  -62.895   67.937
 -62.895   67.937  -62.895   67.937  -62.895   67.937  -62.895   67.937
 -62.895   67.937  -62.895   67.937  -62.895   67.937  -62.895   67.937
 -62.895   67.937  -62.895   67.937  -62.895   67.937  -62.895   67.937
 -62.895   67.937  -62.895   67.937  -62.895   67.937  -62.895   67.937
 -62.895   67.937  -62.895   67.937  -62.895   67.937  -62.895   67.937
 -62.895   67.937  -62.895   67.937  -62.895   67.937  -62.895   67.937
 -62.895   67.937  -62.895   67.937  -62.895   67.937  -62.895   67.937
 -62.895   67.937  -62.895   67.937  -62.895   67.937  -62.895   67.937
 -62.895   67.937  -62.895   67.937  -62.895   67.937  -62.895   67.937
 -62.895   67.937  -62.895   67.937  -62.895   67.937  -62.895   67.937
 -62.895   67.937  -62.895   67.937  -62.895   67.937  -62.895   67.937
 -62.895   67.937  -62.895   67.937  -62.895   67.937  -62.895   67.937
 -62.895   67.937  -62.895   67.937  -62.895   67.937  -62.895   67.937
 -62.895   67.937  -62.895   67.937  -62.895   67.937  -62.895   67.937
 -62.895   67.937  -50.687   47.785  -50.687   47.785  -50.687   47.785
 -50.868   47.876  -52.520   42.725  -68.671   39.701  -62.088   35.622
 -51.032   49.008  -52.617   43.170  -70.326   39.354  -56.914   33.120
 -51.032   49.008  -52.788   43.246  -70.326   39.354  -55.643   33.696
 -51.032   49.008  -52.617   43.170  -70.326   39.354  -56.914   33.120
 -51.032   49.008  -52.739   43.023  -70.326   39.354  -56.522   33.209
 -51.032   49.008  -52.788   43.246  -70.326   39.354  -56.569   33.050
 -51.032   49.008  -55.487   44.575  -75.227   34.557  -62.199   33.258
 -51.219   49.099  -55.487   44.575  -74.620   36.066  -75.078   34.347
 -51.219   49.099  -55.790   44.487  -74.750   35.289  -62.895   67.937
 -51.219   49.099  -55.487   44.575  -75.197   34.749  -62.895   67.937
 -51.032   49.008  -54.466   44.369  -74.990   34.922  -62.895   67.937
 -51.032   49.008  -62.895   67.937  -62.895   67.937  -62.895   67.937
 -62.895   67.937  -62.895   67.937  -62.895   67.937  -62.895   67.937
 -62.895   67.937  -62.895   67.937  -62.895   67.937  -62.895   67.937
 -62.895   67.937  -62.895   67.937  -62.895   67.937  -62.895   67.937
 -62.895   67.937  -62.895   67.937  -62.895   67.937  -62.895   67.937
 -62.895   67.937  -53.333   50.075  -53.333   50.075  -62.895   67.937
 -54.124   50.415  -49.193   43.681  -51.142   43.483  -62.895   67.937
 -54.124   50.415  -53.333   50.075  -53.333   50.075  -62.895   67.937
 -54.124   50.415  -62.895   67.937  -62.895   67.937  -62.895   67.937
 -62.895   67.937  -62.895   67.937  -62.895   67.937  -62.895   67.937
 -62.895   67.937  -62.895   67.937  -62.895   67.937  -62.895   67.937
 -62.895   67.937  -62.895   67.937  -62.895   67.937  -62.895   67.937
 -62.895   67.937  -62.895   67.937  -62.895   67.937  -62.895   67.937
 -62.895   67.937  -62.895   67.937  -62.895   67.937  -62.895   67.937
 -62.895   67.937  -62.895   67.937  -62.895   67.937  -62.895   67.937
 -62.895   67.937  -62.895   67.937  -62.895   67.937  -62.895   67.937
 -62.895   67.937  -62.895   67.937  -62.895   67.937  -62.895   67.937
 -62.895   67.937  -62.895   67.937  -62.895   67.937  -62.895   67.937
 -62.895   67.937  -62.895   67.937  -62.895   67.937  -51.748   47.057
 -62.895   67.937  -62.895   67.937  -62.895   67.937  -51.748   47.057
 -62.895   67.937  -62.895   67.937  -62.895   67.937  -51.748   47.057
 -62.895   67.937  -62.895   67.937  -62.895   67.937  -49.664   47.676
 -62.895   67.937  -62.895   67.937  -62.895   67.937  -49.664   47.676
 -62.895   67.937  -62.895   67.937  -62.895   67.937  -62.895   67.937
 -62.895   67.937  -51.132   47.380  -51.748   47.057  -51.018   47.741
 -50.951   47.290  -51.748   47.057  -51.748   47.057  -51.166   47.606
 -50.951   47.290  -51.748   47.057  -51.748   47.057  -51.348   47.695
 -51.132   47.380  -51.748   47.057  -51.132   47.380  -51.018   47.741
 -50.951   47.290  -51.132   47.380  -49.843   47.771  -51.018   47.741
 -51.748   47.057  -49.843   47.771  -49.843   47.771  -51.018   47.741
 -51.748   47.057  -49.843   47.771  -62.895   67.937  -51.166   47.606
 -51.748   47.057  -50.951   47.290  -51.018   47.741  -51.348   47.695
 -51.132   47.380  -50.951   47.290  -51.166   47.606  -51.348   47.695
 -50.355   47.826  -62.895   67.937  -51.348   47.695  -51.200   47.832
 -50.355   47.826  -51.018   47.741  -51.018   47.741  -51.200   47.832
 -50.951   47.290  -51.166   47.606  -51.018   47.741  -65.889   41.944
 -50.951   47.290  -51.348   47.695  -51.018   47.741  -51.200   47.832
 -51.132   47.380  -51.018   47.741  -51.348   47.695  -51.748   47.057
 -51.132   47.380  -51.018   47.741  -51.348   47.695  -51.348   47.695
 -51.132   47.380  -51.018   47.741  -51.348   47.695  -51.348   47.695
 -51.132   47.380  -51.348   47.695  -51.200   47.832  -51.348   47.695
 -62.895   67.937  -51.348   47.695  -51.200   47.832  -51.348   47.695
 -50.951   47.290  -51.348   47.695  -65.889   41.944  -51.200   47.832
 -50.951   47.290  -51.200   47.832  -51.200   47.832  -51.200   47.832
 -51.200   47.832  -51.200   47.832  -51.748   47.057  -50.506   47.693
 -51.166   47.606  -61.418   43.011  -51.348   47.695  -62.895   67.937
 -51.348   47.695  -51.200   47.832  -51.348   47.695  -62.895   67.937
 -51.200   47.832  -51.748   47.057  -51.348   47.695  -62.895   67.937
 -51.200   47.832  -51.348   47.695  -51.348   47.695  -62.895   67.937
 -51.200   47.832  -51.348   47.695  -51.200   47.832  -62.895   67.937
 -51.348   47.695  -51.348   47.695  -51.200   47.832  -51.678   47.647
 -51.348   47.695  -51.348   47.695  -50.687   47.785  -63.206   32.894
 -51.348   47.695  -51.200   47.832  -62.895   67.937  -71.218   34.671
 -51.200   47.832  -51.200   47.832  -62.895   67.937  -62.594   33.148
 -51.200   47.832  -50.687   47.785  -62.895   67.937  -62.375   33.290
 -50.023   47.865  -62.895   67.937  -62.895   67.937  -70.075   34.902
 -51.200   47.832  -62.895   67.937  -62.895   67.937  -62.328   32.744
 -51.748   47.057  -62.895   67.937  -51.531   47.784  -61.980   33.398
 -51.200   47.832  -62.895   67.937  -75.255   34.365  -64.232   37.811
 -51.200   47.832  -62.895   67.937  -75.197   34.749  -61.980   33.398
 -51.200   47.832  -51.531   47.784  -75.049   34.538  -71.003   34.836
 -51.200   47.832  -58.575   43.412  -75.197   34.749  -64.472   37.068
 -51.200   47.832  -59.814   43.176  -75.197   34.749  -69.907   32.982
 -51.200   47.832  -57.879   43.803  -65.791   40.619  -61.571   34.225
 -50.868   47.876  -59.814   43.176  -75.227   34.557  -68.931   35.897
 -62.895   67.937  -59.814   43.176  -75.227   34.557  -63.095   36.017
 -62.895   67.937  -52.591   42.358  -75.197   34.749  -70.075   34.902
 -62.895   67.937  -56.691   44.209  -75.227   34.557  -64.472   37.068
 -62.895   67.937  -56.391   44.305  -75.049   34.538  -64.132   34.333
 -62.895   67.937  -59.814   43.176  -75.197   34.749  -62.375   33.290
 -51.531   47.784  -55.790   44.487  -65.791   40.619  -61.980   33.398
 -48.474   47.447  -57.879   43.803  -75.197   34.749  -62.720   32.633
 -51.597   49.281  -55.790   44.487  -66.049   40.461  -49.690   47.901
 -51.408   49.191  -52.423   42.283  -75.227   34.557  -61.804   33.366
 -51.597   49.281  -55.971   44.557  -65.864   40.421  -49.690   47.901
 -51.597   49.281  -52.591   42.358  -75.197   34.749  -63.095   36.017
 -51.032   49.008  -55.971   44.557  -74.299   36.830  -63.327   32.377
 -51.408   49.191  -52.591   42.358  -75.227   34.557  -70.571   35.164
 -51.219   49.099  -55.487   44.575  -75.227   34.557  -61.980   33.398
 -51.597   49.281  -54.824   44.515  -75.227   34.557  -63.515   36.486
 -51.219   49.099  -55.487   44.575  -49.690   47.901  -63.272   36.053
 -51.408   49.191  -56.391   44.305  -75.227   34.557  -61.544   34.953
 -51.219   49.099  -55.790   44.487  -49.690   47.901  -63.318   38.215
 -51.032   49.008  -49.690   47.901  -75.227   34.557  -62.779   38.094
 -51.219   49.099  -55.790   44.487  -75.227   34.557  -63.774   32.809
 -51.032   49.008  -49.690   47.901  -75.049   34.538  -62.419   33.118
 -51.219   49.099  -55.971   44.557  -75.227   34.557  -70.075   34.902
 -51.032   49.008  -55.790   44.487  -75.197   34.749  -64.714   37.512
 -51.219   49.099  -57.879   43.803  -75.197   34.749  -70.035   35.089
 -51.032   49.008  -55.790   44.487  -75.197   34.749  -74.506   35.656
 -51.219   49.099  -55.306   44.504  -75.049   34.538  -63.587   34.979
 -51.408   49.191  -55.306   44.504  -75.049   34.538  -61.840   37.485
 -51.219   49.099  -56.091   44.397  -75.197   34.749  -65.375   37.843
 -49.690   47.901  -57.879   43.803  -75.197   34.749  -70.544   33.439
 -51.219   49.099  -57.879   43.803  -65.791   40.619  -63.318   38.215
 -49.690   47.901  -59.814   43.176  -74.990   34.922  -68.931   35.897
 -51.219   49.099  -59.629   43.119  -65.791   40.619  -65.606   37.093
 -51.219   49.099  -52.591   42.358  -75.049   34.538  -69.734   35.628
 -51.408   49.191  -59.814   43.176  -74.653   35.871  -63.151   32.348
 -51.032   49.008  -52.423   42.283  -74.335   36.633  -69.154   35.737
 -51.219   49.099  -57.879   43.803  -69.530   39.431  -65.662   36.906
 -51.219   49.099  -55.487   44.575  -75.049   34.538  -62.328   32.744
 -51.219   49.099  -55.487   44.575  -74.686   35.676  -61.935   33.570
 -51.408   49.191  -53.406   43.921  -74.990   34.922  -62.155   33.430
 -51.408   49.191  -57.879   43.803  -66.049   40.461  -54.864   35.385
 -51.597   49.281  -55.487   44.575  -75.049   34.538  -55.266   34.286
 -51.597   49.281  -59.814   43.176  -66.049   40.461  -55.044   34.914
 -51.032   49.008  -52.591   42.358  -74.990   34.922  -55.327   34.641
 -51.408   49.191  -57.879   43.803  -66.049   40.461  -57.433   33.225
 -51.032   49.008  -52.591   42.358  -75.227   34.557  -70.298   33.785
 -51.408   49.191  -59.814   43.176  -66.049   40.461  -59.442   34.517
 -51.408   49.191  -52.591   42.358  -74.371   36.436  -64.354   37.439
 -51.408   49.191  -59.629   43.119  -75.197   34.749  -64.114   37.587
 -51.032   49.008  -52.591   42.358  -75.227   34.557  -64.114   37.587
 -51.408   49.191  -55.487   44.575  -75.227   34.557  -62.936   32.491
 -51.032   49.008  -55.487   44.575  -75.227   34.557  -76.422   33.704
 -51.597   49.281  -59.814   43.176  -70.512   39.384  -67.405   36.042
 -51.032   49.008  -55.971   44.557  -70.326   39.354  -63.854   32.463
 -51.408   49.191  -55.790   44.487  -70.326   39.354  -59.808   35.690
 -51.032   49.008  -52.884   43.692  -69.900   39.493  -61.935   33.570
 -51.597   49.281  -52.739   43.023  -70.326   39.354  -64.414   37.253
 -51.032   49.008  -52.739   43.023  -65.112   41.333  -58.399   34.295
 -51.597   49.281  -52.569   42.947  -70.141   39.324  -54.925   35.228
 -51.032   49.008  -52.617   43.170  -68.916   39.534  -63.990   32.664
 -51.219   49.099  -52.374   42.063  -75.197   34.749  -58.277   34.093
 -51.032   49.008  -52.569   42.947  -75.197   34.749  -64.472   37.068
 -51.597   49.281  -52.520   42.725  -74.990   34.922  -53.339   41.682
 -51.032   49.008  -55.487   44.575  -74.990   34.922  -53.226   41.834
 -51.032   49.008  -55.487   44.575  -75.197   34.749  -53.339   41.682
 -51.032   49.008  -59.814   43.176  -74.718   35.482  -53.339   41.682
 -51.032   49.008  -59.814   43.176  -75.049   34.538  -53.339   41.682
 -51.032   49.008  -59.814   43.176  -75.227   34.557  -70.828   33.855
 -51.032   49.008  -55.790   44.487  -75.227   34.557  -53.849   41.891
 -51.032   49.008  -57.879   43.803  -71.254   39.501  -53.339   41.682
 -51.032   49.008  -55.790   44.487  -69.102   39.567  -53.339   41.682
 -51.032   49.008  -56.691   44.209  -68.671   39.701  -53.339   41.682
 -51.032   49.008  -53.581   43.997  -70.512   39.384  -53.339   41.682
 -51.032   49.008  -52.690   42.801  -71.254   39.501  -53.339   41.682
 -51.032   49.008  -52.690   42.801  -70.512   39.384  -53.226   41.834
 -51.597   49.281  -52.836   43.469  -69.287   39.599  -53.226   41.834
 -51.597   49.281  -53.581   43.997  -51.923   42.058  -53.339   41.682
 -51.408   49.191  -52.836   43.469  -51.757   41.982  -53.339   41.682
 -51.408   49.191  -52.569   42.947  -51.638   42.124  -53.339   41.682
 -51.408   49.191  -52.041   41.914  -51.757   41.982  -53.339   41.682
 -51.219   49.099  -51.592   41.906  -51.757   41.982  -53.339   41.682
 -51.219   49.099  -51.473   42.048  -65.977   40.659  -53.339   41.682
 -51.032   49.008  -51.757   41.982  -52.256   42.208  -53.226   41.834
 -51.032   49.008  -51.875   41.839  -51.638   42.124  -53.226   41.834
 -51.032   49.008  -52.374   42.063  -51.638   42.124  -53.339   41.682
 -51.032   49.008  -52.041   41.914  -52.089   42.133  -53.339   41.682
 -51.032   49.008  -51.875   41.839  -51.757   41.982  -53.226   41.834
 -51.032   49.008  -51.757   41.982  -51.757   41.982  -53.226   41.834
 -51.032   49.008  -51.592   41.906  -51.757   41.982  -53.226   41.834
 -51.032   49.008  -51.757   41.982  -51.757   41.982  -62.895   67.937
 -51.032   49.008  -51.757   41.982  -51.638   42.124  -62.895   67.937
 -50.845   48.916  -51.592   41.906  -51.923   42.058  -62.895   67.937
 -51.032   49.008  -51.757   41.982  -52.089   42.133  -62.895   67.937
 -51.032   49.008  -51.875   41.839  -51.757   41.982  -62.895   67.937
 -51.032   49.008  -51.875   41.839  -51.638   42.124  -62.895   67.937
 -51.032   49.008  -52.041   41.914  -51.923   42.058  -62.895   67.937
 -51.032   49.008  -51.875   41.839  -52.207   41.988  -62.895   67.937
 -51.032   49.008  -51.875   41.839  -51.757   41.982  -62.895   67.937
 -51.032   49.008  -52.041   41.914  -51.757   41.982  -62.895   67.937
 -51.032   49.008  -52.041   41.914  -51.757   41.982  -62.895   67.937
 -51.032   49.008  -51.875   41.839  -51.638   42.124  -62.895   67.937
 -51.032   49.008  -51.757   41.982  -51.638   42.124  -62.895   67.937
 -51.032   49.008  -51.757   41.982  -51.638   42.124  -62.895   67.937
 -51.032   49.008  -51.875   41.839  -62.895   67.937  -62.895   67.937
 -51.032   49.008  -51.875   41.839  -62.895   67.937  -62.895   67.937
 -51.032   49.008  -51.757   41.982  -62.895   67.937  -62.895   67.937
 -51.032   49.008  -62.895   67.937  -62.895   67.937  -62.895   67.937
 -51.032   49.008  -62.895   67.937  -62.895   67.937  -62.895   67.937
 -51.032   49.008  -62.895   67.937  -62.895   67.937  -62.895   67.937
 -51.032   49.008  -62.895   67.937  -62.895   67.937  -62.895   67.937
 -51.032   49.008  -62.895   67.937  -62.895   67.937  -62.895   67.937
 -51.032   49.008  -62.895   67.937  -62.895   67.937  -62.895   67.937
 -51.032   49.008  -62.895   67.937  -62.895   67.937  -62.895   67.937
 -51.032   49.008  -62.895   67.937  -62.895   67.937  -62.895   67.937
 -51.032   49.008  -62.895   67.937  -62.895   67.937  -62.895   67.937
 -51.032   49.008  -62.895   67.937  -62.895   67.937  -62.895   67.937
 -62.895   67.937  -62.895   67.937  -62.895   67.937  -62.895   67.937
 -62.895   67.937  -62.895   67.937  -62.895   67.937  -62.895   67.937
 -62.895   67.937  -62.895   67.937  -62.895   67.937  -62.895   67.937
 -62.895   67.937  -62.895   67.937  -62.895   67.937  -62.895   67.937
 -62.895   67.937  -62.895   67.937  -62.895   67.937  -62.895   67.937
 -62.895   67.937  -62.895   67.937  -62.895   67.937  -62.895   67.937
 -62.895   67.937  -62.895   67.937  -62.895   67.937  -62.895   67.937
 -62.895   67.937  -62.895   67.937  -62.895   67.937  -62.895   67.937
 -62.895   67.937  -62.895   67.937  -62.895   67.937  -51.748   47.057
 -62.895   67.937  -62.895   67.937  -62.895   67.937  -51.748   47.057
 -62.895   67.937  -62.895   67.937  -62.895   67.937  -51.748   47.057
 -62.895   67.937  -62.895   67.937  -62.895   67.937  -51.567   46.969
 -62.895   67.937  -62.895   67.937  -62.895   67.937  -51.748   47.057
 -62.895   67.937  -62.895   67.937  -62.895   67.937  -51.567   46.969
 -62.895   67.937  -62.895   67.937  -62.895   67.937  -51.018   47.741
 -62.895   67.937  -62.895   67.937  -62.895   67.937  -51.968   47.369
 -62.895   67.937  -62.895   67.937  -62.895   67.937  -51.018   47.741
 -62.895   67.937  -62.895   67.937  -62.895   67.937  -62.895   67.937
 -62.895   67.937  -62.895   67.937  -62.895   67.937  -51.748   47.057
 -62.895   67.937  -62.895   67.937  -62.895   67.937  -51.891   46.918
 -62.895   67.937  -62.895   67.937  -62.895   67.937  -51.748   47.057
 -62.895   67.937  -62.895   67.937  -62.895   67.937  -51.348   47.695
 -62.895   67.937  -62.895   67.937  -53.333   50.075  -51.018   47.741
 -62.895   67.937  -62.895   67.937  -51.748   47.057  -51.748   47.057
 -62.895   67.937  -62.895   67.937  -51.748   47.057  -51.018   47.741
 -62.895   67.937  -53.333   50.075  -51.748   47.057  -51.748   47.057
 -62.895   67.937  -51.748   47.057  -51.567   46.969  -51.748   47.057
 -62.895   67.937  -51.748   47.057  -51.748   47.057  -51.748   47.057
 -62.895   67.937  -51.748   47.057  -51.567   46.969  -51.018   47.741
 -62.895   67.937  -51.567   46.969  -51.018   47.741  -51.018   47.741
 -62.895   67.937  -50.951   47.290  -51.968   47.369  -51.018   47.741
 -62.895   67.937  -51.748   47.057  -51.018   47.741  -51.348   47.695
 -62.895   67.937  -50.951   47.290  -62.895   67.937  -51.348   47.695
 -62.895   67.937  -51.567   46.969  -51.748   47.057  -51.348   47.695
 -62.895   67.937  -50.951   47.290  -51.891   46.918  -51.018   47.741
 -54.124   50.415  -51.018   47.741  -51.748   47.057  -51.786   47.282
 -51.748   47.057  -50.951   47.290  -51.348   47.695  -51.861   47.735
 -50.951   47.290  -51.968   47.369  -51.132   47.380  -51.200   47.832
 -51.748   47.057  -51.018   47.741  -64.286   41.360  -50.355   47.826
 -51.748   47.057  -50.951   47.290  -51.018   47.741  -51.200   47.832
 -51.567   46.969  -62.895   67.937  -51.748   47.057  -51.200   47.832
 -50.951   47.290  -51.748   47.057  -51.018   47.741  -51.200   47.832
 -50.951   47.290  -51.891   46.918  -51.748   47.057  -51.200   47.832
 -51.748   47.057  -51.748   47.057  -51.748   47.057  -51.200   47.832
 -50.951   47.290  -51.348   47.695  -51.748   47.057  -51.200   47.832
 -51.132   47.380  -51.132   47.380  -51.018   47.741  -51.200   47.832
 -51.132   47.380  -56.146   44.007  -51.018   47.741  -51.200   47.832
 -51.132   47.380  -51.018   47.741  -51.018   47.741  -51.200   47.832
 -51.567   46.969  -51.748   47.057  -51.348   47.695  -51.200   47.832
 -50.951   47.290  -51.018   47.741  -51.348   47.695  -51.200   47.832
 -51.132   47.380  -51.748   47.057  -51.715   47.873  -51.200   47.832
 -51.132   47.380  -51.748   47.057  -51.348   47.695  -51.200   47.832
 -51.018   47.741  -51.748   47.057  -51.018   47.741  -51.200   47.832
 -51.132   47.380  -51.018   47.741  -51.786   47.282  -50.175   47.733
 -50.951   47.290  -51.018   47.741  -51.715   47.873  -51.200   47.832
 -50.951   47.290  -51.018   47.741  -51.200   47.832  -51.018   47.741
 -51.132   47.380  -51.348   47.695  -50.536   47.919  -51.200   47.832
 -51.132   47.380  -51.348   47.695  -51.200   47.832  -51.748   47.057
 -51.968   47.369  -51.715   47.873  -51.200   47.832  -50.868   47.876
 -51.132   47.380  -51.348   47.695  -51.200   47.832  -50.868   47.876
 -51.018   47.741  -51.200   47.832  -51.200   47.832  -51.200   47.832
 -51.132   47.380  -51.786   47.282  -51.200   47.832  -51.200   47.832
 -50.951   47.290  -51.715   47.873  -51.200   47.832  -51.200   47.832
 -62.895   67.937  -51.200   47.832  -51.200   47.832  -50.868   47.876
 -51.132   47.380  -50.687   47.785  -51.200   47.832  -51.200   47.832
 -51.132   47.380  -51.200   47.832  -51.200   47.832  -51.200   47.832
 -51.748   47.057  -51.200   47.832  -51.200   47.832  -51.200   47.832
 -51.748   47.057  -51.200   47.832  -51.200   47.832  -51.200   47.832
 -51.132   47.380  -51.200   47.832  -51.200   47.832  -51.200   47.832
 -51.748   47.057  -51.200   47.832  -51.200   47.832  -51.200   47.832
 -51.132   47.380  -51.200   47.832  -51.200   47.832  -51.200   47.832
 -51.348   47.695  -51.200   47.832  -50.355   47.826  -51.200   47.832
 -51.132   47.380  -51.200   47.832  -51.200   47.832  -51.200   47.832
 -48.649   47.545  -51.200   47.832  -51.018   47.741  -51.018   47.741
 -51.018   47.741  -51.200   47.832  -51.200   47.832  -51.018   47.741
 -51.748   47.057  -51.200   47.832  -51.748   47.057  -51.200   47.832
 -51.018   47.741  -51.200   47.832  -50.868   47.876  -51.200   47.832
 -51.748   47.057  -51.200   47.832  -50.868   47.876  -51.348   47.695
 -51.748   47.057  -51.200   47.832  -51.200   47.832  -51.348   47.695
 -51.748   47.057  -50.355   47.826  -51.200   47.832  -66.186   42.231
 -51.018   47.741  -51.200   47.832  -51.200   47.832  -52.007   47.596
 -51.018   47.741  -51.018   47.741  -50.868   47.876  -50.687   47.785
 -51.018   47.741  -51.200   47.832  -51.200   47.832  -50.868   47.876
 -51.348   47.695  -51.748   47.057  -51.200   47.832  -50.355   47.826
 -51.348   47.695  -50.868   47.876  -51.200   47.832  -50.868   47.876
 -51.567   48.011  -50.868   47.876  -51.200   47.832  -50.868   47.876
 -51.348   47.695  -51.200   47.832  -51.200   47.832  -50.355   47.826
 -51.200   47.832  -51.200   47.832  -51.200   47.832  -50.868   47.876
 -51.641   47.421  -51.200   47.832  -51.200   47.832  -50.687   47.785
 -51.567   48.011  -50.868   47.876  -51.200   47.832  -50.868   47.876
 -51.200   47.832  -51.200   47.832  -51.200   47.832  -50.687   47.785
 -50.718   48.011  -51.200   47.832  -51.018   47.741  -50.506   47.693
 -51.200   47.832  -51.200   47.832  -51.018   47.741  -50.175   47.733
 -51.200   47.832  -51.200   47.832  -51.200   47.832  -50.175   47.733
 -51.200   47.832  -51.200   47.832  -51.200   47.832  -50.175   47.733
 -51.200   47.832  -51.200   47.832  -51.348   47.695  -50.175   47.733
 -51.200   47.832  -51.200   47.832  -51.348   47.695  -51.200   47.832
 -51.200   47.832  -51.200   47.832  -65.996   42.190  -50.868   47.876
 -51.200   47.832  -51.200   47.832  -52.007   47.596  -51.200   47.832
 -51.200   47.832  -51.018   47.741  -50.687   47.785  -51.200   47.832
 -51.200   47.832  -51.018   47.741  -75.432   34.383  -51.200   47.832
 -51.200   47.832  -51.200   47.832  -50.868   47.876  -50.175   47.733
 -51.200   47.832  -51.200   47.832  -50.687   47.785  -51.200   47.832
 -51.200   47.832  -51.348   47.695  -50.868   47.876  -51.200   47.832
 -51.200   47.832  -51.348   47.695  -50.868   47.876  -51.200   47.832
 -51.200   47.832  -61.515   42.824  -50.355   47.826  -51.861   47.735
 -50.536   47.919  -52.007   47.596  -50.868   47.876  -51.200   47.832
 -51.200   47.832  -50.687   47.785  -50.687   47.785  -51.968   47.369
 -51.018   47.741  -58.866   43.298  -50.868   47.876  -50.175   47.733
 -51.200   47.832  -50.868   47.876  -50.687   47.785  -51.861   47.735
 -51.748   47.057  -50.687   47.785  -50.687   47.785  -50.175   47.733
 -50.868   47.876  -50.868   47.876  -50.355   47.826  -51.200   47.832
 -50.868   47.876  -50.868   47.876  -50.355   47.826  -50.175   47.733
 -51.200   47.832  -50.536   47.919  -50.355   47.826  -50.175   47.733
 -51.200   47.832  -50.868   47.876  -50.355   47.826  -50.175   47.733
 -51.200   47.832  -50.687   47.785  -51.200   47.832  -51.018   47.741
 -50.868   47.876  -50.868   47.876  -50.868   47.876  -50.868   47.876
 -51.200   47.832  -50.687   47.785  -51.200   47.832  -51.200   47.832
 -54.967   50.141  -50.687   47.785  -51.200   47.832  -62.895   67.937
 -51.200   47.832  -50.355   47.826  -51.200   47.832  -51.200   47.832
 -51.200   47.832  -50.355   47.826  -50.355   47.826  -51.200   47.832
 -51.200   47.832  -50.355   47.826  -51.200   47.832  -50.868   47.876
 -51.200   47.832  -50.355   47.826  -51.200   47.832  -51.200   47.832
 -51.200   47.832  -51.200   47.832  -51.200   47.832  -51.200   47.832
 -51.200   47.832  -50.868   47.876  -51.861   47.735  -51.200   47.832
 -51.200   47.832  -51.200   47.832  -51.200   47.832  -51.200   47.832
 -51.200   47.832  -51.200   47.832  -51.968   47.369  -51.200   47.832
 -51.200   47.832  -51.200   47.832  -50.355   47.826  -51.200   47.832
 -51.200   47.832  -50.355   47.826  -51.861   47.735  -51.200   47.832
 -51.200   47.832  -51.200   47.832  -50.355   47.826  -51.200   47.832
 -51.200   47.832  -51.200   47.832  -51.200   47.832  -51.200   47.832
 -51.200   47.832  -51.200   47.832  -50.355   47.826  -51.200   47.832
 -51.348   47.695  -51.861   47.735  -50.355   47.826  -51.200   47.832
 -50.023   47.865  -51.200   47.832  -50.355   47.826  -51.200   47.832
 -52.007   47.596  -51.968   47.369  -51.018   47.741  -51.200   47.832
 -50.868   47.876  -50.355   47.826  -50.868   47.876  -51.200   47.832
 -49.843   47.771  -51.861   47.735  -75.432   34.383  -51.200   47.832
 -50.868   47.876  -50.536   47.919  -51.715   47.873  -51.200   47.832
 -50.718   48.011  -51.200   47.832  -51.200   47.832  -51.200   47.832
 -50.868   47.876  -50.355   47.826  -62.895   67.937  -51.018   47.741
 -50.868   47.876  -50.355   47.826  -51.200   47.832  -51.018   47.741
 -50.718   48.011  -50.355   47.826  -51.200   47.832  -51.200   47.832
 -50.868   47.876  -51.018   47.741  -50.868   47.876  -51.200   47.832
 -50.868   47.876  -50.868   47.876  -51.200   47.832  -51.200   47.832
 -50.868   47.876  -51.617   41.328  -51.200   47.832  -51.200   47.832
 -50.868   47.876  -53.860   44.523  -51.200   47.832  -51.200   47.832
 -50.718   48.011  -51.715   47.873  -51.200   47.832  -51.200   47.832
 -50.536   47.919  -51.200   47.832  -51.200   47.832  -62.895   67.937
 -50.536   47.919  -62.895   67.937  -51.200   47.832  -51.531   47.784
 -50.536   47.919  -51.200   47.832  -51.200   47.832  -60.600   42.136
 -50.536   47.919  -51.200   47.832  -51.200   47.832  -51.531   47.784
 -51.200   47.832  -50.868   47.876  -51.200   47.832  -51.200   47.832
 -50.868   47.876  -51.200   47.832  -51.200   47.832  -51.200   47.832
 -51.200   47.832  -51.200   47.832  -51.200   47.832  -51.200   47.832
 -51.200   47.832  -51.200   47.832  -51.200   47.832  -51.200   47.832
 -51.200   47.832  -51.200   47.832  -51.200   47.832  -51.383   47.921
 -50.536   47.919  -51.200   47.832  -51.200   47.832  -51.383   47.921
 -51.200   47.832  -51.200   47.832  -51.200   47.832  -51.383   47.921
 -51.200   47.832  -51.200   47.832  -51.200   47.832  -51.383   47.921
 -51.200   47.832  -51.200   47.832  -51.200   47.832  -51.383   47.921
 -51.861   47.735  -51.200   47.832  -51.200   47.832  -51.383   47.921
 -51.200   47.832  -51.200   47.832  -51.018   47.741  -51.383   47.921
 -51.968   47.369  -51.200   47.832  -51.200   47.832  -51.383   47.921
 -50.536   47.919  -51.200   47.832  -51.200   47.832  -51.383   47.921
 -51.861   47.735  -51.200   47.832  -51.200   47.832  -51.383   47.921
 -50.718   48.011  -51.200   47.832  -51.200   47.832  -62.895   67.937
 -51.200   47.832  -51.200   47.832  -51.200   47.832  -62.895   67.937
 -50.536   47.919  -51.200   47.832  -51.200   47.832  -62.895   67.937
 -50.536   47.919  -51.200   47.832  -62.895   67.937  -62.895   67.937
 -50.536   47.919  -51.200   47.832  -51.531   47.784  -62.895   67.937
 -51.018   47.741  -51.018   47.741  -57.330   43.613  -51.383   47.921
 -50.868   47.876  -51.200   47.832  -51.531   47.784  -51.200   47.832
 -48.689   44.627  -51.200   47.832  -51.200   47.832  -51.200   47.832
 -50.355   47.826  -51.200   47.832  -51.200   47.832  -62.895   67.937
 -51.567   48.011  -51.200   47.832  -51.200   47.832  -51.200   47.832
 -51.200   47.832  -51.200   47.832  -51.200   47.832  -62.895   67.937
 -62.895   67.937  -51.200   47.832  -51.383   47.921  -51.200   47.832
 -51.200   47.832  -62.895   67.937  -51.383   47.921  -51.200   47.832
 -51.200   47.832  -51.531   47.784  -51.383   47.921  -51.200   47.832
 -50.868   47.876  -55.847   44.099  -51.383   47.921  -51.383   47.921
 -51.200   47.832  -51.531   47.784  -51.383   47.921  -51.531   47.784
 -51.200   47.832  -51.200   47.832  -51.383   47.921  -51.531   47.784
 -51.200   47.832  -51.200   47.832  -51.383   47.921  -70.609   34.976
 -51.200   47.832  -51.200   47.832  -51.383   47.921  -73.209   34.724
 -51.200   47.832  -51.200   47.832  -51.383   47.921  -70.392   35.139
 -51.200   47.832  -51.383   47.921  -51.383   47.921  -54.985   35.071
 -51.200   47.832  -51.383   47.921  -62.895   67.937  -64.114   36.996
 -51.200   47.832  -51.383   47.921  -62.895   67.937  -62.419   33.118
 -51.200   47.832  -51.383   47.921  -62.895   67.937  -64.232   37.811
 -51.200   47.832  -51.383   47.921  -62.895   67.937  -63.636   34.802
 -51.200   47.832  -51.383   47.921  -62.895   67.937  -70.392   35.139
 -51.200   47.832  -51.383   47.921  -51.383   47.921  -70.329   34.552
 -51.200   47.832  -51.383   47.921  -51.200   47.832  -70.647   34.788
 -51.200   47.832  -51.383   47.921  -51.200   47.832  -61.500   36.826
 -51.200   47.832  -51.383   47.921  -62.895   67.937  -59.268   34.481
 -51.200   47.832  -62.895   67.937  -51.200   47.832  -59.886   39.397
 -51.200   47.832  -62.895   67.937  -62.895   67.937  -62.024   33.227
 -51.200   47.832  -62.895   67.937  -51.200   47.832  -44.362   39.683
 -51.200   47.832  -62.895   67.937  -51.200   47.832  -62.110   33.602
 -51.200   47.832  -62.895   67.937  -51.200   47.832  -43.462   39.732
 -55.113   49.993  -51.383   47.921  -51.383   47.921  -59.983   35.730
 -51.200   47.832  -51.200   47.832  -51.531   47.784  -61.032   36.529
 -51.200   47.832  -51.200   47.832  -51.531   47.784  -62.199   33.258
 -51.200   47.832  -62.895   67.937  -75.227   34.557  -63.564   38.068
 -51.200   47.832  -51.200   47.832  -75.227   34.557  -61.147   36.746
 -51.200   47.832  -62.895   67.937  -75.227   34.557  -62.067   33.056
 -62.895   67.937  -51.200   47.832  -66.120   40.263  -62.024   33.227
 -51.531   47.784  -51.200   47.832  -75.049   34.538  -61.147   36.746
 -48.979   47.516  -51.200   47.832  -66.120   40.263  -61.437   37.005
 -51.531   47.784  -51.383   47.921  -74.990   34.922  -62.328   32.744
 -51.200   47.832  -51.531   47.784  -75.227   34.557  -62.495   35.517
 -51.200   47.832  -51.531   47.784  -75.197   34.749  -62.795   35.766
 -51.200   47.832  -58.283   43.524  -75.197   34.749  -62.019   35.234
 -51.200   47.832  -57.879   43.803  -75.197   34.749  -63.216   36.233
 -51.383   47.921  -57.879   43.803  -66.120   40.263  -60.565   36.235
 -51.383   47.921  -52.472   42.504  -66.049   40.461  -63.909   33.012
 -51.383   47.921  -57.879   43.803  -66.049   40.461  -60.389   36.195
 -51.383   47.921  -52.472   42.504  -74.586   36.261  -62.199   33.258
 -51.383   47.921  -59.629   43.119  -75.227   34.557  -61.896   35.024
 -51.383   47.921  -59.629   43.119  -74.686   35.676  -61.720   34.988
 -51.383   47.921  -59.629   43.119  -65.641   41.017  -63.280   36.631
 -51.383   47.921  -59.814   43.176  -74.990   34.922  -54.925   35.228
 -51.383   47.921  -59.814   43.176  -75.227   34.557  -60.389   36.195
 -51.383   47.921  -52.472   42.504  -41.773   41.732  -64.174   37.402
 -62.895   67.937  -52.423   42.283  -74.750   35.289  -64.473   37.661
 -62.895   67.937  -52.591   42.358  -75.020   34.730  -59.617   34.554
 -62.895   67.937  -55.487   44.575  -41.773   41.732  -62.779   38.094
 -62.895   67.937  -59.629   43.119  -75.227   34.557  -62.976   32.319
 -62.895   67.937  -55.487   44.575  -74.539   35.463  -56.522   33.209
 -51.383   47.921  -52.423   42.283  -75.227   34.557  -64.414   37.253
 -51.200   47.832  -59.629   43.119  -75.227   34.557  -64.172   36.812
 -51.200   47.832  -59.629   43.119  -75.049   34.538  -64.114   37.587
 -62.895   67.937  -45.743   43.619  -75.049   34.538  -62.720   32.633
 -51.200   47.832  -59.814   43.176  -74.990   34.922  -60.274   35.981
 -62.895   67.937  -59.340   43.239  -75.227   34.557  -60.099   35.942
 -51.200   47.832  -45.743   43.619  -75.227   34.557  -61.720   34.988
 -51.200   47.832  -59.629   43.119  -75.227   34.557  -62.813   33.007
 -51.200   47.832  -59.814   43.176  -74.959   35.115  -60.274   35.981
 -51.383   47.921  -59.629   43.119  -75.049   34.538  -60.389   36.195
 -51.531   47.784  -59.629   43.119  -75.227   34.557  -60.274   35.981
 -51.531   47.784  -59.629   43.119  -75.227   34.557  -61.896   35.024
 -51.408   49.191  -59.629   43.119  -75.227   34.557  -61.720   34.988
 -51.408   49.191  -59.629   43.119  -75.197   34.749  -63.694   36.522
 -51.408   49.191  -59.629   43.119  -75.227   34.557  -62.795   35.766
 -51.032   49.008  -59.629   43.119  -75.227   34.557  -57.301   30.040
 -51.408   49.191  -59.629   43.119  -75.227   34.557  -64.833   37.735
 -51.032   49.008  -59.629   43.119  -75.227   34.557  -62.110   32.885
 -51.597   49.281  -59.629   43.119  -75.227   34.557  -63.955   34.302
 -51.597   49.281  -59.629   43.119  -71.913   39.181  -53.226   41.834
 -51.597   49.281  -57.583   43.908  -71.440   39.529  -53.226   41.834
 -51.597   49.281  -56.989   44.111  -70.512   39.384  -53.339   41.682
 -51.597   49.281  -59.629   43.119  -70.512   39.384  -53.339   41.682
 -51.032   49.008  -57.879   43.803  -75.227   34.557  -53.226   41.834
 -51.032   49.008  -56.391   44.305  -70.697   39.413  -53.339   41.682
 -51.032   49.008  -56.691   44.209  -70.512   39.384  -53.339   41.682
 -51.219   49.099  -56.691   44.209  -68.916   39.534  -53.226   41.834
 -51.597   49.281  -55.790   44.487  -66.746   40.179  -53.339   41.682
 -51.219   49.099  -53.933   44.147  -71.254   39.501  -53.339   41.682
 -51.032   49.008  -53.581   43.997  -68.486   39.667  -53.339   41.682
 -51.597   49.281  -52.884   43.692  -69.102   39.567  -53.339   41.682
 -51.597   49.281  -53.057   43.769  -70.326   39.354  -53.339   41.682
 -52.677   50.411  -56.691   44.209  -70.512   39.384  -53.339   41.682
 -51.597   49.281  -53.057   43.769  -70.326   39.354  -53.339   41.682
 -51.408   49.191  -52.836   43.469  -75.227   34.557  -53.339   41.682
 -52.677   50.411  -52.690   42.801  -75.227   34.557  -53.339   41.682
 -51.597   49.281  -52.591   42.358  -74.990   34.922  -53.339   41.682
 -51.597   49.281  -53.406   43.921  -71.440   39.529  -53.339   41.682
 -51.597   49.281  -52.690   42.801  -71.440   39.529  -53.339   41.682
 -51.597   49.281  -52.690   42.801  -75.197   34.749  -53.226   41.834
 -51.597   49.281  -52.617   43.170  -75.227   34.557  -53.339   41.682
 -51.597   49.281  -52.836   43.469  -75.227   34.557  -70.353   35.328
 -51.597   49.281  -52.569   42.947  -75.227   34.557  -60.856   36.490
 -51.597   49.281  -56.691   44.209  -71.913   39.181  -60.970   36.706
 -51.597   49.281  -56.691   44.209  -71.440   39.529  -61.032   36.529
 -51.597   49.281  -54.644   44.442  -70.326   39.354  -69.555   35.602
 -51.597   49.281  -53.581   43.997  -70.512   39.384  -60.970   36.706
 -51.597   49.281  -53.581   43.997  -74.750   35.289  -69.555   35.602
 -51.597   49.281  -55.004   44.588  -74.043   37.203  -60.565   36.235
 -51.408   49.191  -56.691   44.209  -72.840   38.481  -53.339   41.682
 -51.408   49.191  -56.509   44.142  -70.141   39.324  -59.900   40.229
 -51.597   49.281  -56.391   44.305  -51.757   41.982  -69.555   35.602
 -51.408   49.191  -53.933   44.147  -51.638   42.124  -74.294   35.830
 -51.408   49.191  -53.757   44.072  -51.638   42.124  -60.970   36.706
 -51.219   49.099  -52.617   43.170  -51.638   42.124  -60.565   36.235
 -51.219   49.099  -52.617   43.170  -51.757   41.982  -63.423   32.751
 -51.032   49.008  -54.824   44.515  -52.089   42.133  -69.555   35.602
 -51.032   49.008  -54.163   44.447  -52.089   42.133  -63.503   32.406
 -51.032   49.008  -53.985   44.373  -51.638   42.124  -63.463   32.578
 -51.032   49.008  -53.808   44.297  -51.638   42.124  -63.639   32.607
 -51.032   49.008  -51.875   41.839  -51.638   42.124  -61.032   36.529
 -51.219   49.099  -51.875   41.839  -52.089   42.133  -60.741   36.274
 -51.032   49.008  -51.757   41.982  -52.089   42.133  -60.274   35.981
 -51.032   49.008  -51.757   41.982  -51.638   42.124  -60.856   36.490
 -51.032   49.008  -51.592   41.906  -51.638   42.124  -70.825   34.812
 -50.845   48.916  -51.592   41.906  -51.638   42.124  -53.339   41.682
 -51.032   49.008  -51.592   41.906  -51.638   42.124  -53.226   41.834
 -51.032   49.008  -51.757   41.982  -51.638   42.124  -53.339   41.682
 -51.032   49.008  -51.757   41.982  -51.638   42.124  -53.339   41.682
 -51.032   49.008  -51.757   41.982  -51.638   42.124  -53.339   41.682
 -51.032   49.008  -51.592   41.906  -51.638   42.124  -53.339   41.682
 -51.032   49.008  -51.592   41.906  -51.757   41.982  -53.339   41.682
 -51.219   49.099  -51.352   42.188  -51.757   41.982  -53.339   41.682
 -51.219   49.099  -51.352   42.188  -68.301   39.634  -53.339   41.682
 -51.032   49.008  -51.473   42.048  -69.956   39.293  -53.339   41.682
 -51.032   49.008  -51.473   42.048  -69.956   39.293  -53.226   41.834
 -51.032   49.008  -51.473   42.048  -69.956   39.293  -53.339   41.682
 -51.032   49.008  -51.473   42.048  -75.049   34.538  -37.938   42.718
 -51.219   49.099  -51.352   42.188  -69.956   39.293  -37.310   42.801
 -51.219   49.099  -51.352   42.188  -75.049   34.538  -53.339   41.682
 -51.219   49.099  -51.592   41.906  -69.900   39.493  -53.339   41.682
 -51.032   49.008  -51.592   41.906  -51.638   42.124  -53.339   41.682
 -51.032   49.008  -53.581   43.997  -65.717   40.818  -53.735   42.045
 -51.032   49.008  -52.884   43.692  -69.715   39.462  -53.339   41.682
 -51.032   49.008  -53.008   43.545  -69.900   39.493  -37.310   42.801
 -51.219   49.099  -53.008   43.545  -69.956   39.293  -37.938   42.718
 -51.219   49.099  -57.879   43.803  -69.900   39.493  -37.938   42.718
 -51.219   49.099  -53.008   43.545  -75.227   34.557  -37.310   42.801
 -51.219   49.099  -57.879   43.803  -75.020   34.730  -53.339   41.682
 -51.032   49.008  -52.884   43.692  -75.227   34.557  -37.938   42.718
 -51.032   49.008  -51.473   42.048  -75.227   34.557  -60.167   40.094
 -51.032   49.008  -52.541   42.137  -75.227   34.557  -37.291   42.210
 -51.032   49.008  -52.884   43.692  -69.956   39.293  -60.167   40.094
 -51.032   49.008  -52.884   43.692  -69.956   39.293  -37.938   42.718
 -51.032   49.008  -53.008   43.545  -69.900   39.493  -69.555   35.602
 -51.032   49.008  -52.836   43.469  -69.956   39.293  -37.938   42.718
 -51.032   49.008  -55.487   44.575  -67.869   39.764  -70.571   35.164
 -51.032   49.008  -57.879   43.803  -51.638   42.124  -37.938   42.718
 -51.032   49.008  -55.487   44.575  -51.638   42.124  -70.686   33.647
 -50.418   41.931  -55.487   44.575  -51.638   42.124  -37.938   42.718
 -48.815   41.870  -55.487   44.575  -52.089   42.133  -69.817   35.252
 -51.032   49.008  -53.008   43.545  -51.923   42.058  -37.817   42.574
 -51.032   49.008  -53.008   43.545  -51.923   42.058  -70.825   34.812
 -51.032   49.008  -52.884   43.692  -51.923   42.058  -68.931   35.897
 -51.032   49.008  -52.884   43.692  -51.638   42.124  -70.825   34.812
 -51.032   49.008  -52.520   42.725  -51.757   41.982  -60.167   40.094
 -51.032   49.008  -51.352   42.188  -52.089   42.133  -60.167   40.094
 -51.032   49.008  -51.473   42.048  -51.757   41.982  -60.167   40.094
 -51.032   49.008  -51.592   41.906  -51.757   41.982  -53.339   41.682
 -51.032   49.008  -51.592   41.906  -43.387   43.155  -53.339   41.682
 -51.032   49.008  -51.592   41.906  -42.955   43.022  -53.339   41.682
 -50.845   48.916  -51.592   41.906  -51.757   41.982  -53.339   41.682
 -50.845   48.916  -51.592   41.906  -51.757   41.982  -53.339   41.682
 -51.219   49.099  -51.592   41.906  -51.638   42.124  -53.339   41.682
 -51.219   49.099  -51.592   41.906  -53.057   41.763  -53.339   41.682
 -51.219   49.099  -51.592   41.906  -51.923   42.058  -37.310   42.801
 -51.219   49.099  -51.757   41.982  -42.663   43.001  -37.310   42.801
 -51.408   49.191  -51.757   41.982  -43.387   43.155  -37.648   42.650
 -51.219   49.099  -45.901   43.938  -43.387   43.155  -37.310   42.801
 -51.408   49.191  -45.748   43.834  -42.663   43.001  -37.310   42.801
 -51.219   49.099  -50.618   42.227  -51.757   41.982  -37.342   41.989
 -51.032   49.008  -50.011   42.117  -43.387   43.155  -37.342   41.989
 -51.032   49.008  -49.568   42.083  -65.864   40.421  -37.310   42.801
 -51.219   49.099  -51.188   42.110  -42.955   43.022  -55.943   54.033
 -51.219   49.099  -49.568   42.083  -65.864   40.421  -61.019   37.102
 -51.219   49.099  -45.597   43.729  -43.387   43.155  -37.509   41.916
 -51.219   49.099  -45.901   43.938  -68.731   39.501  -37.190   42.654
 -51.408   49.191  -45.901   43.938  -43.387   43.155  -37.509   41.916
 -51.408   49.191  -45.597   43.729  -75.020   34.730  -37.342   41.989
 -51.408   49.191  -50.618   42.227  -43.387   43.155  -70.174   35.303
 -51.408   49.191  -45.748   43.834  -68.301   39.634  -37.342   41.989
 -51.408   49.191  -52.591   42.358  -43.387   43.155  -37.342   41.989
 -51.219   49.099  -45.597   43.729  -67.931   39.565  -37.310   42.801
 -51.219   49.099  -52.591   42.358  -43.387   43.155  -60.680   36.450
 -51.219   49.099  -45.901   43.938  -66.560   40.141  -37.648   42.650
 -51.219   49.099  -52.520   42.725  -66.120   40.263  -55.943   54.033
 -51.032   49.008  -45.901   43.938  -66.560   40.141  -37.480   42.725
 -51.032   49.008  -58.062   43.866  -65.864   40.421  -37.938   42.718
 -51.032   49.008  -45.901   43.938  -65.864   40.421  -37.938   42.718
 -51.032   49.008  -52.884   43.692  -65.864   40.421  -37.938   42.718
 -51.032   49.008  -45.901   43.938  -51.638   42.124  -37.648   42.650
 -51.032   49.008  -52.690   42.801  -51.803   42.201  -37.938   42.718
 -51.032   49.008  -45.901   43.938  -51.638   42.124  -37.938   42.718
 -51.032   49.008  -52.472   42.504  -51.757   41.982  -37.938   42.718
 -51.032   49.008  -52.641   42.579  -51.757   41.982  -37.938   42.718
 -51.032   49.008  -52.472   42.504  -51.757   41.982  -37.938   42.718
 -51.032   49.008  -52.591   42.358  -52.089   42.133  -37.342   41.989
 -51.032   49.008  -52.591   42.358  -42.371   42.976  -37.342   41.989
 -51.032   49.008  -52.591   42.358  -42.955   43.022  -37.648   42.650
 -50.505   48.956  -50.781   42.308  -43.680   43.169  -37.817   42.574
 -51.032   49.008  -51.309   41.970  -42.955   43.022  -37.310   42.801
 -51.032   49.008  -51.309   41.970  -42.955   43.022  -37.342   41.989
 -51.219   49.099  -50.618   42.227  -42.955   43.022  -37.342   41.989
 -51.032   49.008  -50.781   42.308  -42.955   43.022  -37.342   41.989
 -51.032   49.008  -50.618   42.227  -42.371   42.976  -37.817   42.574
 -51.032   49.008  -51.875   41.839  -55.943   54.033  -37.310   42.801
 -51.032   49.008  -45.446   43.624  -75.227   34.557  -37.310   42.801
 -50.505   48.956  -45.597   43.729  -42.816   42.905  -37.310   42.801
 -50.505   48.956  -46.054   44.042  -43.680   43.169  -37.310   42.801
 -51.032   49.008  -45.597   43.729  -42.955   43.022  -37.938   42.718
 -51.032   49.008  -45.597   43.729  -42.955   43.022  -37.648   42.650
 -50.691   49.049  -45.446   43.624  -75.020   34.730  -37.342   41.989
 -51.219   49.099  -45.446   43.624  -42.955   43.022  -37.310   42.801
 -51.065   49.235  -45.597   43.729  -42.955   43.022  -37.310   42.801
 -51.219   49.099  -55.943   54.033  -42.371   42.976  -50.536   47.919
 -50.691   49.049  -59.814   43.176  -75.227   34.557  -37.648   42.650
 -51.219   49.099  -45.446   43.624  -43.680   43.169  -37.648   42.650
 -50.691   49.049  -46.054   44.042  -55.943   54.033  -37.359   42.579
 -51.408   49.191  -45.446   43.624  -43.094   43.138  -37.648   42.650
 -50.505   48.956  -45.446   43.624  -43.246   43.040  -37.648   42.650
 -51.408   49.191  -60.859   42.851  -43.387   43.155  -37.648   42.650
 -50.505   48.956  -45.446   43.624  -43.387   43.155  -37.342   41.989
 -51.408   49.191  -45.446   43.624  -43.680   43.169  -37.648   42.650
 -50.505   48.956  -45.597   43.729  -43.246   43.040  -37.342   41.989
 -51.219   49.099  -59.814   43.176  -43.246   43.040  -37.648   42.650
 -51.219   49.099  -46.054   44.042  -43.246   43.040  -37.342   41.989
 -51.219   49.099  -55.943   54.033  -43.246   43.040  -37.648   42.650
 -51.219   49.099  -45.748   43.834  -43.246   43.040  -37.817   42.574
 -51.219   49.099  -45.748   43.834  -42.955   43.022  -66.186   42.231
 -51.219   49.099  -45.748   43.834  -42.955   43.022  -51.348   47.695
 -51.032   49.008  -45.748   43.834  -43.539   43.056  -51.348   47.695
 -51.032   49.008  -46.054   44.042  -43.387   43.155  -51.348   47.695
 -51.032   49.008  -45.748   43.834  -42.955   43.022  -51.018   47.741
 -51.032   49.008  -45.748   43.834  -42.955   43.022  -51.018   47.741
 -51.032   49.008  -45.748   43.834  -42.955   43.022  -51.018   47.741
 -51.032   49.008  -45.748   43.834  -42.955   43.022  -51.348   47.695
 -51.219   49.099  -45.748   43.834  -43.387   43.155  -51.018   47.741
 -51.253   49.326  -45.446   43.624  -42.955   43.022  -51.348   47.695
 -51.253   49.326  -45.446   43.624  -42.955   43.022  -51.018   47.741
 -49.587   48.482  -45.901   43.938  -42.525   42.882  -51.018   47.741
 -51.253   49.326  -45.901   43.938  -42.955   43.022  -51.348   47.695
 -51.253   49.326  -45.597   43.729  -43.246   43.040  -51.018   47.741
 -51.253   49.326  -45.446   43.624  -43.680   43.169  -49.664   47.676
 -51.253   49.326  -45.446   43.624  -36.605   41.905  -51.018   47.741
 -51.443   49.418  -45.446   43.624  -42.955   43.022  -66.186   42.231
 -55.943   54.033  -45.901   43.938  -42.371   42.976  -66.186   42.231
 -51.823   49.599  -45.597   43.729  -42.955   43.022  -66.186   42.231
 -51.253   49.326  -45.597   43.729  -50.536   47.919  -51.018   47.741
 -49.587   48.482  -45.597   43.729  -43.680   43.169  -51.348   47.695
 -51.253   49.326  -45.748   43.834  -43.680   43.169  -49.664   47.676
 -52.286   50.234  -45.748   43.834  -43.539   43.056  -51.748   47.057
 -52.015   49.689  -45.901   43.938  -43.539   43.056  -51.531   47.784
 -51.253   49.326  -39.102   42.962  -43.680   43.169  -37.342   41.989
 -52.286   50.234  -45.446   43.624  -43.680   43.169  -51.531   47.784
 -51.443   49.418  -45.597   43.729  -42.955   43.022  -51.200   47.832
 -51.823   49.599  -45.748   43.834  -43.539   43.056  -63.394   36.269
 -49.587   48.482  -50.536   47.919  -42.955   43.022  -66.034   37.571
 -55.943   54.033  -45.901   43.938  -43.539   43.056  -51.348   47.695
 -50.691   49.049  -45.901   43.938  -42.955   43.022  -51.348   47.695
 -50.691   49.049  -46.209   44.145  -43.539   43.056  -50.175   47.733
 -50.505   48.956  -45.901   43.938  -43.387   43.155  -51.531   47.784
 -50.505   48.956  -45.901   43.938  -65.996   42.190  -51.531   47.784
 -49.587   48.482  -45.901   43.938  -75.404   34.575  -51.531   47.784
 -51.443   49.418  -45.446   43.624  -51.348   47.695  -51.348   47.695
 -51.443   49.418  -45.901   43.938  -51.348   47.695  -50.687   47.785
 -51.443   49.418  -45.446   43.624  -51.348   47.695  -76.095   33.482
 -51.443   49.418  -45.901   43.938  -51.018   47.741  -41.315   43.193
 -51.443   49.418  -45.446   43.624  -51.018   47.741  -51.531   47.784
 -51.253   49.326  -45.901   43.938  -51.018   47.741  -51.166   47.606
 -51.253   49.326  -45.901   43.938  -51.348   47.695  -38.317   42.343
 -49.587   48.482  -61.889   42.928  -51.018   47.741  -38.439   42.485
 -49.587   48.482  -61.418   43.011  -51.348   47.695  -38.604   42.407
 -51.253   49.326  -51.348   47.695  -51.018   47.741  -51.531   47.784
 -51.253   49.326  -51.348   47.695  -51.018   47.741  -51.348   47.695
 -51.253   49.326  -51.348   47.695  -75.197   34.749  -50.836   47.651
 -51.253   49.326  -51.018   47.741  -51.348   47.695  -51.531   47.784
 -49.587   48.482  -51.018   47.741  -51.018   47.741  -51.531   47.784
 -51.253   49.326  -51.018   47.741  -49.843   47.771  -51.531   47.784
 -51.253   49.326  -51.348   47.695  -51.018   47.741  -51.531   47.784
 -51.032   49.008  -51.018   47.741  -65.996   42.190  -51.531   47.784
 -50.691   49.049  -51.348   47.695  -74.662   36.872  -73.868   34.026
 -50.691   49.049  -51.018   47.741  -74.833   35.891  -74.045   34.045
 -49.587   48.482  -51.018   47.741  -65.996   42.190  -77.613   32.657
 -42.806   45.413  -52.633   43.984  -65.996   42.190  -73.868   34.026
 -51.253   49.326  -51.348   47.695  -75.610   34.401  -73.691   34.006
 -51.032   49.008  -51.018   47.741  -51.018   47.741  -73.691   34.006
 -50.691   49.049  -49.843   47.771  -51.348   47.695  -74.045   34.045
 -50.718   48.011  -51.018   47.741  -49.843   47.771  -79.576   30.354
 -49.587   48.482  -61.515   42.824  -51.748   47.057  -39.263   41.306
 -49.587   48.482  -61.329   42.772  -74.750   35.289  -40.818   39.772
 -49.587   48.482  -61.045   42.905  -74.620   36.066  -38.648   42.188
 -49.587   48.482  -61.515   42.824  -75.432   34.383  -38.527   42.048
 -49.587   48.482  -61.515   42.824  -51.531   47.784  -38.527   42.048
 -49.587   48.482  -53.506   44.371  -42.955   43.022  -38.527   42.048
 -51.253   49.326  -51.018   47.741  -51.531   47.784  -39.179   41.737
 -49.587   48.482  -51.348   47.695  -51.200   47.832  -39.220   41.521
 -51.253   49.326  -49.843   47.771  -69.102   39.567  -38.869   41.104
 -49.587   48.482  -51.748   47.057  -66.560   40.141  -38.546   41.254
 -51.253   49.326  -51.733   43.366  -51.348   47.695  -38.317   42.343
 -49.587   48.482  -51.565   43.286  -51.348   47.695  -38.439   42.485
 -49.587   48.482  -56.989   44.111  -50.718   48.011  -38.892   42.468
 -50.023   47.865  -51.531   47.784  -51.531   47.784  -38.892   42.468
 -50.023   47.865  -45.446   43.624  -51.531   47.784  -38.727   42.547
 -51.348   47.695  -51.531   47.784  -51.531   47.784  -38.727   42.547
 -51.348   47.695  -51.200   47.832  -51.348   47.695  -38.727   42.547
 -51.348   47.695  -57.036   43.715  -50.687   47.785  -38.727   42.547
 -51.018   47.741  -56.922   43.881  -75.138   35.134  -38.727   42.547
 -51.018   47.741  -51.348   47.695  -44.706   43.304  -38.727   42.547
 -51.018   47.741  -51.348   47.695  -74.697   36.675  -38.727   42.547
 -51.348   47.695  -50.718   48.011  -51.531   47.784  -38.727   42.547
 -51.018   47.741  -51.531   47.784  -51.166   47.606  -38.727   42.547
 -51.348   47.695  -51.531   47.784  -43.839   42.855  -38.727   42.547
 -51.018   47.741  -51.531   47.784  -43.839   42.855  -38.727   42.547
 -51.018   47.741  -51.348   47.695  -43.839   42.855  -65.889   41.944
 -50.355   47.826  -50.687   47.785  -68.116   39.600  -38.727   42.547
 -51.348   47.695  -58.173   43.695  -51.531   47.784  -53.967   51.389
 -51.018   47.741  -46.398   45.122  -24.500   43.847  -38.727   42.547
 -50.355   47.826  -57.990   43.633  -51.348   47.695  -38.854   41.893
 -51.018   47.741  -51.531   47.784  -50.836   47.651  -38.727   42.547
 -50.175   47.733  -51.166   47.606  -51.531   47.784  -55.398   33.309
 -50.175   47.733  -45.901   43.938  -51.531   47.784  -53.967   51.389
 -50.175   47.733  -45.901   43.938  -51.531   47.784  -54.121   51.245
 -50.175   47.733  -45.901   43.938  -51.531   47.784  -54.121   51.245
 -50.175   47.733  -57.036   43.715  -51.531   47.784  -54.274   51.101
 -50.175   47.733  -51.531   47.784  -75.227   34.557  -79.791   27.453
 -51.018   47.741  -26.318   44.913  -75.227   34.557  -55.616   33.189
 -51.132   47.380  -51.348   47.695  -75.227   34.557  -57.351   32.868
 -51.132   47.380  -50.836   47.651  -75.227   34.557  -79.677   29.073
 -51.348   47.695  -51.531   47.784  -74.589   37.268  -61.491   35.127
 -50.355   47.826  -51.531   47.784  -74.552   37.467  -49.109   44.247
 -51.748   47.057  -51.531   47.784  -74.589   37.268  -59.442   34.517
 -53.378   50.303  -51.531   47.784  -74.589   37.268  -79.547   28.520
 -53.378   50.303  -51.531   47.784  -74.552   37.467  -76.447   33.514
 -51.219   49.099  -60.203   42.871  -74.552   37.467  -38.237   38.522
 -51.531   47.784  -60.203   42.871  -74.552   37.467  -41.521   39.587
 -49.769   48.577  -60.203   42.871  -74.589   37.268  -54.121   51.245
 -51.531   47.784  -60.203   42.871  -74.626   37.070  -54.274   51.101
 -51.200   47.832  -58.173   43.695  -74.626   37.070  -39.330   38.083
 -47.582   46.501  -57.990   43.633  -74.697   36.675  -49.625   43.511
 -50.023   47.865  -57.990   43.633  -75.346   34.959  -54.121   51.245
 -51.348   47.695  -57.990   43.633  -74.928   35.308  -37.982   38.433
 -51.348   47.695  -57.879   43.803  -75.432   34.383  -35.555   37.968
 -51.269   48.284  -57.990   43.633  -43.549   42.842  -38.492   38.607
 -51.531   47.784  -58.173   43.695  -41.339   41.784  -49.625   43.511
 -51.531   47.784  -58.173   43.695  -43.698   42.743  -51.383   47.921
 -51.531   47.784  -58.173   43.695  -43.698   42.743  -69.797   32.595
 -51.348   47.695  -58.173   43.695  -43.698   42.743  -51.383   47.921
 -50.868   47.876  -58.173   43.695  -43.698   42.743  -49.625   43.511
 -48.666   44.408  -58.173   43.695  -43.839   42.855  -50.718   48.011
 -62.197   62.112  -58.173   43.695  -43.839   42.855  -49.109   44.247
 -48.525   44.533  -57.990   43.633  -43.839   42.855  -50.536   47.919
 -51.531   47.784  -45.901   43.938  -43.839   42.855  -49.625   43.511
 -51.166   47.606  -45.748   43.834  -43.839   42.855  -50.536   47.919
 -50.505   48.956  -45.901   43.938  -43.839   42.855  -54.233   44.069
 -50.505   48.956  -45.901   43.938  -43.839   42.855  -50.536   47.919
 -50.505   48.956  -45.901   43.938  -43.839   42.855  -49.135   44.466
 -51.219   49.099  -45.901   43.938  -43.839   42.855  -50.536   47.919
 -33.699   40.784  -45.901   43.938  -43.839   42.855  -70.043   31.155
 -51.531   47.784  -45.901   43.938  -43.839   42.855  -50.536   47.919
 -26.124   44.102  -45.901   43.938  -43.839   42.855  -69.237   33.642
 -51.348   47.695  -45.901   43.938  -43.839   42.855  -73.378   37.730
 -50.836   47.651  -45.901   43.938  -43.839   42.855  -69.237   33.642
 -51.531   47.784  -45.901   43.938  -43.987   42.754  -48.970   44.374
 -51.531   47.784  -45.901   43.938  -43.987   42.754  -53.406   43.921
 -22.505   45.171  -45.901   43.938  -43.987   42.754  -55.184   44.660
 -51.531   47.784  -45.901   43.938  -43.839   42.855  -52.932   43.916
 -51.531   47.784  -46.054   44.042  -43.839   42.855  -49.333   47.710
 -51.531   47.784  -45.901   43.938  -65.807   42.148  -55.175   45.272
 -52.441   50.095  -45.901   43.938  -43.839   42.855  -57.767   43.972
 -52.441   50.095  -45.901   43.938  -53.967   51.389  -74.812   34.903
 -52.441   50.095  -45.901   43.938  -43.839   42.855  -69.622   32.573
 -52.441   50.095  -45.901   43.938  -43.698   42.743  -55.175   45.272
 -51.219   49.099  -45.901   43.938  -43.839   42.855  -54.233   44.069
 -51.219   49.099  -45.901   43.938  -66.014   41.097  -49.486   47.581
 -51.219   49.099  -45.901   43.938  -53.967   51.389  -56.224   32.980
 -51.219   49.099  -45.901   43.938  -54.121   51.245  -49.135   44.466
 -51.219   49.099  -59.790   43.590  -54.121   51.245  -48.994   44.594
 -51.219   49.099  -45.901   43.938  -54.274   51.101  -74.225   37.225
 -51.219   49.099  -53.812   51.532  -54.121   51.245  -49.109   44.247
 -51.219   49.099  -45.901   43.938  -54.121   51.245  -53.933   44.147
 -51.219   49.099  -45.901   43.938  -54.274   51.101  -53.933   44.147
 -51.219   49.099  -45.901   43.938  -54.396   44.749  -64.693   32.778
 -51.408   49.191  -48.424   45.098  -66.201   41.137  -60.244   34.324
 -51.408   49.191  -53.812   51.532  -66.535   40.776  -56.224   32.980
 -51.408   49.191  -54.121   51.245  -54.216   44.674  -60.613   34.945
 -51.408   49.191  -54.121   51.245  -62.267   42.599  -58.451   34.130
 -50.691   49.049  -53.860   51.760  -48.970   44.374  -57.178   32.834
 -52.719   50.639  -53.812   51.532  -75.227   34.557  -79.803   27.275
 -50.691   49.049  -53.812   51.532  -63.201   42.409  -54.810   34.013
 -50.691   49.049  -54.274   51.101  -55.729   44.875  -53.137   49.989
 -50.505   48.956  -49.001   47.741  -54.038   44.599  -55.398   33.309
 -50.505   48.956  -48.424   45.098  -42.120   42.522  -38.854   41.893
 -50.505   48.956  -48.132   45.346  -68.116   39.600  -38.395   38.459
 -50.505   48.956  -49.179   47.838  -42.098   41.345  -38.617   41.612
 -50.505   48.956  -47.612   46.946  -41.855   42.278  -45.408   41.097
 -50.505   48.956  -50.232   48.184  -54.121   51.245  -49.109   44.247
 -50.505   48.956  -55.790   44.487  -54.274   51.101  -38.854   41.893
 -50.505   48.956  -47.552   46.057  -41.520   41.486  -79.779   27.631
 -50.505   48.956  -50.232   48.184  -49.328   43.553  -38.854   41.893
 -50.505   48.956  -48.669   47.770  -54.121   51.245  -38.734   39.256
 -50.505   48.956  -45.748   43.834  -42.679   42.787  -38.734   39.256
 -50.505   48.956  -57.036   43.715  -41.441   42.121  -38.891   39.189
 -50.505   48.956  -45.443   43.409  -75.227   34.557  -54.819   34.519
 -50.505   48.956  -45.901   43.938  -42.831   42.691  -79.803   27.275
 -50.505   48.956  -54.121   51.245  -49.491   43.641  -37.278   41.620
 -50.505   48.956  -54.274   51.101  -51.383   47.921  -37.278   41.620
 -50.505   48.956  -45.597   43.729  -47.442   46.845  -44.722   41.615
 -50.505   48.956  -57.175   55.498  -51.383   47.921  -53.933   44.147
 -50.505   48.956  -54.121   51.245  -47.428   46.622  -37.278   41.620
 -50.505   48.956  -45.748   43.834  -51.084   48.193  -44.722   41.615
 -50.505   48.956  -45.597   43.729  -50.813   48.689  -79.560   28.340
 -57.638   55.656  -59.156   43.181  -50.901   48.102  -37.278   41.620
 -50.505   48.956  -45.901   43.938  -49.717   48.126  -42.894   41.845
 -58.655   56.192  -50.629   48.596  -50.901   48.102  -56.787   32.925
 -50.505   48.956  -51.383   47.921  -47.260   46.520  -37.278   41.620
 -52.481   50.323  -59.476   57.251  -50.901   48.102  -38.395   38.459
 -50.505   48.956  -51.383   47.921  -48.994   44.594  -57.905   33.493
 -59.476   57.251  -59.476   57.251  -50.901   48.102  -37.445   41.548
 -59.476   57.251  -51.269   48.284  -49.057   43.809  -38.590   38.754
 -59.476   57.251  -59.476   57.251  -50.536   47.919  -37.611   41.476
 -58.819   56.647  -51.084   48.193  -48.493   47.671  -45.813   40.984
 -58.736   56.419  -54.965   54.074  -40.254   39.869  -37.611   41.476
 -57.947   55.961  -51.084   48.193  -51.152   48.646  -38.854   41.893
 -57.947   55.961  -59.476   57.251  -48.493   47.671  -38.734   39.256
 -55.242   54.387  -51.084   48.193  -49.024   47.966  -77.829   32.294
 -51.523   43.065  -54.476   53.676  -51.152   48.646  -38.891   39.189
 -59.476   57.251  -51.084   48.193  -48.113   45.126  -61.192   34.881
 -59.476   57.251  -53.898   52.817  -57.175   55.498  -37.611   41.476
 -59.476   57.251  -50.536   47.919  -56.945   55.418  -39.150   39.263
 -59.476   57.251  -59.476   57.251  -48.669   47.770  -57.005   32.800
 -59.476   57.251  -38.499   41.471  -51.786   49.372  -37.278   41.620
 -59.476   57.251  -59.476   57.251  -47.414   46.400  -39.305   39.194
 -52.874   50.499  -59.476   57.251  -47.612   46.946  -37.278   41.620
 -59.476   57.251  -59.476   57.251  -47.782   47.047  -39.305   39.194
 -59.476   57.251  -59.476   57.251  -47.414   46.400  -37.611   41.476
 -59.476   57.251  -59.476   57.251  -51.977   49.461  -39.150   39.263
 -52.522   50.551  -59.476   57.251  -66.276   40.937  -37.611   41.476
 -53.225   50.445  -59.476   57.251  -48.994   44.594  -39.460   39.126
 -52.053   49.916  -59.476   57.251  -48.994   44.594  -37.611   41.476
 -52.719   50.639  -59.476   57.251  -50.415   48.277  -39.305   39.194
 -58.182   56.039  -59.476   57.251  -47.552   46.057  -54.819   34.519
 -58.182   56.039  -59.476   57.251  -52.072   43.525  -37.611   41.476
 -52.677   50.411  -59.476   57.251  -52.072   43.525  -39.150   39.263
 -59.476   57.251  -59.476   57.251  -49.057   43.809  -54.819   34.519
 -55.172   53.328  -59.476   57.251  -48.979   43.157  -37.611   41.476
 -52.522   50.551  -48.278   45.222  -67.235   40.489  -39.305   39.194
 -52.522   50.551  -48.144   47.472  -61.515   42.824  -37.776   41.404
 -48.846   47.868  -53.226   52.326  -63.201   42.409  -41.001   42.170
 -52.481   50.323  -58.023   56.189  -66.535   40.776  -37.611   41.476
 -59.476   57.251  -55.523   54.700  -54.880   44.743  -39.343   42.444
 -51.383   47.921  -54.371   53.218  -65.938   41.298  -37.611   41.476
 -59.476   57.251  -54.371   53.218  -53.137   49.989  -38.604   42.407
 -51.383   47.921  -58.819   56.647  -66.014   41.097  -38.891   39.189
 -59.476   57.251  -59.476   57.251  -43.259   42.827  -61.261   35.264
 -51.269   48.284  -48.003   45.690  -44.716   42.242  -39.150   39.263
 -59.476   57.251  -47.612   46.946  -43.409   42.728  -60.438   34.908
 -51.269   48.284  -47.703   45.935  -45.560   41.818  -38.891   39.189
 -59.476   57.251  -48.132   45.346  -49.109   44.247  -40.686   42.342
 -51.269   48.284  -48.300   47.348  -42.389   42.762  -39.180   42.525
 -59.476   57.251  -48.711   44.847  -54.396   44.749  -38.892   42.468
 -51.269   48.284  -53.137   49.989  -42.254   42.642  -38.604   42.407
 -59.722   57.325  -48.711   44.847  -41.546   42.458  -38.869   41.104
 -51.269   48.284  -45.748   43.834  -41.678   42.582  -38.527   42.048
 -59.476   57.251  -45.748   43.834  -44.282   42.551  -38.408   41.906
 -50.536   47.919  -45.748   43.834  -65.594   41.659  -41.102   42.511
 -59.476   57.251  -45.748   43.834  -54.575   44.823  -41.102   42.511
 -42.235   42.856  -49.537   48.031  -42.235   42.856  -41.102   42.511
 -59.476   57.251  -45.748   43.834  -42.235   42.856  -41.102   42.511
 -59.476   57.251  -48.474   47.447  -45.833   41.603  -41.102   42.511
 -59.476   57.251  -45.748   43.834  -52.243   43.604  -79.803   27.275
 -59.476   57.251  -45.446   43.624  -41.945   42.828  -41.102   42.511
 -59.476   57.251  -45.446   43.624  -45.833   41.603  -79.803   27.275
 -59.476   57.251  -45.748   43.834  -55.547   44.804  -41.102   42.511
 -59.476   57.251  -48.711   44.847  -41.945   42.828  -41.102   42.511
 -59.476   57.251  -48.669   47.770  -45.140   41.928  -41.102   42.511
 -59.476   57.251  -45.294   43.304  -66.276   40.937  -41.207   42.852
 -59.476   57.251  -45.294   43.304  -41.945   42.828  -41.048   42.941
 -59.476   57.251  -45.748   43.834  -44.428   42.448  -40.778   41.701
 -59.476   57.251  -49.537   48.031  -49.537   48.031  -41.340   42.978
 -59.476   57.251  -45.294   43.304  -42.525   42.882  -79.779   27.631
 -59.476   57.251  -45.748   43.834  -42.969   42.808  -41.340   42.978
 -59.722   57.325  -52.636   50.183  -42.663   43.001  -53.727   50.246
 -59.722   57.325  -45.294   43.304  -45.560   41.818  -41.181   43.068
 -59.722   57.325  -45.748   43.834  -42.663   43.001  -79.791   27.453
 -59.722   57.325  -48.424   45.098  -42.389   42.762  -41.181   43.068
 -59.722   57.325  -45.294   43.304  -41.678   42.582  -61.192   34.881
 -59.722   57.325  -45.748   43.834  -54.216   44.674  -41.390   42.548
 -59.722   57.325  -47.414   46.400  -41.678   42.582  -69.840   31.313
 -59.476   57.251  -45.296   43.518  -61.985   42.739  -41.364   42.762
 -59.476   57.251  -45.748   43.834  -42.663   43.001  -53.581   43.997
 -59.722   57.325  -45.296   43.518  -41.678   42.582  -40.222   38.781
 -59.722   57.325  -45.748   43.834  -66.607   40.576  -41.048   42.941
 -59.722   57.325  -45.296   43.518  -42.235   42.856  -40.222   38.781
 -59.722   57.325  -45.748   43.834  -41.678   42.582  -41.181   43.068
 -59.722   57.325  -45.446   43.624  -42.235   42.856  -49.625   43.511
 -59.722   57.325  -48.126   47.248  -41.678   42.582  -41.315   43.193
 -59.722   57.325  -45.597   43.729  -42.663   43.001  -41.364   42.762
 -59.722   57.325  -47.442   46.845  -41.678   42.582  -48.994   44.594
 -52.481   50.323  -45.296   43.518  -42.663   43.001  -41.048   42.941
 -52.481   50.323  -45.597   43.729  -41.678   42.582  -49.625   43.511
 -52.481   50.323  -47.985   45.469  -42.663   43.001  -39.576   51.037
 -52.481   50.323  -45.294   43.304  -41.678   42.582  -41.207   42.852
 -59.722   57.325  -45.597   43.729  -65.594   41.659  -49.109   44.247
 -52.481   50.323  -45.294   43.304  -42.663   43.001  -41.075   42.725
 -59.722   57.325  -45.597   43.729  -41.678   42.582  -49.625   43.511
 -52.481   50.323  -45.296   43.518  -65.594   41.659  -41.075   42.725
 -52.286   50.234  -45.597   43.729  -42.663   43.001  -54.056   43.995
 -52.286   50.234  -45.296   43.518  -41.678   42.582  -49.625   43.511
 -52.481   50.323  -45.597   43.729  -42.663   43.001  -41.075   42.725
 -59.722   57.325  -45.296   43.518  -42.389   42.762  -49.625   43.511
 -59.722   57.325  -45.597   43.729  -42.663   43.001  -37.459   42.137
 -49.587   48.482  -48.546   44.753  -42.679   42.787  -70.259   33.027
 -49.587   48.482  -45.296   43.518  -42.663   43.001  -37.291   42.210
 -52.481   50.323  -45.597   43.729  -42.816   42.905  -61.408   33.473
 -59.722   57.325  -48.711   44.847  -41.678   42.582  -37.459   42.137
 -49.587   48.482  -45.296   43.518  -62.735   42.506  -49.333   47.710
 -52.481   50.323  -45.597   43.729  -41.678   42.582  -37.342   41.989
 -59.722   57.325  -45.296   43.518  -62.922   42.555  -48.846   47.868
 -49.587   48.482  -45.288   42.664  -41.678   42.582  -38.408   41.906
 -52.481   50.323  -45.296   43.518  -42.525   42.882  -37.342   41.989
 -59.722   57.325  -45.288   42.664  -42.816   42.905  -37.635   38.188
 -49.587   48.482  -45.296   43.518  -42.816   42.905  -37.342   41.989
 -52.481   50.323  -45.145   42.771  -43.839   42.855  -40.254   39.869
 -59.722   57.325  -45.446   43.624  -43.839   42.855  -37.342   41.989
 -49.587   48.482  -47.567   46.279  -43.698   42.743  -62.800   32.291
 -52.481   50.323  -45.446   43.624  -43.549   42.842  -37.342   41.989
 -49.587   48.482  -47.400   46.178  -42.235   42.856  -64.845   41.490
 -52.481   50.323  -45.446   43.624  -42.235   42.856  -20.469   44.926
 -49.769   48.577  -45.145   42.771  -42.235   42.856  -36.643   38.168
 -52.481   50.323  -45.145   42.771  -42.235   42.856  -52.980   44.140
 -32.953   40.208  -45.145   42.771  -42.235   42.856  -66.560   40.141
 -52.286   50.234  -46.054   44.042  -54.880   44.743  -69.834   34.293
 -59.722   57.325  -46.054   44.042  -42.525   42.882  -66.560   40.141
 -52.481   50.323  -46.054   44.042  -54.575   44.823  -60.392   33.815
 -59.722   57.325  -45.901   43.938  -42.371   42.976  -66.607   35.520
 -49.587   48.482  -45.446   43.624  -42.371   42.976  -48.493   47.671
 -52.481   50.323  -45.446   43.624  -42.525   42.882  -37.795   38.128
 -59.722   57.325  -45.446   43.624  -42.663   43.001  -49.109   44.247
 -49.587   48.482  -45.446   43.624  -42.955   43.022  -49.109   44.247
 -52.481   50.323  -45.446   43.624  -42.955   43.022  -41.315   43.193
 -49.587   48.482  -47.782   47.047  -42.955   43.022  -42.955   43.022
 -52.481   50.323  -45.597   43.729  -54.396   44.749  -18.870   45.219
 -49.769   48.577  -49.001   47.741  -42.955   43.022  -42.955   43.022
 -52.481   50.323  -45.597   43.729  -53.727   50.246  -53.727   50.246
 -49.769   48.577  -45.597   43.729  -42.955   43.022  -38.897   41.676
 -52.286   50.234  -45.597   43.729  -55.061   44.816  -14.039   42.766
 -49.587   48.482  -45.597   43.729  -42.955   43.022  -39.382   42.227
 -52.286   50.234  -45.597   43.729  -62.081   42.549  -38.648   42.188
 -59.722   57.325  -45.597   43.729  -42.955   43.022  -38.747   38.690
 -49.587   48.482  -45.597   43.729  -53.155   44.217  -36.479   38.225
 -52.286   50.234  -49.001   47.741  -42.955   43.022  -36.314   38.282
 -59.722   57.325  -45.597   43.729  -52.414   43.682  -36.479   38.225
 -49.587   48.482  -53.727   50.246  -41.213   41.658  -35.305   37.860
 -52.286   50.234  -45.597   43.729  -42.955   43.022  -36.060   38.179
 -49.587   48.482  -48.300   47.348  -41.213   41.658  -36.314   38.282
 -51.669   49.736  -45.597   43.729  -42.955   43.022  -38.747   38.690
 -49.587   48.482  -47.273   46.743  -49.328   43.553  -36.314   38.282
 -51.669   49.736  -45.597   43.729  -42.955   43.022  -36.479   38.225
 -49.587   48.482  -52.789   50.043  -42.999   51.384  -26.607   44.623
 -51.669   49.736  -45.597   43.729  -42.955   43.022  -38.779   41.536
 -52.286   50.234  -54.747   53.990  -48.994   44.594  -39.219   42.308
 -59.722   57.325  -45.443   43.409  -42.955   43.022  -38.590   38.754
 -52.286   50.234  -45.597   43.729  -49.491   43.641  -38.395   38.459
 -59.722   57.325  -45.593   43.514  -41.719   51.437  -38.897   41.676
 -52.286   50.234  -45.597   43.729  -42.955   43.022  -26.318   44.913
 -51.669   49.736  -57.175   55.498  -47.552   46.057  -39.021   38.209
 -51.669   49.736  -45.597   43.729  -42.955   43.022  -38.300   38.310
 -51.669   49.736  -42.999   51.384  -49.328   43.553  -43.781   49.594
 -51.253   49.326  -45.597   43.729  -42.955   43.022  -38.590   38.754
 -51.253   49.326  -53.226   52.326  -49.057   43.809  -42.122   48.393
 -51.253   49.326  -45.748   43.834  -40.479   45.090  -40.941   40.648
 -51.253   49.326  -54.371   53.218  -49.491   43.641  -42.556   49.662
 -51.032   49.008  -42.661   50.916  -42.955   43.022  -38.897   41.676
 -51.032   49.008  -45.597   43.729  -49.870   47.996  -40.400   42.297
 -51.032   49.008  -55.523   54.700  -42.955   43.022  -40.241   42.382
 -50.877   49.142  -45.597   43.729  -48.979   43.157  -37.342   41.989
 -50.691   49.049  -57.406   55.577  -43.246   43.040  -40.622   41.785
 -59.722   57.325  -26.557   40.942  -52.323   43.238  -37.342   41.989
 -50.691   49.049  -45.597   43.729  -43.246   43.040  -37.938   42.718
 -59.722   57.325  -54.108   52.904  -59.476   57.251  -37.342   41.989
 -50.691   49.049  -43.168   47.772  -42.955   43.022  -37.938   42.718
 -50.691   49.049  -53.020   52.237  -59.476   57.251  -37.342   41.989
 -50.691   49.049  -45.597   43.729  -43.847   42.643  -36.060   38.179
 -50.691   49.049  -57.947   55.961  -42.955   43.022  -37.342   41.989
 -50.691   49.049  -45.748   43.834  -41.701   42.369  -47.954   47.148
 -50.691   49.049  -59.476   57.251  -23.992   44.621  -26.611   45.050
 -50.691   49.049  -24.487   41.861  -42.955   43.022  -37.342   41.989
 -59.722   57.325  -45.748   43.834  -41.395   41.362  -42.505   40.142
 -50.691   49.049  -57.246   55.726  -42.955   43.022  -37.342   41.989
 -54.174   50.643  -45.748   43.834  -53.106   43.993  -59.494   34.349
 -50.691   49.049  -59.476   57.251  -42.955   43.022  -37.342   41.989
 -59.722   57.325  -45.597   43.729  -59.476   57.251  -69.638   35.226
 -36.625   43.099  -59.476   57.251  -26.414   44.674  -37.342   41.989
 -50.691   49.049  -28.582   43.011  -41.570   42.245  -61.538   33.676
 -59.722   57.325  -45.901   43.938  -30.282   40.600  -20.910   45.501
 -50.691   49.049  -45.748   43.834  -52.028   43.303  -37.342   41.989
 -59.722   57.325  -45.748   43.834  -52.323   43.238  -66.559   35.704
 -50.691   49.049  -26.414   43.378  -24.008   44.180  -37.342   41.989
 -59.722   57.325  -45.597   43.729  -47.247   46.298  -53.736   52.959
 -52.481   50.323  -45.443   43.409  -48.300   47.348  -22.306   45.214
 -50.505   48.956  -30.516   45.171  -23.992   44.621  -37.342   41.989
 -52.481   50.323  -45.597   43.729  -51.648   42.925  -51.823   49.599
 -50.505   48.956  -54.476   53.676  -49.382   48.160  -37.342   41.989
 -59.722   57.325  -45.748   43.834  -59.476   57.251  -65.975   35.795
 -50.505   48.956  -59.476   57.251  -41.833   42.491  -19.625   45.526
 -42.596   52.052  -26.888   43.472  -24.957   44.826  -37.342   41.989
 -50.505   48.956  -45.748   43.834  -47.400   46.178  -39.305   39.194
 -59.722   57.325  -31.757   41.423  -18.923   44.764  -37.342   41.989
 -50.505   48.956  -57.246   55.726  -47.247   46.298  -38.432   38.819
 -59.722   57.325  -58.260   56.266  -15.163   45.576  -37.342   41.989
 -42.317   50.672  -25.834   44.392  -44.706   43.304  -38.432   38.819
 -50.505   48.956  -59.476   57.251  -42.969   42.808  -37.342   41.989
 -59.722   57.325  -59.476   57.251  -24.855   45.067  -47.949   45.029
 -50.505   48.956  -26.412   44.244  -75.255   34.365  -37.459   42.137
 -59.722   57.325  -59.231   57.176  -42.254   42.642  -49.690   47.901
 -29.899   43.052  -59.476   57.251  -26.221   43.861  -37.459   42.137
 -50.505   48.956  -24.193   42.148  -43.259   42.827  -49.690   47.901
 -59.722   57.325  -59.476   57.251  -24.202   44.136  -37.459   42.137
 -47.177   51.264  -45.748   43.834  -26.487   39.275  -50.232   48.184
 -59.722   57.325  -25.734   45.920  -44.135   42.653  -37.459   42.137
 -50.505   48.956  -59.476   57.251  -24.500   43.847  -51.230   43.125
 -59.722   57.325  -29.533   45.061  -43.847   42.643  -37.459   42.137
 -24.445   42.758  -24.218   43.693  -44.135   42.653  -49.333   47.710
 -50.505   48.956  -59.476   57.251  -42.969   42.808  -37.291   42.210
 -59.476   57.251  -18.870   45.219  -26.236   42.551  -50.606   43.016
 -24.863   41.776  -18.996   44.974  -41.570   42.245  -37.291   42.210
 -50.505   48.956  -46.398   45.122  -41.570   42.245  -67.321   35.640
 -59.476   57.251  -30.629   45.343  -75.255   34.365  -62.410   32.403
 -50.505   48.956  -45.748   43.834  -37.211   50.043  -49.537   48.031
 -59.722   57.325  -23.977   45.059  -41.570   42.245  -47.820   45.371
 -25.342   41.447  -58.575   43.412  -26.604   44.194  -37.459   42.137
 -50.691   49.049  -45.748   43.834  -42.060   43.164  -55.118   45.044
 -59.476   57.251  -26.794   43.713  -41.441   42.121  -37.459   42.137
 -30.372   44.589  -45.748   43.834  -41.441   42.121  -65.586   35.153
 -36.605   41.308  -25.929   45.014  -41.570   42.245  -37.342   41.989
 -52.481   50.323  -52.481   50.323  -43.120   42.711  -49.534   42.859
 -30.552   45.577  -45.901   43.938  -29.755   41.606  -37.342   41.989
 -50.691   49.049  -26.417   45.101  -41.570   42.245  -48.144   47.472
 -52.481   50.323  -45.901   43.938  -41.570   42.245  -50.718   48.011
 -28.694   43.619  -45.901   43.938  -26.318   44.913  -38.854   41.893
 -50.691   49.049  -45.901   43.938  -44.135   42.653  -37.459   42.137
 -52.522   50.551  -26.138   42.794  -43.847   42.643  -38.915   40.889
 -30.629   46.385  -45.748   43.834  -24.411   43.649  -37.342   41.989
 -50.691   49.049  -45.748   43.834  -43.409   42.728  -44.231   39.777
 -59.476   57.251  -17.519   44.323  -44.428   42.448  -37.174   42.062
 -50.691   49.049  -58.866   43.298  -19.396   44.903  -61.120   34.501
 -59.476   57.251  -36.907   49.761  -44.135   42.653  -37.342   41.989
 -29.615   44.826  -45.748   43.834  -26.516   45.289  -38.317   42.343
 -52.481   50.323  -26.794   43.713  -44.572   42.345  -37.342   41.989
 -31.653   42.711  -42.913   43.667  -30.034   41.738  -39.180   42.525
 -59.476   57.251  -45.597   43.729  -44.428   42.448  -37.342   41.989
 -21.460   44.730  -30.293   44.824  -40.446   49.742  -39.180   42.525
 -59.476   57.251  -45.597   43.729  -43.698   42.743  -37.459   42.137
 -26.316   44.053  -29.234   44.942  -40.125   49.482  -39.631   42.498
 -59.476   57.251  -45.748   43.834  -45.140   41.928  -37.459   42.137
 -33.155   47.774  -45.901   43.938  -39.525   48.730  -37.459   42.137
 -34.252   40.999  -30.877   42.119  -44.135   42.653  -37.459   42.137
 -59.476   57.251  -45.748   43.834  -45.446   43.624  -37.459   42.137
 -27.939   43.833  -30.705   45.109  -30.705   45.109  -37.342   41.989
 -59.476   57.251  -45.748   43.834  -45.446   43.624  -37.342   41.989
 -59.476   57.251  -26.220   44.724  -43.246   43.040  -37.342   41.989
 -25.134   41.934  -45.901   43.938  -44.706   43.304  -37.342   41.989
 -59.722   57.325  -45.901   43.938  -28.932   40.338  -40.747   41.914
 -23.383   43.217  -26.417   45.101  -43.246   43.040  -37.342   41.989
 -52.481   50.323  -45.901   43.938  -43.387   43.155  -41.075   42.725
 -24.795   43.559  -29.533   45.061  -42.955   43.022  -38.362   42.124
 -59.476   57.251  -45.901   43.938  -43.387   43.155  -41.364   42.762
 -30.204   46.106  -29.234   44.942  -42.955   43.022  -38.362   42.124
 -27.178   44.041  -24.603   43.604  -41.441   42.121  -35.344   42.617
 -59.476   57.251  -45.901   43.938  -22.505   45.171  -38.483   42.266
 -24.235   46.505  -25.834   44.392  -42.955   43.022  -34.502   41.722
 -24.619   43.160  -45.901   43.938  -48.649   47.545  -41.340   42.978
 -25.632   41.162  -28.937   44.821  -26.417   45.101  -37.359   42.579
 -25.339   45.593  -30.314   41.867  -42.955   43.022  -40.747   41.914
 -52.933   51.781  -45.901   43.938  -45.140   41.928  -53.735   42.045
 -30.629   46.385  -40.072   49.936  -16.303   46.524  -49.625   43.511
 -24.619   43.160  -45.901   43.938  -42.955   43.022  -46.812   41.657
 -52.677   50.411  -39.664   50.355  -54.038   44.599  -69.840   31.313
 -24.278   44.772  -45.901   43.938  -42.955   43.022  -37.560   41.696
 -24.842   45.930  -39.465   49.183  -53.155   44.217  -66.560   40.141
 -48.825   47.643  -45.901   43.938  -42.955   43.022  -34.720   42.047
 -23.814   44.225  -46.699   44.889  -49.272   43.118  -49.690   47.901
 -52.677   50.411  -30.636   42.826  -24.556   45.355  -35.056   42.527
 -29.211   44.527  -46.699   44.889  -42.955   43.022  -72.920   34.304
 -52.677   50.411  -45.748   43.834  -49.202   48.063  -53.226   41.834
 -27.962   44.679  -46.398   45.122  -26.508   44.003  -37.480   42.725
 -31.106   42.888  -29.755   41.606  -42.955   43.022  -46.461   43.056
 -52.481   50.323  -45.748   43.834  -59.476   57.251  -37.648   42.650
 -26.221   43.861  -45.901   43.938  -24.753   45.307  -24.746   45.739
 -52.481   50.323  -45.748   43.834  -42.955   43.022  -35.169   42.686
 -52.481   50.323  -45.901   43.938  -59.476   57.251  -36.953   42.357
 -52.481   50.323  -45.597   43.729  -42.955   43.022  -37.190   42.654
 -26.795   42.846  -45.597   43.729  -48.669   47.770  -37.291   42.210
 -52.481   50.323  -26.316   44.053  -24.855   45.067  -53.226   41.834
 -52.481   50.323  -45.597   43.729  -42.955   43.022  -50.984   42.606
 -24.540   46.218  -56.784   55.566  -41.415   42.334  -37.560   41.696
 -48.126   47.248  -26.220   44.724  -42.955   43.022  -50.243   42.633
 -35.015   48.699  -45.597   43.729  -41.546   42.458  -37.560   41.696
 -41.521   42.672  -45.901   43.938  -26.412   43.812  -49.690   47.901
 -52.481   50.323  -20.548   45.131  -43.246   43.040  -37.560   41.696
 -29.318   44.706  -45.597   43.729  -41.546   42.458  -37.770   42.795
 -43.539   43.056  -54.530   53.904  -17.587   44.538  -37.310   42.801
 -52.522   50.551  -30.705   45.109  -43.246   43.040  -37.359   42.579
 -30.781   45.918  -45.597   43.729  -48.126   47.248  -37.310   42.801
 -52.522   50.551  -54.476   53.676  -43.246   43.040  -37.359   42.579
 -30.090   45.934  -29.451   45.297  -59.476   57.251  -37.310   42.801
 -52.481   50.323  -45.597   43.729  -43.246   43.040  -37.648   42.650
 -23.992   44.621  -59.476   57.251  -59.476   57.251  -37.310   42.801
 -52.481   50.323  -23.963   45.496  -43.246   43.040  -37.359   42.579
 -32.659   45.891  -45.597   43.729  -59.476   57.251  -37.938   42.718
 -31.806   42.244  -59.476   57.251  -43.246   43.040  -37.359   42.579
 -52.481   50.323  -26.794   43.713  -59.476   57.251  -37.938   42.718
 -30.513   46.215  -45.597   43.729  -43.094   43.138  -37.480   42.725
 -52.481   50.323  -59.476   57.251  -59.476   57.251  -37.938   42.718
 -26.123   44.534  -23.871   45.301  -42.955   43.022  -37.648   42.650
 -52.522   50.551  -45.597   43.729  -59.476   57.251  -37.938   42.718
 -25.843   43.523  -59.476   57.251  -24.323   43.449  -37.359   42.579
 -52.522   50.551  -30.818   45.281  -42.955   43.022  -37.938   42.718
 -26.221   43.861  -45.748   43.834  -47.782   47.047  -37.359   42.579
 -33.574   43.289  -59.476   57.251  -52.493   43.315  -37.938   42.718
 -52.522   50.551  -23.977   45.059  -59.476   57.251  -37.359   42.579
 -30.204   46.106  -45.748   43.834  -59.476   57.251  -37.938   42.718
 -33.574   43.289  -45.597   43.729  -43.246   43.040  -37.359   42.579
 -52.522   50.551  -29.724   45.003  -59.476   57.251  -37.938   42.718
 -30.282   45.872  -45.748   43.834  -43.246   43.040  -37.359   42.579
 -26.603   43.763  -45.446   43.624  -50.629   48.596  -37.938   42.718
 -52.522   50.551  -27.277   44.229  -42.955   43.022  -37.648   42.650
 -26.607   44.623  -45.748   43.834  -59.476   57.251  -37.938   42.718
 -52.522   50.551  -45.446   43.624  -42.955   43.022  -37.310   42.801
 -30.090   45.934  -23.385   45.195  -59.476   57.251  -37.310   42.801
 -30.513   42.231  -45.748   43.834  -51.084   48.193  -37.480   42.725
 -52.522   50.551  -56.488   55.257  -42.254   42.642  -37.770   42.795
 -39.218   51.000  -45.748   43.834  -43.094   43.138  -37.601   42.871
 -52.522   50.551  -59.476   57.251  -42.969   42.808  -49.953   42.682
 -34.176   47.176  -27.285   44.655  -42.955   43.022  -37.310   42.801
 -39.023   51.094  -45.748   43.834  -41.924   41.644  -59.145   56.949
 -52.522   50.551  -59.476   57.251  -42.525   42.882  -37.480   42.725
 -20.768   40.437  -45.748   43.834  -49.404   42.989  -49.272   43.118
 -39.710   48.636  -59.476   57.251  -42.663   43.001  -37.480   42.725
 -52.522   50.551  -45.748   43.834  -43.698   42.743  -53.106   43.993
 -30.894   45.047  -59.476   57.251  -42.955   43.022  -53.339   41.682
 -52.933   51.781  -45.748   43.834  -43.698   42.743  -49.625   43.511
 -31.974   43.230  -59.476   57.251  -42.955   43.022  -37.480   42.725
 -52.933   51.781  -45.748   43.834  -43.698   42.743  -52.980   44.140
 -50.505   48.956  -59.476   57.251  -43.246   43.040  -37.480   42.725
 -52.933   51.781  -27.645   43.270  -43.980   42.967  -71.727   39.153
 -31.653   42.711  -45.597   43.729  -43.246   43.040  -37.310   42.801
 -50.505   48.956  -59.476   57.251  -43.246   43.040  -52.932   43.916
 -50.505   48.956  -57.246   55.726  -43.246   43.040  -37.310   42.801
 -50.505   48.956  -59.476   57.251  -43.246   43.040  -59.145   56.949
 -50.505   48.956  -59.476   57.251  -17.189   43.920  -37.310   42.801
 -50.691   49.049  -45.748   43.834  -42.955   43.022  -58.466   43.585
 -52.522   50.551  -59.476   57.251  -42.955   43.022  -37.480   42.725
 -28.406   43.488  -45.748   43.834  -42.955   43.022  -37.770   42.795
 -50.691   49.049  -59.476   57.251  -25.253   44.537  -37.359   42.579
 -59.476   57.251  -45.597   43.729  -42.955   43.022  -37.480   42.725
 -26.316   44.484  -59.476   57.251  -15.825   46.374  -47.954   47.148
 -50.691   49.049  -45.597   43.729  -42.663   43.001  -37.480   42.725
 -52.522   50.551  -59.476   57.251  -42.955   43.022  -37.480   42.725
 -24.430   46.885  -51.269   48.284  -42.663   43.001  -37.480   42.725
 -50.691   49.049  -45.748   43.834  -42.816   42.905  -37.648   42.650
 -59.476   57.251  -45.748   43.834  -42.663   43.001  -46.679   41.771
 -30.941   46.489  -45.901   43.938  -42.816   42.905  -37.648   42.650
 -50.691   49.049  -45.597   43.729  -42.254   42.642  -45.840   41.811
 -59.476   57.251  -45.748   43.834  -42.816   42.905  -37.480   42.725
 -29.704   46.056  -45.597   43.729  -41.259   42.422  -27.696   39.816
 -50.691   49.049  -59.476   57.251  -42.525   42.882  -37.310   42.801
 -59.476   57.251  -45.597   43.729  -41.364   42.762  -37.480   42.725
 -24.659   45.114  -45.901   43.938  -42.679   42.787  -53.339   41.682
 -50.691   49.049  -45.597   43.729  -52.109   41.550  -37.359   42.579
 -59.476   57.251  -45.901   43.938  -49.491   43.641  -37.480   42.725
 -29.318   44.706  -45.748   43.834  -37.930   40.169  -54.760   33.011
 -50.691   49.049  -45.901   43.938  -48.430   42.245  -37.310   42.801
 -59.476   57.251  -45.748   43.834  -49.595   43.293  -37.359   42.579
 -24.278   44.772  -46.054   44.042  -42.955   43.022  -37.310   42.801
 -50.691   49.049  -45.748   43.834  -52.493   43.315  -37.648   42.650
 -59.476   57.251  -28.937   44.821  -41.259   42.422  -37.310   42.801
 -30.941   46.489  -45.748   43.834  -59.476   57.251  -37.648   42.650
 -50.691   49.049  -45.748   43.834  -42.100   42.735  -37.310   42.801
 -59.476   57.251  -20.312   44.511  -50.598   48.370  -37.648   42.650
 -24.278   44.772  -45.748   43.834  -52.207   41.988  -37.480   42.725
 -50.505   48.956  -22.879   45.525  -43.539   43.056  -37.648   42.650
 -52.326   50.461  -45.748   43.834  -32.502   48.841  -21.994   45.498
 -30.204   46.106  -45.597   43.729  -46.988   42.171  -37.310   42.801
 -50.505   48.956  -29.425   44.884  -43.539   43.056  -37.480   42.725
 -52.326   50.461  -45.597   43.729  -28.448   46.649  -26.848   49.401
 -28.916   44.404  -26.516   45.289  -42.254   42.642  -37.480   42.725
 -50.505   48.956  -45.597   43.729  -41.945   42.828  -52.932   43.916
 -52.326   50.461  -19.993   44.794  -35.985   45.202  -37.480   42.725
 -25.447   44.489  -45.446   43.624  -42.100   42.735  -59.145   56.949
 -50.505   48.956  -45.597   43.729  -41.654   42.796  -37.480   42.725
 -59.476   57.251  -45.446   43.624  -25.850   43.084  -51.149   42.686
 -50.505   48.956  -45.440   43.195  -52.207   41.988  -37.480   42.725
 -59.722   57.325  -45.446   43.624  -59.476   57.251  -51.691   43.145
 -28.640   44.697  -45.440   43.195  -42.955   43.022  -37.480   42.725
 -50.505   48.956  -45.871   42.865  -59.476   57.251  -49.031   43.591
 -59.722   57.325  -45.294   43.304  -17.600   45.878  -37.770   42.795
 -24.863   41.776  -45.877   43.078  -42.955   43.022  -48.126   47.248
 -50.505   48.956  -45.294   43.304  -59.476   57.251  -37.938   42.718
 -59.722   57.325  -45.883   43.292  -42.955   43.022  -61.629   33.334
 -50.505   48.956  -45.440   43.195  -43.539   43.056  -37.480   42.725
 -59.722   57.325  -48.999   42.170  -42.955   43.022  -80.600   24.500
 -50.505   48.956  -50.079   48.316  -43.539   43.056  -37.480   42.725
 -59.722   57.325  -39.506   42.363  -43.094   43.138  -74.154   36.612
 -50.505   48.956  -48.871   42.296  -43.539   43.056  -37.480   42.725
 -59.722   57.325  -55.523   54.700  -42.955   43.022  -52.932   43.916
 -29.070   43.510  -45.597   43.729  -43.539   43.056  -37.480   42.725
 -50.319   48.862  -58.902   56.874  -42.955   43.022  -37.359   42.579
 -59.722   57.325  -24.863   41.776  -43.539   43.056  -37.480   42.725
 -59.722   57.325  -45.733   43.189  -43.246   43.040  -37.359   42.579
 -32.019   44.668  -59.476   57.251  -43.539   43.056  -37.480   42.725
 -59.722   57.325  -20.904   44.397  -43.387   43.155  -37.359   42.579
 -59.722   57.325  -45.871   42.865  -43.539   43.056  -53.339   41.682
 -50.505   48.956  -59.476   57.251  -43.387   43.155  -49.690   47.901
 -59.722   57.325  -51.875   41.839  -43.539   43.056  -53.339   41.682
 -50.505   48.956  -46.209   44.145  -43.387   43.155  -60.856   58.447
 -59.722   57.325  -32.635   48.999  -43.539   43.056  -37.480   42.725
 -50.691   49.049  -46.893   42.924  -43.387   43.155  -66.628   39.944
 -59.476   57.251  -46.209   44.145  -43.539   43.056  -37.480   42.725
 -50.691   49.049  -29.264   46.820  -43.387   43.155  -37.648   42.650
 -59.722   57.325  -45.871   42.865  -43.539   43.056  -37.480   42.725
 -51.454   48.374  -45.738   43.404  -43.387   43.155  -48.126   47.248
 -52.326   50.461  -39.881   46.031  -43.539   43.056  -37.480   42.725
 -50.505   48.956  -45.743   43.619  -43.387   43.155  -37.648   42.650
 -52.326   50.461  -25.050   41.733  -43.539   43.056  -37.310   42.801
 -34.757   43.049  -45.738   43.404  -24.097   44.378  -37.770   42.795
 -50.691   49.049  -26.040   43.037  -43.387   43.155  -37.480   42.725
 -52.677   50.411  -51.757   41.982  -43.539   43.056  -63.308   63.134
 -50.877   49.142  -59.476   57.251  -29.024   41.814  -37.310   42.801
 -59.476   57.251  -28.122   40.339  -43.246   43.040  -37.770   42.795
 -25.260   41.248  -45.597   43.729  -43.094   43.138  -37.310   42.801
 -50.691   49.049  -59.476   57.251  -43.094   43.138  -37.648   42.650
 -52.326   50.461  -22.657   46.008  -43.094   43.138  -37.480   42.725
 -50.691   49.049  -45.597   43.729  -43.539   43.056  -37.648   42.650
 -52.326   50.461  -59.476   57.251  -43.246   43.040  -37.480   42.725
 -50.691   49.049  -28.275   45.226  -59.476   57.251  -37.648   42.650
 -52.326   50.461  -45.597   43.729  -42.955   43.022  -37.310   42.801
 -50.505   48.956  -46.209   44.145  -59.145   56.949  -37.528   42.504
 -52.326   50.461  -45.597   43.729  -42.955   43.022  -37.310   42.801
 -50.505   48.956  -46.209   44.145  -59.476   57.251  -37.528   42.504
 -30.090   45.934  -45.748   43.834  -43.094   43.138  -37.480   42.725
 -50.505   48.956  -46.209   44.145  -52.586   43.761  -37.528   42.504
 -50.505   48.956  -45.748   43.834  -51.638   42.124  -53.339   41.682
 -24.428   43.205  -46.209   44.145  -49.491   43.641  -37.528   42.504
 -50.505   48.956  -45.748   43.834  -43.094   43.138  -37.480   42.725
 -26.030   43.910  -46.209   44.145  -52.153   43.160  -37.480   42.725
 -50.505   48.956  -45.748   43.834  -43.094   43.138  -37.528   42.504
 -33.025   46.997  -46.209   44.145  -52.594   49.955  -37.310   42.801
 -50.691   49.049  -45.748   43.834  -42.955   43.022  -37.310   42.801
 -30.282   45.872  -46.209   44.145  -52.414   43.682  -53.339   41.682
 -50.691   49.049  -45.748   43.834  -42.955   43.022  -53.106   43.993
 -28.488   45.586  -46.209   44.145  -59.145   56.949  -26.344   39.931
 -50.691   49.049  -45.748   43.834  -43.094   43.138  -37.480   42.725
 -24.430   46.885  -46.209   44.145  -48.126   47.248  -72.357   35.400
 -51.253   49.326  -45.748   43.834  -43.246   43.040  -37.310   42.801
 -50.691   49.049  -46.209   44.145  -43.539   43.056  -48.895   43.718
 -23.300   43.013  -45.748   43.834  -43.823   43.283  -37.310   42.801
 -51.253   49.326  -46.209   44.145  -43.094   43.138  -57.470   44.076
 -52.326   50.461  -45.748   43.834  -48.126   47.248  -17.924   44.933
 -51.253   49.326  -46.209   44.145  -43.094   43.138  -37.310   42.801
 -52.326   50.461  -45.748   43.834  -43.539   43.056  -59.145   56.949
 -51.032   49.008  -46.209   44.145  -43.094   43.138  -37.310   42.801
 -52.326   50.461  -25.447   44.489  -43.539   43.056  -59.145   56.949
 -51.032   49.008  -45.748   43.834  -48.299   42.369  -37.310   42.801
 -52.326   50.461  -46.209   44.145  -43.539   43.056  -70.435   33.049
 -51.032   49.008  -31.002   42.711  -46.839   42.076  -53.339   41.682
 -52.326   50.461  -45.748   43.834  -43.539   43.056  -59.145   56.949
 -51.032   49.008  -45.748   43.834  -29.478   41.471  -53.339   41.682
 -59.145   56.949  -45.748   43.834  -42.235   42.856  -71.641   38.724
 -42.060   43.164  -45.748   43.834  -43.539   43.056  -37.310   42.801
 -51.032   49.008  -46.209   44.145  -29.201   41.334  -37.310   42.801
 -59.145   56.949  -45.748   43.834  -51.757   41.982  -37.480   42.725
 -51.065   49.235  -59.476   57.251  -43.539   43.056  -53.339   41.682
 -59.476   57.251  -45.748   43.834  -43.094   43.138  -37.528   42.504
 -26.327   42.747  -59.145   56.949  -68.610   39.900  -53.339   41.682
 -51.032   49.008  -45.597   43.729  -20.667   44.887  -37.359   42.579
 -59.722   57.325  -59.476   57.251  -42.955   43.022  -37.310   42.801
 -25.339   45.593  -45.748   43.834  -43.539   43.056  -36.953   42.357
 -51.032   49.008  -55.300   54.616  -42.955   43.022  -37.310   42.801
 -59.476   57.251  -49.441   42.213  -43.680   43.169  -37.648   42.650
 -30.404   44.998  -54.159   53.132  -42.663   43.001  -37.310   42.801
 -51.032   49.008  -45.748   43.834  -43.680   43.169  -37.938   42.718
 -52.286   50.234  -57.479   55.805  -31.058   42.063  -37.648   42.650
 -32.969   49.082  -45.748   43.834  -42.663   43.001  -37.938   42.718
 -51.032   49.008  -59.476   57.251  -43.680   43.169  -37.648   42.650
 -52.286   50.234  -45.597   43.729  -43.246   43.040  -37.938   42.718
 -30.245   47.549  -54.262   53.590  -43.680   43.169  -37.359   42.579
 -51.032   49.008  -45.597   43.729  -24.753   45.307  -37.310   42.801
 -26.188   41.031  -59.145   56.949  -42.663   43.001  -54.245   43.464
 -51.032   49.008  -45.748   43.834  -43.539   43.056  -37.480   42.725
 -45.000   48.146  -52.846   51.324  -28.678   48.456  -37.648   42.650
 -51.032   49.008  -45.748   43.834  -43.094   43.138  -37.480   42.725
 -26.327   42.747  -46.209   44.145  -52.586   43.761  -37.648   42.650
 -51.032   49.008  -46.054   44.042  -31.367   42.595  -37.310   42.801
 -26.132   43.233  -45.748   43.834  -43.094   43.138  -37.310   42.801
 -51.032   49.008  -52.976   52.009  -59.145   56.949  -37.310   42.801
 -59.476   57.251  -45.748   43.834  -29.295   41.523  -37.938   42.718
 -29.949   41.976  -46.209   44.145  -43.094   43.138  -37.938   42.718
 -51.253   49.326  -17.780   43.827  -59.476   57.251  -59.476   57.251
 -59.476   57.251  -45.748   43.834  -42.955   43.022  -37.938   42.718
 -27.100   45.132  -46.209   44.145  -59.476   57.251  -37.938   42.718
 -51.253   49.326  -17.984   44.474  -42.955   43.022  -48.620   43.970
 -59.476   57.251  -48.299   42.369  -59.476   57.251  -37.938   42.718
 -29.067   45.414  -46.209   44.145  -43.246   43.040  -48.803   47.419
 -51.253   49.326  -46.893   42.924  -48.825   47.643  -37.938   42.718
 -52.481   50.323  -46.209   44.145  -43.246   43.040  -13.225   41.749
 -51.253   49.326  -31.341   42.184  -52.153   43.160  -37.938   42.718
 -52.481   50.323  -45.743   43.619  -43.094   43.138  -24.547   39.911
 -51.065   49.235  -46.209   44.145  -47.967   45.249  -37.310   42.801
 -51.861   49.826  -30.796   42.355  -43.094   43.138  -37.938   42.718
 -50.691   49.049  -51.067   42.249  -51.749   49.144  -72.422   37.807
 -52.286   50.234  -46.209   44.145  -43.094   43.138  -37.310   42.801
 -50.691   49.049  -45.748   43.834  -52.414   43.682  -59.145   56.949
 -51.861   49.826  -47.273   46.743  -43.094   43.138  -36.901   42.579
 -50.691   49.049  -25.436   46.209  -43.539   43.056  -37.938   42.718
 -51.669   49.736  -45.748   43.834  -43.094   43.138  -37.359   42.579
 -50.691   49.049  -46.209   44.145  -43.539   43.056  -37.938   42.718
 -52.286   50.234  -45.748   43.834  -42.955   43.022  -37.770   42.795
 -50.691   49.049  -46.054   44.042  -43.539   43.056  -37.938   42.718
 -52.286   50.234  -45.748   43.834  -51.757   41.982  -37.648   42.650
 -50.691   49.049  -46.054   44.042  -59.722   57.325  -27.171   42.748
 -51.669   49.736  -32.810   43.150  -51.757   41.982  -59.145   56.949
 -50.691   49.049  -45.748   43.834  -60.856   58.447  -37.938   42.718
 -51.669   49.736  -46.054   44.042  -42.955   43.022  -37.359   42.579
 -50.691   49.049  -45.748   43.834  -51.816   43.003  -16.178   45.431
 -51.669   49.736  -45.901   43.938  -43.094   43.138  -37.938   42.718
 -50.691   49.049  -24.566   44.921  -43.539   43.056  -37.770   42.795
 -52.481   50.323  -45.748   43.834  -43.094   43.138  -37.938   42.718
 -50.691   49.049  -46.209   44.145  -48.474   47.447  -37.938   42.718
 -52.481   50.323  -28.183   48.811  -42.955   43.022  -37.938   42.718
 -24.323   43.449  -45.748   43.834  -43.680   43.169  -37.480   42.725
 -50.691   49.049  -54.262   53.590  -42.955   43.022  -37.310   42.801
 -52.481   50.323  -32.600   43.844  -43.680   43.169  -37.770   42.795
 -32.852   43.549  -45.748   43.834  -43.094   43.138  -37.310   42.801
 -50.691   49.049  -59.145   56.949  -63.308   63.134  -37.770   42.795
 -51.253   49.326  -31.341   42.184  -42.235   42.856  -37.648   42.650
 -51.253   49.326  -45.748   43.834  -43.680   43.169  -37.648   42.650
 -51.253   49.326  -59.476   57.251  -43.094   43.138  -37.648   42.650
 -52.326   50.461  -45.597   43.729  -43.680   43.169  -37.648   42.650
 -51.253   49.326  -59.476   57.251  -43.246   43.040  -37.938   42.718
 -59.476   57.251  -45.597   43.729  -43.680   43.169  -37.648   42.650
 -50.877   49.142  -59.476   57.251  -43.094   43.138  -37.938   42.718
 -59.145   56.949  -45.748   43.834  -43.680   43.169  -37.528   42.504
 -51.669   49.736  -59.476   57.251  -42.955   43.022  -37.938   42.718
 -59.476   57.251  -45.748   43.834  -43.387   43.155  -37.648   42.650
 -51.669   49.736  -58.986   57.101  -42.955   43.022  -37.817   42.574
 -59.476   57.251  -45.748   43.834  -43.387   43.155  -37.770   42.795
 -51.032   49.008  -59.476   57.251  -23.350   46.069  -37.648   42.650
 -59.722   57.325  -45.748   43.834  -43.246   43.040  -38.106   42.641
 -51.253   49.326  -59.476   57.251  -43.387   43.155  -37.938   42.718
 -59.722   57.325  -45.748   43.834  -51.757   41.982  -37.648   42.650
 -51.253   49.326  -53.527   52.871  -43.387   43.155  -37.020   42.728
 -59.476   57.251  -45.748   43.834  -43.094   43.138  -37.648   42.650
 -51.253   49.326  -46.209   44.145  -43.094   43.138  -37.020   42.728
 -59.476   57.251  -45.748   43.834  -43.387   43.155  -37.938   42.718
 -51.253   49.326  -46.209   44.145  -42.955   43.022  -37.020   42.728
 -59.145   56.949  -45.748   43.834  -42.955   43.022  -37.648   42.650
 -51.253   49.326  -46.209   44.145  -51.757   41.982  -37.938   42.718
 -59.476   57.251  -51.067   42.249  -52.414   43.682  -37.020   42.728
 -51.253   49.326  -59.722   57.325  -30.064   42.578  -37.938   42.718
 -52.326   50.461  -51.067   42.249  -43.094   43.138  -60.856   58.447
 -49.587   48.482  -60.856   58.447  -49.404   42.989  -37.938   42.718
 -51.253   49.326  -45.748   43.834  -42.955   43.022  -63.308   63.134
 -59.476   57.251  -56.260   55.176  -48.126   47.248  -37.938   42.718
 -22.568   45.810  -45.748   43.834  -42.955   43.022  -37.020   42.728
 -51.253   49.326  -46.209   44.145  -48.825   47.643  -37.938   42.718
 -52.481   50.323  -45.748   43.834  -25.142   45.642  -37.938   42.718
 -23.920   43.981  -49.870   47.996  -42.955   43.022  -37.020   42.728
 -51.253   49.326  -45.748   43.834  -59.145   56.949  -37.938   42.718
 -52.481   50.323  -46.054   44.042  -42.955   43.022  -37.938   42.718
 -24.740   46.169  -45.597   43.729  -59.145   56.949  -37.020   42.728
 -51.032   49.008  -46.054   44.042  -42.955   43.022  -37.648   42.650
 -52.481   50.323  -45.748   43.834  -49.243   42.901  -37.938   42.718
 -51.032   49.008  -63.308   63.134  -51.757   41.982  -37.648   42.650
 -52.481   50.323  -45.743   43.619  -59.145   56.949  -37.938   42.718
 -33.214   43.420  -46.054   44.042  -51.757   41.982  -37.938   42.718
 -51.032   49.008  -45.748   43.834  -54.639   54.361  -37.648   42.650
 -52.481   50.323  -46.054   44.042  -43.094   43.138  -37.938   42.718
 -32.558   43.445  -45.748   43.834  -42.525   42.882  -37.648   42.650
 -51.032   49.008  -46.054   44.042  -43.539   43.056  -37.938   42.718
 -52.481   50.323  -45.748   43.834  -24.556   45.355  -37.770   42.795
 -51.253   49.326  -46.054   44.042  -51.757   41.982  -35.518   42.548
 -59.476   57.251  -45.597   43.729  -43.387   43.155  -37.938   42.718
 -24.236   43.248  -45.901   43.938  -51.757   41.982  -37.770   42.795
 -50.691   49.049  -45.597   43.729  -43.539   43.056  -37.938   42.718
 -52.286   50.234  -45.901   43.938  -42.955   43.022  -37.770   42.795
 -51.032   49.008  -25.337   46.872  -44.706   43.304  -37.938   42.718
 -53.527   52.871  -45.748   43.834  -43.094   43.138  -37.770   42.795
 -51.032   49.008  -45.901   43.938  -43.680   43.169  -37.648   42.650
 -53.527   52.871  -51.067   42.249  -42.955   43.022  -37.938   42.718
 -33.282   43.189  -45.901   43.938  -43.246   43.040  -37.817   42.574
 -51.032   49.008  -45.748   43.834  -43.539   43.056  -37.648   42.650
 -53.527   52.871  -45.748   43.834  -43.387   43.155  -37.938   42.718
 -51.253   49.326  -45.901   43.938  -43.539   43.056  -37.817   42.574
 -53.527   52.871  -45.748   43.834  -43.387   43.155  -37.648   42.650
 -24.693   43.802  -45.597   43.729  -43.539   43.056  -37.648   42.650
 -51.032   49.008  -51.067   42.249  -43.094   43.138  -37.817   42.574
 -52.286   50.234  -54.476   53.676  -59.476   57.251  -37.938   42.718
 -26.828   48.991  -30.475   43.297  -43.094   43.138  -37.648   42.650
 -51.253   49.326  -45.748   43.834  -43.539   43.056  -37.938   42.718
 -59.476   57.251  -59.476   57.251  -43.094   43.138  -37.601   42.871
 -35.054   44.361  -45.748   43.834  -43.539   43.056  -37.648   42.650
 -51.253   49.326  -56.260   55.176  -43.094   43.138  -37.938   42.718
 -59.145   56.949  -45.597   43.729  -43.094   43.138  -37.648   42.650
 -33.327   43.585  -59.476   57.251  -42.955   43.022  -37.648   42.650
 -51.669   49.736  -25.142   45.642  -43.246   43.040  -37.648   42.650
 -59.476   57.251  -45.597   43.729  -43.387   43.155  -37.938   42.718
 -51.669   49.736  -59.145   56.949  -21.064   44.810  -37.480   42.725
 -59.476   57.251  -45.597   43.729  -31.471   42.770  -37.938   42.718
 -51.669   49.736  -59.145   56.949  -43.387   43.155  -37.938   42.718
 -59.476   57.251  -20.152   48.456  -43.387   43.155  -37.648   42.650
 -51.669   49.736  -45.597   43.729  -59.476   57.251  -37.938   42.718
 -59.476   57.251  -59.476   57.251  -43.387   43.155  -37.020   42.728
 -51.443   49.418  -51.067   42.249  -52.207   49.778  -37.938   42.718
 -59.476   57.251  -59.722   57.325  -43.387   43.155  -37.938   42.718
 -51.253   49.326  -51.067   42.249  -19.956   41.664  -37.020   42.728
 -59.476   57.251  -60.856   58.447  -43.387   43.155  -37.770   42.795
 -51.253   49.326  -45.748   43.834  -32.603   40.320  -37.020   42.728
 -59.476   57.251  -13.480   50.365  -42.955   43.022  -21.022   44.152
 -51.253   49.326  -45.597   43.729  -43.387   43.155  -37.020   42.728
 -59.476   57.251  -46.209   44.145  -54.802   54.218  -37.938   42.718
 -51.253   49.326  -24.068   45.255  -42.955   43.022  -15.681   42.108
 -52.286   50.234  -51.067   42.249  -59.145   56.949  -37.938   42.718
 -51.253   49.326  -45.901   43.938  -40.305   42.945  -50.606   43.016
 -51.669   49.736  -51.067   42.249  -43.387   43.155  -37.938   42.718
 -51.253   49.326  -46.209   44.145  -43.539   43.056  -66.163   40.698
 -52.286   50.234  -45.748   43.834  -43.387   43.155  -37.020   42.728
 -51.032   49.008  -45.458   44.490  -43.680   43.169  -74.750   35.289
 -59.722   57.325  -45.748   43.834  -43.387   43.155  -37.817   42.574
 -51.032   49.008  -45.901   43.938  -43.680   43.169  -64.616   34.605
 -60.856   58.447  -45.597   43.729  -26.521   42.261  -37.020   42.728
 -51.253   49.326  -45.748   43.834  -75.255   34.365  -49.300   43.335
 -59.476   57.251  -46.209   44.145  -59.145   56.949  -38.106   42.641
 -21.780   41.111  -45.748   43.834  -43.387   43.155  -37.648   42.650
 -51.253   49.326  -46.209   44.145  -43.539   43.056  -50.898   42.962
 -52.481   50.323  -45.748   43.834  -21.994   45.498  -37.020   42.728
 -51.253   49.326  -46.209   44.145  -43.387   43.155  -37.770   42.795
 -59.722   57.325  -45.748   43.834  -43.680   43.169  -52.719   50.639
 -51.253   49.326  -59.476   57.251  -43.387   43.155  -37.938   42.718
 -53.527   52.871  -45.748   43.834  -43.387   43.155  -74.308   34.654
 -51.253   49.326  -46.209   44.145  -43.387   43.155  -37.770   42.795
 -53.527   52.871  -20.488   38.804  -43.539   43.056  -52.788   43.246
 -51.253   49.326  -45.748   43.834  -42.955   43.022  -37.648   42.650
 -63.308   63.134  -46.209   44.145  -43.680   43.169  -37.770   42.795
 -51.032   49.008  -45.748   43.834  -43.094   43.138  -64.950   41.733
 -53.527   52.871  -45.748   43.834  -43.680   43.169  -39.056   42.388
 -51.253   49.326  -45.597   43.729  -43.680   43.169  -37.648   42.650
 -53.527   52.871  -45.748   43.834  -43.398   42.942  -37.059   38.209
 -51.253   49.326  -45.748   43.834  -43.680   43.169  -37.648   42.650
 -53.527   52.871  -24.556   45.355  -43.539   43.056  -37.770   42.795
 -51.253   49.326  -32.600   43.844  -43.387   43.155  -36.060   38.179
 -53.364   53.012  -45.748   43.834  -43.539   43.056  -37.648   42.650
 -19.172   46.049  -38.098   39.523  -43.387   43.155  -36.060   38.179
 -51.253   49.326  -45.748   43.834  -43.387   43.155  -47.558   43.960
 -50.691   49.049  -59.476   57.251  -43.539   43.056  -36.314   38.282
 -51.253   49.326  -45.748   43.834  -43.246   43.040  -37.648   42.650
 -50.505   48.956  -59.476   57.251  -43.680   43.169  -38.735   41.753
 -24.424   47.311  -45.748   43.834  -43.539   43.056  -37.020   42.728
 -51.253   49.326  -24.111   41.944  -43.680   43.169  -37.770   42.795
 -50.505   48.956  -45.748   43.834  -43.539   43.056  -38.617   41.612
 -51.032   49.008  -35.230   42.459  -43.387   43.155  -37.753   44.416
 -50.505   48.956  -45.597   43.729  -43.680   43.169  -39.219   42.308
 -51.253   49.326  -45.748   43.834  -44.272   42.976  -37.020   42.728
 -12.184   40.337  -59.145   56.949  -43.680   43.169  -38.590   38.754
 -51.253   49.326  -45.597   43.729  -44.272   42.976  -39.382   42.227
 -50.691   49.049  -59.145   56.949  -43.387   43.155  -41.193   39.948
 -21.205   40.572  -42.283   44.057  -44.272   42.976  -37.020   42.728
 -51.253   49.326  -45.748   43.834  -43.680   43.169  -37.938   42.718
 -18.213   40.432  -46.209   44.145  -43.539   43.056  -37.020   42.728
 -51.253   49.326  -45.748   43.834  -44.272   42.976  -37.770   42.795
 -15.983   42.511  -46.054   44.042  -43.539   43.056  -37.648   42.650
 -51.032   49.008  -45.748   43.834  -60.856   58.447  -37.817   42.574
 -59.476   57.251  -46.054   44.042  -43.387   43.155  -37.770   42.795
 -32.121   43.803  -25.949   42.841  -63.308   63.134  -37.770   42.795
 -51.253   49.326  -60.203   42.871  -43.387   43.155  -37.770   42.795
 -59.722   57.325  -59.145   56.949  -44.272   42.976  -37.770   42.795
 -51.253   49.326  -45.748   43.834  -43.387   43.155  -37.770   42.795
 -59.476   57.251  -46.209   44.145  -43.387   43.155  -37.770   42.795
 -51.253   49.326  -25.152   44.778  -44.272   42.976  -37.770   42.795
 -59.476   57.251  -45.748   43.834  -43.387   43.155  -37.770   42.795
 -25.342   45.162  -46.054   44.042  -43.539   43.056  -37.770   42.795
 -51.253   49.326  -45.748   43.834  -44.272   42.976  -37.648   42.650
 -59.145   56.949  -31.534   43.585  -43.680   43.169  -38.237   38.522
 -51.253   49.326  -45.748   43.834  -43.539   43.056  -37.770   42.795
 -59.145   56.949  -45.748   43.834  -43.246   43.040  -39.017   41.815
 -20.717   46.629  -46.209   44.145  -43.387   43.155  -37.817   42.574
 -51.253   49.326  -45.748   43.834  -43.387   43.155  -38.747   38.690
 -59.722   57.325  -46.054   44.042  -43.246   43.040  -63.308   63.134
 -23.149   46.114  -45.748   43.834  -43.387   43.155  -37.310   42.801
 -51.032   49.008  -46.054   44.042  -43.680   43.169  -37.020   42.728
 -59.722   57.325  -45.901   43.938  -43.387   43.155  -37.310   42.801
 -51.032   49.008  -46.209   44.145  -43.539   43.056  -37.770   42.795
 -60.856   58.447  -45.901   43.938  -40.466   42.859  -37.601   42.871
 -51.253   49.326  -46.209   44.145  -43.387   43.155  -41.102   42.511
 -12.607   46.348  -45.901   43.938  -43.539   43.056  -37.817   42.574
 -17.262   46.154  -46.209   44.145  -17.021   38.707  -37.393   41.769
 -51.032   49.008  -45.901   43.938  -43.387   43.155  -37.770   42.795
 -52.286   50.234  -45.901   43.938  -43.539   43.056  -37.020   42.728
 -25.067   44.149  -45.901   43.938  -43.387   43.155  -37.770   42.795
 -51.032   49.008  -46.209   44.145  -43.539   43.056  -37.648   42.650
 -51.253   49.326  -45.901   43.938  -43.246   43.040  -37.770   42.795
 -23.350   46.069  -46.209   44.145  -43.387   43.155  -37.648   42.650
 -51.032   49.008  -45.901   43.938  -43.680   43.169  -37.020   42.728
 -49.587   48.482  -46.054   44.042  -43.398   42.942  -37.770   42.795
 -51.253   49.326  -45.901   43.938  -43.387   43.155  -37.770   42.795
 -47.895   44.371  -45.901   43.938  -43.680   43.169  -37.770   42.795
 -51.253   49.326  -46.699   44.889  -43.539   43.056  -37.770   42.795
 -52.522   50.551  -45.901   43.938  -43.680   43.169  -37.020   42.728
 -51.065   49.235  -46.699   44.889  -43.539   43.056  -37.770   42.795
 -50.691   49.049  -45.901   43.938  -43.387   43.155  -37.817   42.574
 -52.481   50.323  -46.699   44.889  -43.680   43.169  -37.770   42.795
 -50.691   49.049  -45.901   43.938  -43.387   43.155  -61.913   65.675
 -52.481   50.323  -45.901   43.938  -43.094   43.138  -37.020   42.728
 -18.660   47.014  -46.699   44.889  -43.539   43.056  -61.913   65.675
 -50.691   49.049  -45.901   43.938  -43.387   43.155  -37.359   42.579
 -52.481   50.323  -60.856   58.447  -43.680   43.169  -37.770   42.795
 -51.253   49.326  -45.901   43.938  -43.539   43.056  -37.020   42.728
 -59.476   57.251  -63.308   63.134  -43.680   43.169  -37.770   42.795
 -51.253   49.326  -45.901   43.938  -43.387   43.155  -37.190   42.654
 -52.481   50.323  -46.699   44.889  -43.539   43.056  -37.770   42.795
 -26.027   40.640  -45.901   43.938  -43.387   43.155  -37.359   42.579
 -51.253   49.326  -45.901   43.938  -43.387   43.155  -37.359   42.579
 -52.481   50.323  -46.688   44.670  -43.539   43.056  -37.020   42.728
 -51.253   49.326  -45.901   43.938  -43.387   43.155  -49.690   47.901
 -24.023   40.659  -45.901   43.938  -44.272   42.976  -37.770   42.795
 -51.253   49.326  -46.836   44.553  -43.387   43.155  -37.190   42.654
 -51.253   49.326  -45.901   43.938  -43.387   43.155  -37.190   42.654
 -50.691   49.049  -45.901   43.938  -22.613   43.383  -28.220   40.103
 -17.333   46.363  -46.209   44.145  -44.272   42.976  -37.648   42.650
 -50.505   48.956  -45.901   43.938  -43.539   43.056  -37.190   42.654
 -24.669   44.679  -45.901   43.938  -44.272   42.976  -37.648   42.650
 -34.572   44.347  -46.209   44.145  -26.127   43.669  -37.770   42.795
 -50.505   48.956  -45.901   43.938  -44.272   42.976  -37.648   42.650
  -7.951   46.329  -45.901   43.938  -43.387   43.155  -37.020   42.728
 -38.199   40.247  -45.901   43.938  -16.644   41.973  -37.020   42.728
 -50.505   48.956  -46.209   44.145  -43.387   43.155  -37.020   42.728
 -59.476   57.251  -42.283   44.057  -59.476   57.251  -37.020   42.728
 -25.121   38.754  -45.901   43.938  -43.387   43.155  -59.145   56.949
 -50.505   48.956  -46.209   44.145  -48.113   45.126  -37.020   42.728
 -59.476   57.251  -23.726   39.246  -44.272   42.976  -37.393   41.769
 -50.505   48.956  -45.901   43.938  -47.386   45.956  -37.770   42.795
 -27.825   42.358  -46.209   44.145  -43.539   43.056  -37.020   42.728
 -50.691   49.049  -45.901   43.938  -47.954   47.148  -37.770   42.795
 -41.021   43.157  -46.209   44.145  -44.272   42.976  -37.020   42.728
 -51.253   49.326  -46.209   44.145  -59.476   57.251  -37.770   42.795
 -13.016   42.662  -45.901   43.938  -43.539   43.056  -28.838   40.575
 -50.505   48.956  -45.901   43.938  -43.539   43.056  -37.020   42.728
 -59.145   56.949  -46.209   44.145  -59.476   57.251  -41.541   43.878
 -51.253   49.326  -45.901   43.938  -44.272   42.976  -37.020   42.728
 -59.145   56.949  -45.901   43.938  -43.539   43.056  -37.020   42.728
 -43.354   43.801  -46.209   44.145  -59.476   57.251  -50.175   47.733
 -50.505   48.956  -45.901   43.938  -43.387   43.155  -50.175   47.733
 -49.587   48.482  -46.209   44.145  -51.597   49.281  -50.506   47.693
 -19.196   44.939  -45.901   43.938  -43.539   43.056  -50.175   47.733
 -50.505   48.956  -45.901   43.938  -59.476   57.251  -50.175   47.733
 -52.326   50.461  -45.901   43.938  -43.246   43.040  -50.175   47.733
 -50.505   48.956  -45.748   43.834  -43.539   43.056  -50.325   47.601
 -52.326   50.461  -46.209   44.145  -51.561   49.054  -50.325   47.601
 -26.612   42.457  -45.901   43.938  -18.359   38.724  -51.348   47.695
 -49.843   47.771  -45.901   43.938  -42.816   42.905  -51.348   47.695
 -59.145   56.949  -46.209   44.145  -43.539   43.056  -51.348   47.695
 -50.505   48.956  -46.054   44.042  -41.833   42.491  -51.348   47.695
 -52.481   50.323  -45.901   43.938  -43.539   43.056  -51.348   47.695
 -25.929   44.584  -46.209   44.145  -43.539   43.056  -51.348   47.695
 -50.505   48.956  -45.901   43.938  -41.570   42.245  -51.348   47.695
 -53.527   52.871  -45.901   43.938  -43.539   43.056  -51.348   47.695
 -50.505   48.956  -46.209   44.145  -41.570   42.245  -51.348   47.695
 -14.140   41.423  -45.901   43.938  -47.385   43.646  -51.348   47.695
 -32.691   44.639  -46.836   44.553  -41.570   42.245  -51.348   47.695
 -50.505   48.956  -45.901   43.938  -43.539   43.056  -51.348   47.695
 -50.505   48.956  -45.901   43.938  -43.698   42.743  -51.348   47.695
 -52.286   50.234  -24.885   43.756  -44.272   42.976  -51.348   47.695
 -51.032   49.008  -46.836   44.553  -43.539   43.056  -51.348   47.695
 -53.527   52.871  -46.209   44.145  -44.135   42.653  -51.531   47.784
 -51.253   49.326  -46.836   44.553  -41.905   44.906  -51.531   47.784
 -53.527   52.871  -27.271   43.802  -43.995   42.542  -51.531   47.784
 -18.211   48.172  -46.688   44.670  -44.272   42.976  -51.348   47.695
 -51.253   49.326  -45.901   43.938  -42.969   42.808  -51.348   47.695
 -52.286   50.234  -17.470   42.071  -29.497   39.357  -51.348   47.695
 -18.211   48.172  -45.901   43.938  -43.847   42.643  -51.348   47.695
 -51.065   49.235  -59.476   57.251  -44.857   42.348  -51.348   47.695
 -53.364   53.012  -45.901   43.938  -75.197   34.749  -51.348   47.695
 -23.207   44.799  -59.476   57.251  -44.272   42.976  -51.348   47.695
 -50.691   49.049  -46.688   44.670  -43.387   43.155  -51.348   47.695
 -53.527   52.871  -59.476   57.251  -44.272   42.976  -51.348   47.695
 -50.691   49.049  -46.054   44.042  -43.539   43.056  -51.348   47.695
 -53.506   53.697  -59.476   57.251  -43.539   43.056  -51.348   47.695
 -50.691   49.049  -46.836   44.553  -43.539   43.056  -51.348   47.695
 -49.587   48.482  -59.476   57.251  -43.539   43.056  -51.531   47.784
 -51.253   49.326  -46.054   44.042  -43.539   43.056  -51.531   47.784
 -53.364   53.012  -46.209   44.145  -43.539   43.056  -51.531   47.784
 -51.253   49.326  -59.476   57.251  -43.539   43.056  -51.531   47.784
 -53.272   52.555  -46.398   45.122  -43.539   43.056  -51.531   47.784
 -50.505   48.956  -46.209   44.145  -18.127   38.551  -51.531   47.784
 -51.253   49.326  -59.476   57.251  -43.539   43.056  -51.348   47.695
 -54.415   55.102  -45.901   43.938  -43.539   43.056  -51.531   47.784
 -51.253   49.326  -59.476   57.251  -43.539   43.056  -51.531   47.784
 -54.415   55.102  -46.209   44.145  -43.539   43.056  -51.531   47.784
 -22.485   41.408  -59.476   57.251  -43.680   43.169  -51.531   47.784
 -50.691   49.049  -46.209   44.145  -42.679   42.787  -51.531   47.784
 -54.415   55.102  -46.209   44.145  -43.539   43.056  -51.531   47.784
 -51.253   49.326  -59.476   57.251  -43.847   42.643  -51.531   47.784
 -50.691   49.049  -23.726   39.246  -43.539   43.056  -51.531   47.784
 -54.415   55.102  -45.294   43.304  -43.120   42.711  -51.531   47.784
 -20.904   41.493  -46.209   44.145  -63.308   63.134  -51.531   47.784
 -50.691   49.049  -45.748   43.834  -42.955   43.022  -51.531   47.784
 -60.856   58.447  -46.209   44.145  -44.272   42.976  -51.531   47.784
 -50.505   48.956  -46.209   44.145  -42.955   43.022  -51.531   47.784
 -63.308   63.134  -45.597   43.729  -43.539   43.056  -51.531   47.784
 -50.505   48.956  -46.209   44.145  -43.246   43.040  -51.531   47.784
 -54.415   55.102  -45.597   43.729  -44.267   43.189  -51.531   47.784
 -50.691   49.049  -47.330   45.074  -43.387   43.155  -51.531   47.784
 -50.505   48.956  -45.597   43.729  -44.123   43.078  -51.531   47.784
 -54.193   55.015  -46.209   44.145  -43.539   43.056  -51.531   47.784
 -50.691   49.049  -45.901   43.938  -44.272   42.976  -51.531   47.784
 -50.505   48.956  -46.836   44.553  -43.539   43.056  -51.531   47.784
 -54.193   55.015  -46.209   44.145  -43.539   43.056  -51.531   47.784
 -51.253   49.326  -45.901   43.938  -43.539   43.056  -51.531   47.784
 -50.505   48.956  -44.358   46.356  -43.539   43.056  -51.531   47.784
 -49.587   48.482  -45.901   43.938  -19.078   40.725  -51.531   47.784
 -50.505   48.956  -46.836   44.553  -44.272   42.976  -51.531   47.784
 -50.505   48.956  -45.901   43.938  -43.539   43.056  -51.531   47.784
 -49.587   48.482  -34.902   38.957  -43.539   43.056  -51.531   47.784
 -50.505   48.956  -45.901   43.938  -43.539   43.056  -50.506   47.693
 -51.253   49.326  -47.575   44.177  -43.539   43.056  -51.531   47.784
 -50.505   48.956  -58.283   43.524  -44.272   42.976  -51.531   47.784
 -51.669   49.736  -46.699   44.889  -18.359   38.724  -51.531   47.784
 -41.943   44.467  -45.748   43.834  -43.539   43.056  -51.531   47.784
 -50.505   48.956  -46.699   44.889  -43.539   43.056  -51.531   47.784
 -51.669   49.736  -46.209   44.145  -43.539   43.056  -51.531   47.784
 -30.279   40.179  -46.209   44.145  -61.913   65.675  -51.531   47.784
 -50.691   49.049  -46.209   44.145  -42.060   43.164  -51.531   47.784
 -51.669   49.736  -46.209   44.145  -61.913   65.675  -51.531   47.784
 -50.691   49.049  -46.209   44.145  -44.123   43.078  -51.531   47.784
 -51.669   49.736  -46.209   44.145  -43.539   43.056  -51.531   47.784
 -49.587   48.482  -46.209   44.145  -22.977   41.092  -51.531   47.784
 -50.505   48.956  -46.209   44.145  -44.272   42.976  -51.531   47.784
 -51.253   49.326  -23.791   39.440  -43.539   43.056  -51.531   47.784
 -49.587   48.482  -46.209   44.145  -44.123   43.078  -51.531   47.784
 -50.505   48.956  -46.209   44.145  -43.539   43.056  -51.531   47.784
 -51.253   49.326  -46.209   44.145  -44.123   43.078  -51.531   47.784
 -53.364   53.012  -13.685   39.117  -44.123   43.078  -51.531   47.784
 -51.253   49.326  -46.209   44.145  -25.528   41.403  -51.531   47.784
 -53.574   53.100  -45.901   43.938  -44.272   42.976  -51.531   47.784
 -50.505   48.956  -45.748   43.834  -23.164   41.053  -51.531   47.784
 -51.253   49.326  -46.209   44.145  -49.690   47.901  -51.531   47.784
 -50.505   48.956  -45.748   43.834  -43.539   43.056  -51.531   47.784
 -50.877   49.142  -46.054   44.042  -44.267   43.189  -51.531   47.784
 -53.364   53.012  -45.901   43.938  -44.267   43.189  -51.531   47.784
 -50.505   48.956  -63.308   63.134  -32.270   40.842  -51.531   47.784
 -51.065   49.235  -45.597   43.729  -43.539   43.056  -51.531   47.784
 -53.364   53.012  -46.699   44.889  -44.123   43.078  -51.531   47.784
 -51.065   49.235  -45.597   43.729  -43.539   43.056  -62.309   37.789
 -50.505   48.956  -46.209   44.145  -43.539   43.056  -62.197   37.566
 -52.326   50.461  -45.748   43.834  -43.539   43.056  -57.430   41.369
 -50.505   48.956  -46.232   44.799  -18.054   44.688  -51.531   47.784
 -50.505   48.956  -45.901   43.938  -44.123   43.078  -51.531   47.784
 -53.527   52.871  -46.824   44.335  -44.272   42.976  -51.531   47.784
 -50.505   48.956  -46.209   44.145  -44.272   42.976  -51.531   47.784
 -54.193   55.015  -46.699   44.889  -44.272   42.976  -51.531   47.784
 -50.505   48.956  -46.209   44.145  -24.753   45.307  -51.531   47.784
 -19.069   41.377  -46.209   44.145  -59.145   56.949  -51.531   47.784
 -50.319   48.862  -46.209   44.145  -44.272   42.976  -51.531   47.784
 -13.775   40.597  -46.209   44.145  -44.272   42.976  -51.678   47.647
 -16.723   44.447  -25.473   40.768  -43.539   43.056  -51.531   47.784
 -29.567   43.998  -46.699   44.889  -44.272   42.976  -51.531   47.784
 -54.193   55.015  -46.209   44.145  -43.539   43.056  -47.758   51.808
 -49.769   48.577  -46.209   44.145  -44.272   42.976  -51.531   47.784
 -54.193   55.015  -46.209   44.145  -43.539   43.056  -51.531   47.784
 -29.590   44.413  -46.209   44.145  -29.741   40.329  -51.018   47.741
 -54.193   55.015  -46.239   45.018  -44.272   42.976  -51.166   47.606
 -50.505   48.956  -23.741   39.869  -44.692   44.819  -51.348   47.695
 -22.936   41.535  -46.209   44.145  -23.765   45.542  -51.348   47.695
 -50.505   48.956  -46.054   44.042  -44.272   42.976  -51.348   47.695
 -59.476   57.251  -46.209   44.145  -24.731   39.872  -51.348   47.695
 -22.562   36.635  -61.913   65.675  -18.429   41.921  -51.348   47.695
 -50.319   48.862  -43.211   43.685  -44.272   42.976  -51.348   47.695
 -59.476   57.251  -61.913   65.675  -50.175   47.733  -51.166   47.606
 -54.415   55.102  -46.081   44.913  -50.175   47.733  -50.325   47.601
 -22.146   43.256  -46.209   44.145  -50.175   47.733  -51.531   47.784
 -59.476   57.251  -24.810   38.411  -50.506   47.693  -51.678   47.647
 -53.272   52.555  -46.699   44.889  -50.175   47.733  -51.678   47.647
 -59.476   57.251  -46.209   44.145  -50.175   47.733  -51.678   47.647
 -54.193   55.015  -46.081   44.913  -50.175   47.733  -51.678   47.647
 -59.476   57.251  -46.209   44.145  -50.325   47.601  -51.531   47.784
 -53.318   52.783  -46.232   44.799  -50.325   47.601  -51.531   47.784
 -49.769   48.577  -46.081   44.913  -51.348   47.695  -51.531   47.784
 -59.476   57.251  -26.305   39.316  -51.348   47.695  -51.531   47.784
 -54.863   55.275  -46.699   44.889  -51.348   47.695  -53.333   50.075
 -49.769   48.577  -25.121   38.754  -51.348   47.695  -66.186   42.231
 -59.476   57.251  -55.300   54.616  -51.348   47.695  -53.529   50.161
 -50.505   48.956  -46.209   44.145  -51.348   47.695  -38.590   38.754
 -59.476   57.251  -46.081   44.913  -51.348   47.695  -38.492   38.607
 -53.574   53.100  -46.081   44.913  -51.348   47.695  -38.590   38.754
 -59.476   57.251  -35.056   42.527  -51.348   47.695  -39.421   42.011
 -49.587   48.482  -46.209   44.145  -51.348   47.695  -38.689   40.607
 -49.587   48.482  -46.081   44.913  -51.348   47.695  -38.962   40.675
 -59.476   57.251  -46.209   44.145  -51.348   47.695  -39.146   41.168
 -30.104   39.811  -46.209   44.145  -51.531   47.784  -38.812   42.110
 -52.326   50.461  -46.209   44.145  -51.348   47.695  -38.812   42.110
 -53.506   53.697  -24.370   44.967  -51.348   47.695  -38.812   42.110
 -52.677   50.411  -46.239   45.018  -51.531   47.784  -38.527   42.048
 -53.364   53.012  -20.505   49.233  -51.531   47.784  -38.527   42.048
 -49.587   48.482  -46.699   44.889  -51.531   47.784  -38.527   42.048
 -52.481   50.323  -46.836   44.553  -51.348   47.695  -38.527   42.048
 -53.527   52.871  -46.688   44.670  -51.531   47.784  -38.527   42.048
 -52.481   50.323  -23.871   45.301  -51.348   47.695  -38.527   42.048
 -63.235   62.163  -59.145   56.949  -51.348   47.695  -38.527   42.048
 -52.481   50.323  -46.836   44.553  -51.348   47.695  -39.780   41.635
 -53.527   52.871  -46.836   44.553  -51.348   47.695  -38.408   41.906
 -52.481   50.323  -46.209   44.145  -51.348   47.695  -39.780   41.635
 -54.193   55.015  -46.699   44.889  -51.348   47.695  -59.596   34.013
 -49.587   48.482  -46.209   44.145  -51.348   47.695  -39.902   41.769
 -52.481   50.323  -36.065   40.530  -51.348   47.695  -55.131   33.584
 -51.497   50.919  -46.836   44.553  -51.348   47.695  -39.780   41.635
 -52.481   50.323  -46.209   44.145  -51.348   47.695  -39.780   41.635
 -54.193   55.015  -31.817   40.776  -51.531   47.784  -37.221   38.151
 -52.481   50.323  -46.836   44.553  -51.531   47.784  -39.902   41.769
 -37.288   39.854  -45.310   45.038  -51.531   47.784  -36.969   38.053
 -52.481   50.323  -23.963   45.496  -51.531   47.784  -37.313   38.306
 -63.235   62.163  -46.699   44.889  -51.531   47.784  -39.220   41.521
 -48.126   47.248  -17.344   38.455  -51.531   47.784  -39.030   41.029
 -54.415   55.102  -25.028   39.599  -51.348   47.695  -39.102   41.383
 -52.326   50.461  -13.540   38.298  -51.531   47.784  -39.179   41.737
 -54.415   55.102  -22.601   41.167  -51.531   47.784  -39.780   41.635
 -52.481   50.323  -46.699   44.889  -51.531   47.784  -51.531   47.784
 -53.364   53.012  -50.175   47.733  -51.531   47.784  -40.590   41.998
 -22.680   45.569  -50.175   47.733  -51.531   47.784  -38.789   39.045
 -53.364   53.012  -50.175   47.733  -51.531   47.784  -38.243   41.982
 -49.587   48.482  -50.506   47.693  -51.531   47.784  -38.432   38.819
 -52.481   50.323  -50.175   47.733  -51.531   47.784  -40.747   41.914
 -53.574   53.100  -50.175   47.733  -51.531   47.784  -38.362   42.124
 -49.587   48.482  -50.175   47.733  -51.531   47.784  -38.531   38.965
 -52.481   50.323  -50.325   47.601  -51.531   47.784  -38.439   42.485
 -30.279   40.179  -50.325   47.601  -51.531   47.784  -39.325   40.314
 -52.481   50.323  -51.348   47.695  -51.531   47.784  -38.439   42.485
 -52.286   50.234  -51.348   47.695  -51.531   47.784  -38.689   40.607
 -14.523   41.377  -51.348   47.695  -51.531   47.784  -40.219   41.607
 -52.481   50.323  -51.348   47.695  -51.531   47.784  -54.121   51.245
 -21.878   36.160  -51.348   47.695  -51.531   47.784  -39.939   41.555
 -52.481   50.323  -51.348   47.695  -51.531   47.784  -51.531   47.784
 -13.586   40.618  -51.348   47.695  -51.531   47.784  -51.531   47.784
 -52.481   50.323  -51.348   47.695  -51.531   47.784  -51.531   47.784
 -19.131   41.586  -51.348   47.695  -51.531   47.784  -38.334   38.671
 -52.481   50.323  -51.348   47.695  -51.531   47.784  -54.121   51.245
 -14.810   41.780  -51.348   47.695  -51.531   47.784  -39.507   40.802
 -49.587   48.482  -51.348   47.695  -51.531   47.784  -38.802   40.749
 -52.481   50.323  -51.531   47.784  -51.531   47.784  -64.593   37.289
 -53.506   53.697  -51.348   47.695  -51.531   47.784  -38.077   42.058
 -52.481   50.323  -51.348   47.695  -51.531   47.784  -38.519   42.845
 -63.308   63.134  -51.531   47.784  -51.531   47.784  -61.544   34.953
 -52.522   50.551  -51.531   47.784  -50.687   47.785  -39.902   41.769
 -54.415   55.102  -51.531   47.784  -51.531   47.784  -40.527   42.427
 -52.522   50.551  -51.348   47.695  -51.531   47.784  -38.685   42.766
 -53.554   53.926  -51.531   47.784  -51.531   47.784  -39.780   40.861
 -23.033   44.399  -51.348   47.695  -51.531   47.784  -41.153   39.415
 -52.326   50.461  -51.348   47.695  -51.531   47.784  -39.582   41.931
 -61.787   61.820  -51.348   47.695  -51.531   47.784  -39.718   38.645
 -52.326   50.461  -51.348   47.695  -51.531   47.784  -38.892   42.468
 -62.074   61.890  -51.348   47.695  -51.531   47.784  -50.506   47.693
 -14.865   44.484  -51.348   47.695  -51.531   47.784  -39.970   38.714
 -52.481   50.323  -51.348   47.695  -51.531   47.784  -38.892   42.468
 -54.415   55.102  -51.348   47.695  -51.531   47.784  -39.718   38.645
 -52.286   50.234  -51.348   47.695  -51.531   47.784  -41.390   42.548
 -53.527   52.871  -51.348   47.695  -51.531   47.784  -39.970   38.714
 -51.669   49.736  -51.531   47.784  -51.531   47.784  -41.207   42.852
 -53.527   52.871  -51.531   47.784  -51.531   47.784  -40.937   39.161
 -14.959   45.604  -51.531   47.784  -51.531   47.784  -47.558   43.960
 -28.836   41.435  -51.531   47.784  -51.531   47.784  -40.025   41.902
 -54.415   55.102  -51.531   47.784  -51.531   47.784  -39.819   41.421
 -53.364   53.012  -51.531   47.784  -51.531   47.784  -38.892   42.468
 -25.239   45.832  -51.348   47.695  -51.531   47.784  -53.529   50.161
 -17.499   48.078  -51.531   47.784  -51.531   47.784  -53.529   50.161
 -53.364   53.012  -51.531   47.784  -51.531   47.784  -39.030   41.029
 -53.364   53.012  -51.531   47.784  -51.531   47.784  -44.267   43.189
 -20.994   42.360  -51.531   47.784  -51.531   47.784  -51.531   47.784
 -53.339   53.837  -51.531   47.784  -51.531   47.784  -36.720   42.056
 -22.136   44.811  -51.531   47.784  -51.531   47.784  -52.247   50.006
 -53.971   54.928  -51.531   47.784  -51.531   47.784  -66.186   42.231
 -25.172   38.336  -51.531   47.784  -51.531   47.784  -57.871   55.733
 -29.567   39.958  -51.531   47.784  -66.560   40.141  -36.720   42.056
 -49.587   48.482  -51.531   47.784  -66.375   40.104  -38.727   42.547
 -53.364   53.012  -51.531   47.784  -55.358   42.890  -36.720   42.056
 -49.587   48.482  -51.531   47.784  -51.531   47.784  -40.937   39.161
 -61.913   65.675  -51.531   47.784  -51.531   47.784  -63.872   36.558
 -17.778   43.144  -51.531   47.784  -51.531   47.784  -39.180   42.525
 -43.539   43.056  -51.531   47.784  -51.531   47.784  -40.747   41.914
 -61.913   65.675  -51.531   47.784  -51.531   47.784  -53.529   50.161
 -26.095   38.748  -51.531   47.784  -51.531   47.784  -39.030   41.029
 -60.713   61.159  -51.531   47.784  -51.531   47.784  -53.529   50.161
 -49.769   48.577  -51.531   47.784  -51.531   47.784  -53.529   50.161
 -30.010   40.465  -51.531   47.784  -51.531   47.784  -42.927   43.451
 -54.415   55.102  -51.531   47.784  -51.531   47.784  -53.529   50.161
 -49.769   48.577  -51.531   47.784  -75.432   34.383  -37.020   42.728
 -60.666   60.560  -51.531   47.784  -51.531   47.784  -41.207   42.852
 -49.587   48.482  -51.531   47.784  -43.733   51.179  -38.710   38.334
 -61.103   61.455  -51.531   47.784  -44.633   51.760  -38.727   42.547
 -60.498   60.711  -51.531   47.784  -23.296   44.997  -66.998   36.168
 -29.289   40.665  -51.531   47.784  -44.826   49.608  -64.876   35.027
 -54.415   55.102  -51.531   47.784  -29.108   40.715  -41.340   42.978
 -30.842   41.285  -50.687   47.785  -28.388   40.481  -37.891   41.550
 -59.722   57.325  -51.531   47.784  -41.631   43.011  -38.985   41.244
 -49.587   48.482  -51.531   47.784  -29.747   41.180  -60.051   41.976
 -24.254   45.643  -51.531   47.784  -51.531   47.784  -41.207   42.852
 -60.290   60.263  -51.531   47.784  -51.531   47.784  -60.697   41.949
 -60.561   60.336  -51.531   47.784  -50.379   39.611  -41.207   42.852
 -38.106   42.641  -51.531   47.784  -51.018   47.741  -60.514   41.897
 -53.364   53.012  -51.531   47.784  -51.166   47.606  -41.207   42.852
 -60.394   60.487  -51.531   47.784  -51.348   47.695  -56.940   42.856
 -53.364   53.012  -51.531   47.784  -51.348   47.695  -41.207   42.852
 -53.364   53.012  -51.531   47.784  -51.348   47.695  -60.514   41.897
 -19.500   45.770  -51.531   47.784  -51.348   47.695  -41.207   42.852
 -53.364   53.012  -51.531   47.784  -51.348   47.695  -71.254   34.483
 -24.762   44.874  -51.531   47.784  -51.348   47.695  -53.727   50.246
 -61.217   61.678  -51.531   47.784  -51.166   47.606  -71.218   34.671
 -17.948   46.262  -51.531   47.784  -50.325   47.601  -53.727   50.246
 -25.446   41.205  -51.531   47.784  -51.531   47.784  -39.885   42.766
 -54.415   55.102  -51.531   47.784  -51.678   47.647  -53.727   50.246
 -54.193   55.015  -51.531   47.784  -51.678   47.647  -44.247   44.050
 -19.595   44.867  -51.531   47.784  -51.678   47.647  -39.394   43.016
 -54.193   55.015  -51.531   47.784  -51.678   47.647  -51.383   47.921
 -24.370   44.967  -51.531   47.784  -51.531   47.784  -40.134   41.262
 -59.145   56.949  -51.531   47.784  -51.531   47.784  -54.927   34.207
 -21.909   42.629  -51.531   47.784  -51.531   47.784  -53.727   50.246
 -21.718   42.667  -51.531   47.784  -51.531   47.784  -71.290   34.296
 -54.193   55.015  -51.531   47.784  -75.197   34.749  -41.102   42.511
 -18.377   46.846  -51.531   47.784  -75.197   34.749  -60.976   41.814
 -56.760   56.169  -51.531   47.784  -53.333   50.075  -41.102   42.511
 -49.769   48.577  -51.531   47.784  -53.333   50.075  -60.514   41.897
 -54.415   55.102  -56.922   43.881  -65.996   42.190  -41.102   42.511
 -49.769   48.577  -56.922   43.881  -71.279   40.140  -60.697   41.949
 -34.220   40.604  -55.847   44.099  -53.529   50.161  -61.500   36.826
 -54.193   55.015  -51.531   47.784  -75.227   34.557  -60.051   41.976
 -49.587   48.482  -51.531   47.784  -58.342   41.245  -38.237   38.522
 -37.005   42.135  -51.531   47.784  -42.969   42.808  -62.544   32.603
 -54.193   55.015  -51.531   47.784  -42.969   42.808  -41.102   42.511
 -22.879   45.525  -51.531   47.784  -42.679   42.787  -66.785   35.550
 -60.290   60.263  -51.531   47.784  -43.259   42.827  -41.102   42.511
 -25.381   42.980  -51.531   47.784  -43.259   42.827  -39.919   42.549
 -28.740   36.964  -51.531   47.784  -43.549   42.842  -66.746   40.179
 -25.160   44.343  -51.531   47.784  -43.549   42.842  -41.181   43.068
 -54.415   55.102  -51.531   47.784  -43.549   42.842  -43.361   41.148
 -21.335   43.867  -56.989   44.111  -43.549   42.842  -41.102   42.511
 -15.760   46.162  -51.383   47.921  -43.549   42.842  -38.769   42.328
 -26.846   37.581  -51.531   47.784  -43.549   42.842  -41.102   42.511
 -25.481   42.736  -43.175   51.504  -43.549   42.842  -60.368   34.530
 -24.823   39.021  -45.742   52.211  -43.549   42.842  -41.102   42.511
 -23.168   45.678  -26.412   43.812  -43.549   42.842  -63.636   34.802
 -21.652   36.001  -28.303   40.292  -43.549   42.842  -41.102   42.511
 -25.982   38.977  -23.920   43.981  -43.549   42.842  -37.648   42.650
 -14.570   41.590  -45.526   49.832  -43.549   42.842  -41.102   42.511
 -25.494   42.292  -29.852   41.791  -44.706   43.304  -37.817   42.574
 -54.415   55.102  -29.303   41.949  -43.549   42.842  -35.439   46.871
 -50.175   47.733  -42.475   43.527  -44.706   43.304  -41.102   42.511
 -50.175   47.733  -29.681   42.267  -73.478   38.153  -37.817   42.574
 -50.175   47.733  -51.531   47.784  -44.853   43.198  -41.102   42.511
 -50.506   47.693  -51.531   47.784  -65.673   41.458  -37.817   42.574
 -50.175   47.733  -30.481   41.393  -44.706   43.304  -40.130   47.996
 -50.175   47.733  -50.898   41.383  -44.706   43.304  -41.102   42.511
 -50.175   47.733  -51.018   47.741  -41.312   41.996  -37.817   42.574
 -50.175   47.733  -51.166   47.606  -44.853   43.198  -51.383   47.921
 -50.175   47.733  -51.348   47.695  -41.312   41.996  -39.016   42.606
 -50.175   47.733  -51.348   47.695  -41.185   41.870  -40.290   41.181
 -51.348   47.695  -51.348   47.695  -43.549   42.842  -35.522   47.249
 -51.348   47.695  -51.348   47.695  -43.409   42.728  -39.468   42.580
 -51.348   47.695  -51.348   47.695  -43.549   42.842  -53.310   34.157
 -51.348   47.695  -51.348   47.695  -43.549   42.842  -37.445   41.548
 -51.348   47.695  -51.166   47.606  -44.853   43.198  -37.310   42.801
 -51.348   47.695  -50.325   47.601  -51.531   47.784  -38.395   42.705
 -51.348   47.695  -51.531   47.784  -45.000   43.305  -39.102   41.383
 -51.348   47.695  -51.678   47.647  -41.285   42.209  -41.048   42.941
 -51.348   47.695  -51.678   47.647  -44.706   43.304  -38.727   42.547
 -51.348   47.695  -51.678   47.647  -41.285   42.209  -41.207   42.852
 -51.348   47.695  -51.678   47.647  -41.678   42.582  -62.770   33.179
 -51.348   47.695  -51.531   47.784  -44.706   43.304  -41.207   42.852
 -51.531   47.784  -51.531   47.784  -41.415   42.334  -37.648   42.650
 -51.348   47.695  -51.531   47.784  -44.706   43.304  -41.207   42.852
 -51.348   47.695  -51.531   47.784  -41.546   42.458  -37.648   42.650
 -51.531   47.784  -58.099   43.462  -44.706   43.304  -38.324   48.690
 -51.531   47.784  -58.391   43.352  -41.546   42.458  -41.207   42.852
 -51.531   47.784  -53.333   50.075  -44.706   43.304  -40.774   48.288
 -51.348   47.695  -53.333   50.075  -54.121   51.245  -41.207   42.852
 -51.531   47.784  -60.845   43.273  -44.706   43.304  -49.135   44.466
 -51.348   47.695  -61.418   43.011  -51.531   47.784  -40.048   48.673
 -51.348   47.695  -51.292   41.179  -51.531   47.784  -41.207   42.852
 -51.348   47.695  -63.474   62.980  -51.531   47.784  -49.135   44.466
 -51.348   47.695  -53.529   50.161  -75.227   34.557  -38.662   48.737
 -51.348   47.695  -51.176   41.320  -41.185   41.870  -41.207   42.852
 -51.348   47.695  -56.989   44.111  -54.121   51.245  -38.946   38.979
 -51.348   47.695  -56.262   43.845  -45.446   43.624  -41.207   42.852
 -51.348   47.695  -45.901   43.938  -43.259   42.827  -70.467   32.866
 -51.348   47.695  -45.901   43.938  -70.512   39.384  -41.207   42.852
 -51.348   47.695  -45.901   43.938  -44.706   43.304  -70.353   35.328
 -51.531   47.784  -45.901   43.938  -44.706   43.304  -38.007   41.695
 -51.531   47.784  -45.901   43.938  -75.227   34.557  -41.207   42.852
 -51.531   47.784  -45.901   43.938  -44.706   43.304  -54.802   54.218
 -51.531   47.784  -45.901   43.938  -41.811   42.705  -39.305   42.662
 -51.531   47.784  -45.901   43.938  -44.706   43.304  -41.207   42.852
 -51.531   47.784  -45.901   43.938  -54.075   50.186  -61.315   33.814
 -51.348   47.695  -45.901   43.938  -45.000   43.091  -37.891   41.550
 -51.531   47.784  -45.901   43.938  -68.731   39.501  -41.207   42.852
 -51.531   47.784  -45.901   43.938  -41.339   41.784  -49.511   47.806
 -51.531   47.784  -45.901   43.938  -42.969   42.808  -64.351   36.848
 -51.531   47.784  -45.901   43.938  -53.877   50.102  -41.075   42.725
 -51.531   47.784  -45.901   43.938  -41.312   41.996  -38.269   41.185
 -51.531   47.784  -45.901   43.938  -43.839   42.855  -61.774   37.666
 -51.531   47.784  -45.901   43.938  -50.506   47.693  -41.075   42.725
 -51.531   47.784  -46.398   45.122  -41.312   41.996  -37.938   42.718
 -51.531   47.784  -45.901   43.938  -43.839   42.855  -41.075   42.725
 -51.531   47.784  -46.398   45.122  -41.312   41.996  -37.938   42.718
 -51.531   47.784  -50.898   42.962  -41.678   42.582  -50.536   47.919
 -51.531   47.784  -46.398   45.122  -41.312   41.996  -41.102   42.511
 -51.531   47.784  -48.782   44.063  -41.521   42.672  -37.648   42.650
 -51.531   47.784  -46.398   45.122  -41.339   41.784  -41.102   42.511
 -51.531   47.784  -46.398   45.122  -46.957   44.001  -50.569   42.798
 -51.531   47.784  -45.440   43.195  -44.706   43.304  -41.207   42.852
 -51.531   47.784  -46.398   45.122  -44.706   43.304  -39.179   41.737
 -51.531   47.784  -45.440   43.195  -43.839   42.855  -41.207   42.852
 -51.531   47.784  -45.440   43.195  -49.625   43.511  -38.383   41.328
 -51.531   47.784  -45.901   43.938  -49.625   43.511  -41.207   42.852
 -51.531   47.784  -45.901   43.938  -53.529   50.161  -39.102   41.383
 -51.531   47.784  -45.901   43.938  -53.529   50.161  -41.207   42.852
 -51.531   47.784  -45.901   43.938  -43.549   42.842  -38.077   42.058
 -51.531   47.784  -46.398   45.122  -45.153   44.493  -37.278   41.620
 -51.531   47.784  -51.531   47.784  -51.531   47.784  -58.976   56.495
 -51.531   47.784  -46.549   45.006  -40.904   41.829  -41.048   42.941
 -51.531   47.784  -45.292   43.090  -71.254   39.501  -64.349   38.035
 -51.531   47.784  -46.239   45.018  -57.871   55.733  -41.048   42.941
 -50.687   47.785  -45.440   43.195  -65.996   42.190  -48.281   47.124
 -51.531   47.784  -45.294   43.304  -74.766   36.282  -41.207   42.852
 -51.531   47.784  -46.239   45.018  -57.871   55.733  -48.109   47.025
 -51.531   47.784  -45.440   43.195  -41.678   42.582  -38.220   41.402
 -51.531   47.784  -46.239   45.018  -43.839   42.855  -41.102   42.511
 -51.531   47.784  -45.294   43.304  -41.678   42.582  -49.300   43.335
 -51.531   47.784  -46.239   45.018  -41.339   41.784  -36.322   41.822
 -51.531   47.784  -45.443   43.409  -75.197   34.749  -37.278   41.620
 -51.531   47.784  -46.239   45.018  -43.839   42.855  -67.499   35.669
 -51.531   47.784  -54.121   51.245  -54.274   51.101  -36.435   41.975
 -51.531   47.784  -46.239   45.018  -41.966   42.614  -37.445   41.548
 -51.531   47.784  -51.531   47.784  -53.529   50.161  -38.269   41.185
 -51.531   47.784  -51.531   47.784  -54.121   51.245  -36.094   42.115
 -51.531   47.784  -51.531   47.784  -43.839   42.855  -40.815   42.470
 -51.531   47.784  -54.216   44.674  -53.529   50.161  -60.419   34.360
 -51.531   47.784  -45.431   42.557  -53.529   50.161  -36.435   41.975
 -51.531   47.784  -54.121   51.245  -53.529   50.161  -40.972   42.384
 -51.531   47.784  -46.549   45.006  -53.529   50.161  -56.260   55.176
 -51.531   47.784  -45.901   43.938  -45.446   43.624  -37.278   41.620
 -51.531   47.784  -52.664   43.392  -53.529   50.161  -39.016   42.606
 -51.531   47.784  -46.699   44.889  -28.726   44.460  -35.835   38.835
 -51.531   47.784  -46.239   45.018  -44.415   43.086  -41.102   42.511
 -51.531   47.784  -56.391   44.305  -42.235   42.856  -64.793   34.637
 -51.531   47.784  -46.239   45.018  -44.566   42.769  -37.165   41.471
 -51.531   47.784  -45.443   43.409  -43.839   42.855  -62.288   31.329
 -51.531   47.784  -46.239   45.018  -49.243   42.901  -41.102   42.511
 -51.531   47.784  -54.075   50.186  -74.506   35.656  -55.607   45.032
 -51.531   47.784  -46.699   44.889  -53.333   50.075  -53.106   43.993
 -51.531   47.784  -56.443   43.912  -49.024   47.966  -53.106   43.993
 -47.414   46.400  -45.597   43.729  -42.235   42.856  -48.144   47.472
 -47.428   46.622  -45.901   43.938  -43.698   42.743  -49.109   44.247
 -47.414   46.400  -53.877   50.102  -43.259   42.827  -65.633   34.971
 -51.531   47.784  -45.446   43.624  -54.775   43.069  -35.283   40.626
 -51.531   47.784  -45.901   43.938  -75.432   34.383  -43.126   39.206
 -51.531   47.784  -50.506   47.693  -42.235   42.856  -50.898   42.962
 -51.531   47.784  -45.446   43.624  -59.650   42.703  -21.880   45.740
 -51.531   47.784  -45.901   43.938  -42.235   42.856  -53.757   44.072
 -51.531   47.784  -45.446   43.624  -59.386   42.411  -39.425   38.225
 -51.531   47.784  -45.434   42.769  -29.314   42.374  -69.697   33.141
 -51.531   47.784  -45.446   43.624  -42.235   42.856  -41.375   39.666
 -51.531   47.784  -45.434   42.769  -56.765   41.765  -53.581   43.997
 -51.531   47.784  -45.597   43.729  -29.207   41.762  -49.109   44.247
 -51.032   49.008  -56.760   56.169  -42.235   42.856  -53.028   44.364
 -36.670   44.294  -46.239   45.018  -57.036   43.715  -39.521   38.366
 -51.383   47.921  -46.398   45.122  -27.594   40.051  -39.578   38.161
 -51.531   47.784  -53.333   50.075  -42.235   42.856  -49.135   44.466
 -42.596   52.052  -45.901   43.938  -75.049   34.538  -39.578   38.161
 -45.367   51.760  -53.333   50.075  -30.716   42.590  -48.994   44.594
 -28.494   43.250  -49.083   44.028  -53.727   50.246  -79.837   26.742
 -30.034   41.738  -48.126   47.248  -75.049   34.538  -79.891   25.861
 -32.376   43.508  -53.529   50.161  -27.594   40.051  -75.432   34.383
 -27.842   40.622  -53.529   50.161  -53.727   50.246  -79.880   26.036
 -34.529   41.103  -53.529   50.161  -42.927   43.451  -65.889   41.944
 -27.171   42.748  -45.901   43.938  -28.196   42.258  -49.625   43.511
 -45.534   50.511  -45.155   45.148  -53.727   50.246  -48.994   44.594
 -31.625   42.302  -51.531   47.784  -43.480   44.350  -79.870   26.212
 -32.048   42.997  -45.560   41.818  -53.333   50.075  -49.625   43.511
 -34.462   41.330  -57.218   43.780  -42.442   43.960  -48.994   44.594
 -33.379   41.304  -53.333   50.075  -51.383   47.921  -53.933   44.147
 -43.539   43.056  -57.871   55.733  -44.399   43.945  -38.417   39.390
 -39.299   41.874  -60.845   43.273  -65.673   41.458  -66.186   42.231
 -37.431   42.947  -61.143   42.719  -53.727   50.246  -49.109   44.247
 -31.548   42.536  -57.871   55.733  -75.049   34.538  -40.747   41.914
 -51.531   47.784  -45.290   42.877  -41.788   42.920  -54.056   43.995
 -51.531   47.784  -46.054   44.042  -58.633   42.595  -40.972   42.384
 -32.880   42.919  -45.437   42.981  -41.945   42.828  -38.851   42.686
 -49.504   42.643  -45.597   43.729  -59.569   42.467  -49.511   47.806
 -51.018   47.741  -59.814   43.176  -74.029   38.223  -64.302   32.896
 -51.166   47.606  -45.901   43.938  -41.945   42.828  -55.665   32.373
 -51.348   47.695  -53.860   51.760  -59.834   42.759  -66.862   40.415
 -51.348   47.695  -45.443   43.409  -26.816   39.612  -37.817   42.574
 -51.348   47.695  -53.529   50.161  -67.620   39.927  -44.396   44.162
 -51.348   47.695  -53.812   51.532  -54.891   42.912  -39.267   42.880
 -51.348   47.695  -45.901   43.938  -29.830   40.515  -44.252   43.834
 -51.348   47.695  -53.529   50.161  -41.059   41.744  -40.815   42.470
 -51.348   47.695  -61.723   65.823  -75.227   34.557  -44.252   43.834
 -50.506   47.693  -32.166   42.126  -41.945   42.828  -39.305   42.662
 -51.531   47.784  -53.529   50.161  -50.629   48.596  -37.648   42.650
 -51.678   47.647  -53.529   50.161  -39.343   42.444  -38.976   42.825
 -51.531   47.784  -53.529   50.161  -41.788   42.920  -58.028   55.583
 -51.678   47.647  -46.558   45.225  -54.274   51.101  -39.305   42.662
 -51.678   47.647  -39.919   42.549  -42.955   43.022  -49.625   43.511
 -51.531   47.784  -53.529   50.161  -51.597   49.281  -39.468   42.580
 -51.531   47.784  -29.944   45.353  -39.544   42.147  -54.367   54.047
 -51.531   47.784  -53.333   50.075  -42.525   42.882  -41.102   42.511
 -51.531   47.784  -46.239   45.018  -44.432   42.237  -70.392   35.139
 -52.207   49.778  -45.144   42.559  -41.654   42.796  -65.325   41.818
 -51.219   49.099  -53.333   50.075  -44.853   43.198  -44.396   44.162
 -54.124   50.415  -46.824   44.335  -41.788   42.920  -38.679   40.036
 -53.974   50.559  -53.529   50.161  -73.744   37.777  -35.895   38.235
 -48.525   44.533  -46.054   44.042  -41.788   42.920  -57.871   55.733
 -53.181   50.217  -53.529   50.161  -74.990   34.922  -64.929   34.101
 -53.181   50.217  -59.476   57.251  -41.788   42.920  -60.588   42.559
 -48.546   44.753  -59.814   43.176  -43.680   43.169  -49.625   43.511
 -48.568   44.973  -53.333   50.075  -41.654   42.796  -69.450   33.483
 -63.308   63.134  -59.476   57.251  -43.387   43.155  -69.050   31.763
 -54.174   50.643  -25.121   38.754  -38.936   46.930  -55.175   45.272
 -48.590   45.193  -45.288   42.664  -41.654   42.796  -36.592   47.822
 -52.441   50.095  -46.054   44.042  -43.387   43.155  -64.472   37.068
 -48.126   47.248  -45.443   43.409  -24.619   43.160  -49.109   44.247
 -52.286   50.234  -55.010   43.366  -41.654   42.796  -72.080   32.874
 -52.286   50.234  -61.329   42.772  -43.387   43.155  -49.109   44.247
 -52.286   50.234  -45.288   42.664  -39.196   47.425  -63.993   36.776
 -52.286   50.234  -58.556   42.360  -41.654   42.796  -53.933   44.147
 -52.286   50.234  -45.288   42.664  -43.387   43.155  -36.265   42.045
 -52.286   50.234  -58.737   42.418  -51.383   47.921  -62.019   35.234
 -52.286   50.234  -30.210   43.590  -42.955   43.022  -49.625   43.511
 -52.286   50.234  -45.288   42.664  -44.551   43.840  -36.151   41.891
 -52.286   50.234  -55.805   42.243  -38.936   46.930  -55.607   45.032
 -52.286   50.234  -31.471   42.770  -42.955   43.022  -68.444   31.141
 -52.286   50.234  -45.288   42.664  -64.678   41.890  -38.710   38.334
 -52.286   50.234  -55.548   44.189  -28.944   42.480  -49.109   44.247
 -52.286   50.234  -28.838   40.575  -41.654   42.796  -38.317   42.343
 -52.286   50.234  -45.288   42.664  -42.955   43.022  -74.750   35.289
 -52.286   50.234  -58.759   43.472  -28.944   42.480  -37.611   41.476
 -52.286   50.234  -32.010   43.633  -41.654   42.796  -75.637   34.209
 -52.286   50.234  -53.727   50.246  -43.698   42.743  -64.876   35.027
 -62.197   62.112  -58.173   43.695  -28.944   42.480  -40.972   42.384
 -52.286   50.234  -28.838   40.575  -42.955   43.022  -34.885   38.184
 -62.197   62.112  -53.727   50.246  -43.839   42.855  -38.527   42.048
 -53.378   50.303  -43.354   43.801  -28.944   42.480  -63.463   32.578
 -62.197   62.112  -29.463   43.818  -42.955   43.022  -38.453   41.688
 -53.378   50.303  -53.727   50.246  -75.197   34.749  -59.399   35.782
 -62.197   62.112  -44.694   44.601  -28.944   42.480  -38.408   41.906
 -62.197   62.112  -53.333   50.075  -42.955   43.022  -51.190   42.905
 -51.669   49.736  -43.932   44.477  -43.680   43.169  -38.408   41.906
 -62.197   62.112  -51.383   47.921  -28.944   42.480  -40.175   42.814
 -51.669   49.736  -53.529   50.161  -42.955   43.022  -27.857   40.195
 -51.669   49.736  -45.763   44.485  -43.539   43.056  -37.278   41.620
 -52.286   50.234  -53.680   50.017  -39.525   47.468  -41.903   43.258
 -52.286   50.234  -47.703   45.935  -42.955   43.022  -74.131   34.635
 -52.286   50.234  -53.727   50.246  -39.345   47.559  -49.179   47.838
 -52.286   50.234  -57.879   43.803  -42.955   43.022  -37.509   41.916
 -62.197   62.112  -45.290   42.877  -48.994   44.594  -52.323   43.238
 -51.531   47.784  -57.878   42.764  -39.525   47.468  -64.414   37.253
 -62.197   62.112  -62.720   41.195  -42.955   43.022  -34.838   40.587
 -51.669   49.736  -45.290   42.877  -48.994   44.594  -38.492   38.607
 -62.197   62.112  -58.556   42.360  -39.525   47.468  -71.962   38.979
 -51.669   49.736  -63.479   42.261  -42.955   43.022  -44.675   46.804
 -51.669   49.736  -45.290   42.877  -44.569   42.557  -37.509   41.916
 -62.074   61.890  -58.271   42.477  -42.955   43.022  -70.449   31.936
 -51.669   49.736  -28.653   41.485  -47.612   46.946  -44.511   46.914
 -62.074   61.890  -52.520   42.725  -42.955   43.022  -62.740   35.945
 -51.669   49.736  -55.902   43.710  -75.049   34.538  -61.521   34.398
 -62.074   61.890  -30.759   41.522  -41.654   42.796  -44.511   46.914
 -51.669   49.736  -45.877   43.078  -42.955   43.022  -40.668   39.848
 -62.074   61.890  -52.153   43.160  -59.476   57.251  -40.944   42.598
 -55.242   54.387  -29.922   40.702  -41.654   42.796  -44.675   46.804
 -62.074   61.890  -45.290   42.877  -42.955   43.022  -40.682   39.105
 -51.531   47.784  -60.856   58.447  -51.984   43.082  -39.722   42.850
 -51.531   47.784  -40.757   42.901  -41.654   42.796  -37.823   38.494
 -51.531   47.784  -45.290   42.877  -42.955   43.022  -40.336   42.729
 -53.378   50.303  -53.860   51.760  -59.476   57.251  -38.572   41.830
 -51.861   49.826  -45.597   43.729  -74.440   36.045  -44.247   44.050
 -55.387   53.411  -59.476   57.251  -42.955   43.022  -38.735   41.753
 -62.197   62.112  -40.916   42.814  -44.129   42.865  -73.242   34.534
 -50.691   49.049  -45.446   43.624  -69.530   39.431  -44.511   46.914
 -51.443   49.418  -47.575   44.177  -42.955   43.022  -39.466   38.572
 -62.197   62.112  -45.145   42.771  -43.387   43.155  -53.801   35.276
 -55.446   53.640  -46.982   44.436  -74.959   35.115  -44.511   46.914
 -55.446   53.640  -24.566   38.258  -42.955   43.022  -37.823   38.494
 -62.197   62.112  -45.145   42.771  -43.246   43.040  -61.619   34.053
 -51.443   49.418  -49.005   43.374  -51.084   48.193  -44.511   46.914
 -62.197   62.112  -45.145   42.771  -42.955   43.022  -40.789   39.235
 -51.669   49.736  -60.101   43.052  -43.539   43.056  -61.935   33.570
 -62.197   62.112  -45.290   42.877  -70.512   39.384  -44.511   46.914
 -44.064   40.673  -45.901   43.938  -42.955   43.022  -40.682   39.105
 -54.124   50.415  -45.290   42.877  -59.476   57.251  -59.710   43.354
 -62.197   62.112  -45.901   43.938  -42.816   42.905  -44.396   44.162
 -33.629   39.578  -37.729   48.136  -44.129   42.865  -40.708   39.643
 -51.219   49.099  -45.290   42.877  -42.955   43.022  -40.013   42.899
 -52.366   50.689  -45.901   43.938  -44.129   42.865  -37.795   38.128
 -50.691   49.049  -27.828   42.790  -42.955   43.022  -40.175   42.814
 -54.124   50.415  -45.290   42.877  -44.272   42.976  -28.763   39.963
 -52.366   50.689  -45.901   43.938  -42.955   43.022  -42.126   39.074
 -52.286   50.234  -38.176   47.508  -44.272   42.976  -69.555   35.602
 -50.536   47.919  -45.290   42.877  -34.183   41.228  -38.710   38.334
 -52.366   50.689  -45.901   43.938  -41.654   42.796  -40.336   42.729
 -51.443   49.418  -51.383   47.921  -58.976   56.495  -33.822   39.924
 -52.366   50.689  -45.597   43.729  -37.441   40.374  -45.936   40.673
 -51.861   49.826  -45.763   44.485  -42.955   43.022  -40.916   42.814
 -52.366   50.689  -37.729   48.136  -75.049   34.538  -28.607   43.857
 -51.861   49.826  -45.597   43.729  -42.955   43.022  -47.153   42.478
 -52.366   50.689  -47.971   47.372  -48.454   47.223  -40.785   42.686
 -62.765   63.965  -30.794   43.826  -42.955   43.022  -32.251   45.002
 -62.197   62.112  -45.288   42.664  -48.109   47.025  -42.576   39.541
 -62.197   62.112  -45.446   43.624  -42.647   43.215  -40.785   42.686
 -53.974   50.559  -30.794   43.826  -42.663   43.001  -36.479   38.225
 -52.286   50.234  -45.290   42.877  -59.476   57.251  -40.785   42.686
 -53.974   50.559  -46.054   44.042  -40.080   42.466  -40.474   38.844
 -53.181   50.217  -30.794   43.826  -41.654   42.796  -40.916   42.814
 -53.974   50.559  -45.597   43.729  -49.897   48.221  -37.342   41.989
 -54.174   50.643  -46.054   44.042  -39.919   42.549  -41.155   43.284
 -53.974   50.559  -30.794   43.826  -42.235   42.856  -34.987   46.646
 -54.174   50.643  -45.597   43.729  -44.129   42.865  -37.342   41.989
 -52.053   49.916  -59.814   43.176  -39.595   42.716  -40.916   42.814
 -52.050   50.965  -30.794   43.826  -42.525   42.882  -47.713   51.126
 -35.960   40.372  -45.597   43.729  -49.404   42.989  -35.555   37.968
 -51.531   47.784  -45.901   43.938  -39.885   42.766  -37.601   42.871
 -35.216   39.849  -30.794   43.826  -42.663   43.001  -36.060   38.179
 -47.999   43.813  -45.597   43.729  -59.476   57.251  -39.718   38.645
 -52.831   50.271  -45.901   43.938  -28.662   42.345  -54.651   34.478
 -54.124   50.415  -38.396   47.195  -41.811   42.705  -61.362   33.643
 -57.871   55.733  -45.597   43.729  -44.272   42.976  -40.844   42.256
 -53.181   50.217  -38.687   47.469  -35.868   41.805  -56.614   32.891
 -53.378   50.303  -45.597   43.729  -42.663   43.001  -66.491   40.339
 -57.871   55.733  -47.971   47.372  -48.846   47.868  -56.224   32.980
 -51.861   49.826  -38.541   47.332  -26.911   41.287  -26.911   41.287
 -52.286   50.234  -45.597   43.729  -41.521   42.672  -79.560   28.340
 -51.669   49.736  -48.144   47.472  -51.648   42.925  -53.581   43.997
 -52.366   50.689  -38.396   47.195  -26.604   40.080  -49.135   44.466
 -52.441   50.095  -45.597   43.729  -42.663   43.001  -61.362   33.643
 -51.443   49.418  -46.381   44.684  -48.300   47.348  -70.159   31.534
 -56.005   54.262  -45.446   43.624  -75.255   34.365  -37.676   41.843
 -51.861   49.826  -59.476   57.251  -47.247   46.298  -69.955   31.692
 -54.174   50.643  -30.687   43.650  -75.255   34.365  -49.109   44.247
 -55.229   53.557  -45.597   43.729  -47.247   46.298  -74.405   36.241
 -50.505   48.956  -60.574   42.981  -49.625   43.511  -49.625   43.511
 -54.174   50.643  -45.145   42.771  -59.476   57.251  -66.738   35.735
 -61.913   65.675  -45.597   43.729  -49.109   44.247  -49.135   44.466
 -34.240   42.634  -59.476   57.251  -49.537   48.031  -51.190   42.905
 -54.174   50.643  -45.290   42.877  -39.793   42.416  -48.994   44.594
 -54.174   50.643  -45.597   43.729  -41.493   41.697  -52.108   42.939
 -34.278   43.642  -57.246   55.726  -59.476   57.251  -53.106   43.993
 -54.174   50.643  -45.288   42.664  -24.566   44.921  -38.710   38.334
 -62.447   62.556  -45.597   43.729  -74.686   35.676  -52.980   44.140
 -42.120   42.522  -59.476   57.251  -52.028   43.303  -38.735   41.753
 -54.174   50.643  -60.101   43.052  -41.367   41.572  -53.035   34.906
 -31.180   46.824  -45.446   43.624  -47.247   46.298  -38.854   41.893
 -53.974   50.559  -46.209   44.145  -43.409   42.728  -53.155   44.217
 -62.197   62.112  -53.581   43.997  -47.247   46.298  -40.365   40.001
 -51.861   49.826  -45.446   43.624  -51.592   41.906  -65.902   34.639
 -54.124   50.415  -45.748   43.834  -49.625   43.511  -37.509   41.916
 -57.066   56.478  -59.814   43.176  -48.970   44.374  -37.770   42.795
 -53.974   50.559  -45.597   43.729  -52.072   43.525  -62.110   32.885
 -53.506   53.697  -45.748   43.834  -41.300   41.027  -37.770   42.795
 -53.974   50.559  -51.084   48.193  -74.473   35.851  -28.110   40.767
 -59.476   57.251  -45.446   43.624  -41.300   41.027  -41.075   42.725
 -52.441   50.095  -45.901   43.938  -48.994   44.594  -68.527   36.030
 -54.124   50.415  -56.028   44.168  -41.300   41.027  -40.944   42.598
 -59.476   57.251  -45.446   43.624  -48.994   44.594  -56.554   55.485
 -51.669   49.736  -59.476   57.251  -54.575   44.823  -40.944   42.598
 -53.458   53.469  -45.446   43.624  -55.344   42.274  -60.856   58.447
 -51.443   49.418  -46.209   44.145  -55.242   44.888  -41.102   42.511
 -54.889   44.133  -45.446   43.624  -74.718   35.482  -60.856   58.447
 -58.135   44.098  -46.209   44.145  -51.085   40.889  -41.207   42.852
 -51.669   49.736  -45.597   43.729  -55.729   44.875  -71.457   38.697
 -56.786   43.420  -46.209   44.145  -65.807   42.148  -40.972   42.384
 -39.977   41.342  -45.597   43.729  -49.491   43.641  -52.153   43.160
 -51.669   49.736  -46.209   44.145  -48.994   44.594  -40.815   42.470
 -56.786   43.420  -37.122   42.284  -54.756   44.897  -60.856   58.447
 -32.346   44.140  -45.290   42.877  -49.491   43.641  -49.511   47.806
 -51.669   49.736  -58.976   56.495  -39.219   42.308  -40.815   42.470
 -56.133   43.387  -36.661   41.682  -48.994   44.594  -69.838   33.347
 -33.508   43.519  -45.597   43.729  -52.072   43.525  -57.327   41.542
 -51.861   49.826  -59.128   43.591  -41.390   42.548  -40.815   42.470
 -53.933   44.147  -45.597   43.729  -65.996   42.190  -42.060   43.164
 -30.431   42.467  -48.454   47.223  -48.970   44.374  -50.718   48.011
 -51.669   49.736  -45.597   43.729  -42.663   43.001  -40.815   42.470
 -47.999   43.813  -48.281   47.124  -48.806   44.282  -71.039   33.692
 -33.491   44.142  -43.068   43.568  -42.663   43.001  -50.718   48.011
 -54.174   50.643  -45.296   43.518  -43.398   42.942  -40.972   42.384
 -47.999   43.813  -59.476   57.251  -49.511   47.806  -52.927   34.714
 -30.431   42.467  -42.538   44.734  -52.493   43.315  -40.815   42.470
 -54.174   50.643  -45.288   42.664  -75.255   34.365  -60.856   58.447
 -43.549   42.842  -59.476   57.251  -69.658   39.663  -41.207   42.852
 -32.320   44.771  -42.538   44.734  -50.733   42.880  -52.980   44.140
 -54.174   50.643  -45.294   43.304  -43.387   43.155  -41.075   42.725
 -47.272   44.199  -46.209   44.145  -75.227   34.557  -47.782   47.047
 -54.124   50.415  -40.807   43.681  -43.480   44.350  -41.207   42.852
 -47.575   44.177  -45.296   43.518  -75.197   34.749  -64.217   31.627
 -51.383   47.921  -59.476   57.251  -42.442   43.960  -41.075   42.725
 -53.974   50.559  -42.087   44.590  -26.395   40.553  -74.473   35.851
 -52.933   51.781  -45.296   43.518  -73.966   37.600  -41.207   42.852
 -53.974   50.559  -59.476   57.251  -43.791   44.145  -61.408   33.473
 -59.722   57.325  -30.315   43.768  -24.044   43.292  -41.207   42.852
 -54.174   50.643  -45.593   43.514  -42.663   43.001  -70.149   32.640
 -47.999   43.813  -46.209   44.145  -43.791   44.145  -41.207   42.852
 -51.669   49.736  -37.291   42.210  -42.663   43.001  -60.594   34.395
 -56.898   43.254  -45.446   43.624  -43.680   43.169  -41.207   42.852
 -60.245   41.606  -59.476   57.251  -24.044   43.292  -69.197   35.548
 -51.669   49.736  -28.102   42.067  -42.663   43.001  -41.207   42.852
 -56.786   43.420  -45.593   43.514  -58.028   55.583  -61.673   33.164
 -59.999   43.232  -58.260   56.266  -42.663   43.001  -41.207   42.852
 -51.669   49.736  -26.557   40.942  -47.985   45.469  -53.406   43.921
 -56.786   43.420  -45.446   43.624  -42.663   43.001  -41.207   42.852
 -30.872   43.591  -59.476   57.251  -60.856   58.447  -60.419   34.360
 -51.443   49.418  -29.567   39.958  -42.663   43.001  -41.207   42.852
 -57.552   43.276  -60.203   42.871  -75.049   34.538  -53.406   43.921
 -32.700   42.982  -59.476   57.251  -33.280   46.695  -64.575   41.646
 -51.443   49.418  -58.173   43.695  -50.733   42.880  -66.072   35.428
 -60.856   58.447  -59.476   57.251  -43.480   44.350  -60.856   58.447
 -32.673   41.542  -47.567   46.279  -44.111   43.507  -50.718   48.011
 -51.669   49.736  -59.476   57.251  -41.441   42.121  -37.342   41.989
 -60.856   58.447  -48.649   47.545  -57.871   55.733  -60.856   58.447
 -41.403   43.753  -59.476   57.251  -74.990   34.922  -50.718   48.011
 -51.669   49.736  -41.266   43.627  -52.493   43.315  -37.342   41.989
 -54.744   53.160  -45.748   43.834  -55.915   42.078  -60.856   58.447
 -36.437   41.376  -59.476   57.251  -75.227   34.557  -50.718   48.011
 -51.253   49.326  -23.566   45.587  -50.813   48.689  -37.342   41.989
 -59.476   57.251  -60.674   42.797  -75.227   34.557  -60.856   58.447
 -41.380   43.970  -57.788   56.111  -47.442   46.845  -50.718   48.011
 -51.443   49.418  -45.597   43.729  -75.227   34.557  -37.342   41.989
 -63.235   62.163  -59.476   57.251  -48.846   47.868  -53.137   49.989
 -51.669   49.736  -46.209   44.145  -75.227   34.557  -37.342   41.989
 -57.066   56.478  -59.476   57.251  -48.126   47.248  -69.838   33.347
 -30.940   41.467  -51.338   41.395  -38.936   46.930  -37.342   41.989
 -51.669   49.736  -47.442   46.845  -71.677   39.355  -69.019   35.521
 -60.856   58.447  -49.511   47.806  -47.687   45.714  -37.174   42.062
 -38.043   40.896  -49.511   47.806  -24.758   42.020  -37.174   42.062
 -51.669   49.736  -45.000   41.824  -74.620   36.066  -37.174   42.062
 -47.999   43.813  -60.674   42.797  -48.970   44.374  -37.174   42.062
 -32.319   39.786  -45.000   41.824  -38.317   42.343  -61.619   34.053
 -51.669   49.736  -49.511   47.806  -73.111   38.105  -53.406   43.921
 -49.587   48.482  -45.139   41.720  -52.072   43.525  -33.475   40.038
 -33.738   43.845  -49.511   47.806  -39.595   42.716  -64.223   33.979
 -51.669   49.736  -49.511   47.806  -71.440   39.529  -67.456   35.085
 -49.587   48.482  -55.780   41.621  -49.491   43.641  -52.198   43.382
 -37.294   47.713  -49.511   47.806  -39.595   42.716  -69.168   33.071
 -51.669   49.736  -60.674   42.797  -49.695   42.945  -61.120   34.501
 -49.587   48.482  -52.889   40.510  -49.300   43.335  -69.838   33.347
 -30.638   44.295  -49.511   47.806  -24.341   43.003  -61.045   42.905
 -51.669   49.736  -62.922   42.555  -44.858   42.138  -66.559   35.704
 -49.587   48.482  -49.511   47.806  -48.424   45.098  -69.658   39.663
 -37.927   47.004  -49.511   47.806  -43.839   42.855  -38.214   39.096
 -51.669   49.736  -26.777   39.003  -51.561   49.054  -69.973   32.618
 -49.587   48.482  -49.511   47.806  -41.945   42.828  -53.622   50.618
 -51.383   47.921  -52.933   51.781  -74.750   35.289  -60.344   33.985
 -51.443   49.418  -40.656   42.557  -48.669   47.770  -53.774   50.474
 -52.933   51.781  -49.511   47.806  -41.945   42.828  -53.546   52.044
 -36.775   46.913  -53.092   51.641  -74.990   34.922  -49.625   43.511
 -51.253   49.326  -44.712   42.664  -35.585   41.715  -49.843   47.771
 -60.856   58.447  -61.418   43.011  -41.659   40.445  -65.889   41.944
 -35.624   45.354  -52.933   51.781  -43.698   42.743  -66.746   40.179
 -51.861   49.826  -33.774   42.601  -75.197   34.749  -69.985   31.513
 -49.587   48.482  -45.296   43.518  -43.698   42.743  -51.356   42.986
 -35.805   45.278  -53.181   52.098  -75.227   34.557  -55.049   45.426
 -51.669   49.736  -45.446   43.624  -43.698   42.743  -49.717   48.126
 -53.458   53.469  -45.446   43.624  -59.476   57.251  -64.762   41.689
 -35.805   45.278  -49.511   47.806  -43.698   42.743  -55.547   44.804
 -51.253   49.326  -60.503   58.149  -44.399   43.945  -64.950   41.733
 -53.293   53.608  -58.173   43.695  -30.844   43.181  -57.871   55.733
 -35.934   45.429  -48.643   44.189  -41.497   42.887  -53.008   43.545
 -51.253   49.326  -55.466   40.088  -44.396   44.162  -48.109   47.025
 -47.999   43.813  -47.937   46.925  -47.937   46.925  -49.491   43.641
 -35.934   45.429  -45.901   43.938  -59.476   57.251  -51.024   42.825
 -51.253   49.326  -58.173   43.695  -30.330   42.286  -53.008   43.545
 -49.587   48.482  -43.939   44.259  -42.955   43.022  -48.126   47.248
 -36.245   45.500  -55.306   44.504  -59.476   57.251  -65.032   41.532
 -51.253   49.326  -44.082   44.590  -31.081   42.476  -49.690   47.901
 -49.587   48.482  -26.557   40.942  -75.255   34.365  -49.109   44.247
 -38.592   49.191  -54.287   44.295  -60.759   43.035  -59.945   34.084
 -51.253   49.326  -43.946   44.042  -36.559   42.725  -49.109   44.247
 -38.592   49.191  -27.736   43.030  -42.679   42.787  -59.525   43.297
 -51.253   49.326  -45.446   43.624  -52.028   43.303  -65.235   33.596
 -59.722   57.325  -43.946   44.042  -44.675   46.804  -52.072   43.525
 -38.403   49.281  -29.830   40.515  -42.955   43.022  -79.560   28.340
 -51.253   49.326  -45.446   43.624  -54.216   44.674  -60.294   34.154
 -59.722   57.325  -45.901   43.938  -44.511   46.914  -71.759   32.649
 -38.592   49.191  -27.736   43.030  -67.184   40.054  -71.777   38.952
 -51.253   49.326  -45.446   43.624  -59.605   43.532  -53.757   44.072
 -52.933   51.781  -57.871   55.733  -44.511   46.914  -65.538   35.335
 -33.296   44.832  -29.830   40.515  -41.242   41.447  -75.868   33.845
 -51.253   49.326  -45.446   43.624  -44.267   43.189  -64.223   33.979
 -59.476   57.251  -55.746   54.783  -44.675   46.804  -56.441   32.856
 -33.595   45.545  -45.446   43.624  -41.367   41.572  -59.145   56.949
 -51.253   49.326  -60.856   58.447  -44.551   43.840  -56.614   32.891
 -60.856   58.447  -45.446   43.624  -34.145   39.409  -65.311   35.485
 -51.861   49.826  -58.283   43.524  -43.847   42.643  -54.121   51.245
 -51.253   49.326  -34.932   46.874  -44.252   43.834  -49.843   47.771
 -59.476   57.251  -47.937   46.925  -44.135   42.653  -55.126   44.432
 -51.861   49.826  -43.939   44.259  -43.480   44.350  -66.491   40.339
 -51.253   49.326  -44.093   44.155  -44.277   42.763  -51.776   43.587
 -59.476   57.251  -45.597   43.729  -51.859   43.224  -59.145   56.949
 -51.861   49.826  -57.871   55.733  -44.511   46.914  -49.486   47.581
 -51.253   49.326  -51.733   43.366  -44.572   42.345  -71.822   34.363
 -59.476   57.251  -58.902   56.874  -66.349   40.737  -79.560   28.340
 -52.441   50.095  -54.715   42.843  -44.511   46.914  -55.192   32.772
 -51.253   49.326  -58.759   43.472  -42.969   42.808  -57.871   55.733
 -53.181   52.098  -59.476   57.251  -55.242   44.888  -55.412   35.880
 -52.247   50.006  -58.866   43.298  -44.511   46.914  -64.178   34.156
 -51.253   49.326  -59.476   57.251  -41.339   41.784  -52.323   43.238
 -49.587   48.482  -52.586   43.761  -55.242   44.888  -62.976   32.319
 -52.441   50.095  -59.476   57.251  -44.511   46.914  -67.499   39.694
 -51.253   49.326  -58.866   43.298  -41.339   41.784  -58.247   43.928
 -49.587   48.482  -60.856   58.447  -60.856   58.447  -52.654   34.483
 -51.269   48.284  -37.729   48.136  -26.511   43.136  -49.625   43.511
 -51.253   49.326  -53.406   43.921  -75.255   34.365  -53.137   49.989
 -49.587   48.482  -59.476   57.251  -43.176   44.335  -53.149   34.607
 -53.547   43.173  -26.456   41.182  -41.595   42.032  -71.088   32.383
 -51.253   49.326  -54.287   44.295  -44.252   43.834  -66.560   40.141
 -59.476   57.251  -54.476   53.676  -26.659   40.703  -54.651   34.478
 -53.621   42.198  -41.102   42.511  -41.441   42.121  -65.894   35.397
 -51.253   49.326  -54.110   44.221  -44.399   43.945  -74.222   34.064
 -52.976   52.009  -54.423   53.447  -32.771   42.750  -50.859   42.744
 -38.468   40.321  -40.969   43.591  -41.493   41.697  -79.791   27.453
 -51.253   49.326  -53.757   44.072  -75.020   34.730  -52.980   44.140
 -53.181   52.098  -54.371   53.218  -44.428   42.448  -60.514   41.897
 -51.253   49.326  -41.130   43.501  -44.252   43.834  -47.234   46.076
 -52.976   52.009  -47.937   46.925  -37.828   41.185  -52.927   34.714
 -38.468   40.321  -56.034   55.094  -46.754   43.040  -59.234   43.416
 -51.443   49.418  -26.889   43.039  -44.399   43.945  -52.980   44.140
 -52.976   52.009  -45.883   43.292  -33.595   45.545  -62.813   33.007
 -38.184   43.003  -55.242   54.387  -46.461   43.056  -61.790   35.374
 -51.669   49.736  -45.901   43.938  -44.399   43.945  -68.215   35.785
 -58.976   56.495  -59.476   57.251  -34.855   46.493  -54.056   43.995
 -38.648   42.188  -45.440   43.195  -45.000   42.033  -54.931   33.047
 -51.443   49.418  -54.466   44.369  -44.399   43.945  -79.779   27.631
 -53.656   51.674  -59.476   57.251  -27.081   42.118  -59.145   56.949
 -38.996   39.895  -45.294   43.304  -41.441   42.121  -75.691   33.828
 -51.253   49.326  -55.004   44.588  -44.399   43.945  -65.730   37.314
 -53.717   51.075  -36.209   41.668  -28.759   42.532  -40.345   43.730
 -51.253   49.326  -39.392   40.665  -41.339   41.784  -55.074   35.790
 -53.870   50.931  -45.901   43.938  -44.399   43.945  -40.509   43.641
 -43.539   43.056  -60.101   43.052  -43.246   43.040  -59.145   56.949
 -52.053   49.916  -34.195   42.243  -44.247   44.050  -40.509   43.641
 -59.722   57.325  -45.901   43.938  -38.936   46.930  -52.108   42.939
 -43.879   46.235  -59.917   42.996  -43.246   43.040  -49.625   43.511
 -51.861   49.826  -37.020   42.728  -44.399   43.945  -53.106   43.993
 -59.476   57.251  -45.901   43.938  -47.901   51.230  -49.537   48.031
 -43.879   46.235  -59.476   57.251  -41.441   42.121  -53.581   43.997
 -52.053   49.916  -31.817   40.776  -43.246   43.040  -49.357   47.935
 -53.020   52.237  -45.901   43.938  -28.944   42.480  -60.419   34.360
 -43.413   45.886  -45.763   44.485  -41.441   42.121  -56.940   42.856
 -52.053   49.916  -31.383   44.052  -43.301   44.889  -51.597   49.281
 -59.476   57.251  -45.000   42.454  -41.312   41.996  -51.597   49.281
 -43.723   46.119  -45.768   44.703  -43.610   44.902  -41.021   43.157
 -52.053   49.916  -31.915   40.955  -29.303   39.821  -51.597   49.281
 -59.476   57.251  -47.937   46.925  -65.325   41.818  -41.021   43.157
 -34.029   45.791  -59.476   57.251  -51.984   43.082  -51.633   49.509
 -51.032   49.008  -32.083   43.401  -41.788   42.920  -53.529   50.161
 -53.020   52.237  -45.597   43.729  -67.048   40.452  -40.888   43.030
 -42.214   44.931  -59.476   57.251  -47.260   46.520  -51.823   49.599
 -51.253   49.326  -32.600   43.844  -66.276   40.937  -37.240   42.432
 -59.476   57.251  -57.654   44.140  -59.476   57.251  -40.509   43.641
 -28.111   42.928  -53.785   53.187  -55.729   44.875  -37.240   42.432
 -51.032   49.008  -40.110   43.249  -52.414   43.682  -40.345   43.730
 -59.476   57.251  -45.901   43.938  -48.830   44.501  -66.560   40.141
 -28.382   42.207  -59.655   57.704  -51.984   43.082  -52.761   50.867
 -51.253   49.326  -44.675   46.804  -49.057   43.809  -71.822   34.363
 -59.476   57.251  -45.748   43.834  -43.973   43.181  -52.326   50.461
 -33.379   41.304  -54.915   54.675  -49.057   43.809  -55.750   35.970
 -53.072   50.587  -44.511   46.914  -48.970   44.374  -63.943   42.156
 -59.476   57.251  -52.641   42.579  -51.561   49.054  -54.760   33.011
 -52.874   50.499  -52.976   52.009  -49.491   43.641  -57.786   32.613
 -59.476   57.251  -44.511   46.914  -49.202   48.063  -61.491   35.127
 -33.555   41.243  -45.443   43.409  -48.994   44.594  -57.010   43.087
 -53.774   50.474  -46.232   44.799  -59.476   57.251  -48.281   47.124
 -59.476   57.251  -44.675   46.804  -48.994   44.594  -61.420   34.744
 -38.308   40.392  -45.446   43.624  -59.476   57.251  -71.492   39.327
 -53.774   50.474  -45.763   44.485  -75.227   34.557  -58.466   43.585
 -59.476   57.251  -34.592   42.502  -51.356   42.986  -58.736   56.419
 -43.585   45.561  -46.054   44.042  -44.428   42.448  -63.587   34.979
 -52.719   50.639  -45.763   44.485  -52.028   43.303  -54.274   51.101
 -59.476   57.251  -29.123   39.868  -34.733   39.014  -49.109   44.247
 -26.899   44.759  -46.209   44.145  -41.570   42.245  -62.286   32.915
 -53.072   50.587  -44.093   44.155  -64.950   41.733  -64.261   33.070
 -59.476   57.251  -33.099   39.341  -28.600   39.590  -62.110   32.885
 -52.719   50.639  -46.364   44.248  -41.570   42.245  -59.145   56.949
 -59.476   57.251  -59.655   57.704  -52.072   43.525  -56.569   33.050
 -43.042   41.751  -44.511   46.914  -44.716   42.242  -55.412   35.880
 -52.366   50.689  -45.901   43.938  -55.242   44.888  -77.045   32.991
 -59.722   57.325  -47.626   47.170  -42.663   43.001  -62.110   32.885
 -50.941   41.599  -44.511   46.914  -43.539   43.056  -71.290   34.296
 -53.774   50.474  -46.054   44.042  -75.227   34.557  -64.234   37.217
 -46.128   42.010  -52.441   50.095  -43.539   43.056  -49.843   47.771
 -53.774   50.474  -44.511   46.914  -31.134   43.298  -62.099   32.174
 -43.042   41.751  -45.597   43.729  -42.080   42.950  -51.917   32.293
 -53.974   50.559  -52.594   49.955  -75.049   34.538  -37.459   42.137
 -48.076   43.042  -44.511   46.914  -42.080   42.950  -53.529   34.046
 -53.225   50.445  -45.446   43.624  -60.856   58.447  -53.106   43.993
 -48.076   43.042  -60.856   58.447  -42.080   42.950  -37.459   42.137
 -53.774   50.474  -28.671   42.772  -60.856   58.447  -70.819   32.910
 -48.076   43.042  -56.757   44.440  -42.080   42.950  -47.782   47.047
 -53.974   50.559  -43.939   44.259  -60.856   58.447  -37.174   42.062
 -41.952   40.278  -32.951   42.688  -42.371   42.976  -49.135   44.466
 -53.974   50.559  -45.901   43.938  -59.158   57.555  -72.215   35.187
 -55.519   42.340  -45.612   44.597  -42.080   42.950  -63.909   34.479
 -53.974   50.559  -28.472   41.967  -60.856   58.447  -70.356   32.480
 -55.126   40.977  -45.895   43.722  -42.080   42.950  -67.990   35.943
 -53.072   50.587  -45.763   44.485  -60.856   58.447  -72.807   33.906
 -51.190   42.905  -33.597   42.665  -49.690   47.901  -52.932   43.916
 -53.974   50.559  -45.895   43.722  -42.080   42.950  -53.880   43.921
 -59.895   43.412  -55.487   44.575  -52.933   51.781  -47.782   47.047
 -53.774   50.474  -45.901   43.938  -55.648   42.796  -54.056   43.995
 -55.020   41.140  -45.763   44.485  -41.924   43.042  -49.511   47.806
 -53.974   50.559  -40.861   43.246  -44.396   44.162  -54.274   51.101
 -30.119   41.500  -46.020   42.967  -51.084   48.193  -47.954   47.148
 -53.974   50.559  -45.612   44.597  -42.080   42.950  -64.530   33.480
 -59.722   57.325  -34.410   46.260  -75.049   34.538  -53.106   43.993
 -40.904   41.829  -46.020   42.967  -51.084   48.193  -54.274   51.101
 -53.974   50.559  -45.612   44.597  -42.080   42.950  -68.573   35.842
 -59.722   57.325  -34.800   46.722  -65.673   41.458  -67.434   39.892
 -45.151   44.059  -45.901   43.938  -41.924   43.042  -62.243   33.087
 -53.423   50.532  -45.763   44.485  -60.856   58.447  -70.005   32.436
 -59.722   57.325  -28.287   42.017  -42.371   42.976  -47.782   47.047
 -36.470   43.772  -45.446   43.624  -52.323   43.238  -49.109   44.247
 -51.065   49.235  -45.763   44.485  -42.080   42.950  -66.628   39.944
 -59.722   57.325  -30.315   43.768  -48.474   47.447  -49.625   43.511
 -39.418   39.892  -45.446   43.624  -42.216   43.071  -71.425   35.475
 -51.065   49.235  -45.612   44.597  -54.038   44.599  -71.962   38.979
 -53.458   53.469  -32.305   43.740  -42.080   42.950  -72.723   33.325
 -49.511   47.806  -45.748   43.834  -51.749   49.144  -53.106   43.993
 -60.856   58.447  -45.612   44.597  -42.080   42.950  -62.854   32.834
 -55.575   40.938  -37.583   47.996  -51.984   43.082  -62.286   32.915
 -48.076   43.042  -45.748   43.834  -42.080   42.950  -62.761   32.462
 -60.856   58.447  -45.612   44.597  -51.597   49.281  -55.607   45.032
 -55.817   41.228  -46.444   51.061  -42.371   42.976  -74.812   34.903
 -47.937   46.925  -45.446   43.624  -51.984   43.082  -52.980   44.140
 -49.587   48.482  -45.748   43.834  -42.235   42.856  -74.620   36.066
 -35.960   40.372  -30.794   43.826  -47.247   46.298  -53.529   50.161
 -48.526   43.103  -45.446   43.624  -42.235   42.856  -53.423   50.532
 -47.575   44.177  -44.354   46.578  -48.782   44.063  -53.330   44.294
 -55.126   40.977  -45.446   43.624  -42.235   42.856  -47.937   46.925
 -48.076   43.042  -44.358   46.356  -52.028   43.303  -54.110   44.221
 -47.575   44.177  -31.817   40.776  -42.235   42.856  -37.770   42.795
 -28.292   42.448  -47.703   45.935  -53.330   44.294  -49.109   44.247
 -48.076   43.042  -58.023   56.189  -42.235   42.856  -37.240   42.432
 -47.128   44.318  -44.277   42.763  -52.586   43.761  -57.871   55.733
 -29.567   43.998  -47.837   45.592  -59.231   57.176  -66.628   39.944
 -51.253   49.326  -59.476   57.251  -49.537   48.031  -61.906   37.305
 -47.128   44.318  -48.568   44.973  -60.856   58.447  -70.029   39.725
 -31.883   42.010  -59.476   57.251  -51.084   48.193  -49.843   47.771
 -51.253   49.326  -49.897   48.221  -42.955   43.022  -71.003   34.836
 -49.587   48.482  -54.530   53.904  -60.856   58.447  -49.625   43.511
 -29.567   43.998  -52.831   50.271  -51.084   48.193  -53.127   33.631
 -51.253   49.326  -58.498   56.343  -42.955   43.022  -70.863   33.669
 -57.871   55.733  -52.761   50.867  -60.856   58.447  -60.184   43.289
 -31.986   42.185  -46.209   44.145  -51.084   48.193  -66.628   39.944
 -51.253   49.326  -53.136   51.869  -42.955   43.022  -61.889   33.742
 -59.722   57.325  -47.141   44.536  -60.856   58.447  -66.014   41.097
 -35.923   42.788  -53.479   52.643  -51.084   48.193  -52.980   44.140
 -51.253   49.326  -59.476   57.251  -42.955   43.022  -32.974   40.615
 -60.856   58.447  -54.159   53.132  -52.985   50.130  -54.466   44.369
 -33.276   41.133  -59.476   57.251  -42.663   43.001  -53.106   43.993
 -51.065   49.235  -54.747   53.990  -47.247   46.298  -41.242   43.845
 -47.999   43.813  -59.476   57.251  -42.235   42.856  -64.662   34.427
 -36.132   46.783  -53.688   52.730  -47.400   46.178  -52.980   44.140
 -47.937   46.925  -59.476   57.251  -41.945   42.828  -43.509   43.700
 -47.575   44.177  -52.759   43.838  -43.731   45.898  -50.415   48.277
 -46.558   45.225  -55.300   54.616  -41.945   42.828  -30.824   39.201
 -48.076   43.042  -45.901   43.938  -43.731   45.898  -50.415   48.277
 -57.871   55.733  -56.488   55.257  -41.945   42.828  -63.666   42.307
 -47.597   46.723  -34.592   42.502  -43.731   45.898  -53.529   50.161
 -59.722   57.325  -45.597   43.729  -41.945   42.828  -37.560   41.696
 -54.077   42.788  -49.001   47.741  -56.757   44.440  -63.931   32.117
 -48.526   43.103  -30.282   40.600  -31.721   40.596  -62.286   32.915
 -59.722   57.325  -45.597   43.729  -52.586   43.761  -41.903   43.258
 -48.526   43.103  -48.126   47.248  -36.836   42.207  -48.144   47.472
 -59.722   57.325  -45.901   43.938  -60.184   43.289  -64.414   37.253
 -47.597   46.723  -49.717   48.126  -74.586   36.261  -44.396   44.162
 -59.722   57.325  -45.296   43.518  -48.126   47.248  -75.488   34.001
 -48.526   43.103  -46.209   44.145  -49.433   43.206  -72.642   34.851
 -60.856   58.447  -59.444   43.061  -49.404   42.989  -44.396   44.162
 -36.638   47.594  -46.209   44.145  -75.227   34.557  -66.677   40.377
 -48.233   43.135  -31.865   44.098  -47.386   45.956  -47.954   47.148
 -59.722   57.325  -44.560   43.195  -75.227   34.557  -34.370   42.178
 -28.292   42.448  -55.487   44.575  -48.126   47.248  -66.421   40.538
 -48.076   43.042  -34.494   40.710  -38.300   38.310  -63.774   32.809
 -59.722   57.325  -44.560   43.195  -52.323   43.238  -53.757   44.072
 -41.801   44.344  -60.856   58.447  -51.338   48.737  -55.924   32.753
 -48.076   43.042  -31.721   40.596  -37.712   40.455  -44.396   44.162
 -59.722   57.325  -44.708   43.090  -51.749   49.144  -49.537   48.031
 -43.413   45.886  -60.856   58.447  -53.622   50.618  -54.758   34.168
 -48.076   43.042  -30.637   40.077  -53.506   44.371  -41.242   43.845
 -59.722   57.325  -44.560   43.195  -53.774   50.474  -53.106   43.993
 -43.260   45.769  -60.856   58.447  -59.476   57.251  -48.126   47.248
 -47.937   46.925  -44.854   42.984  -47.414   46.400  -37.310   42.801
 -59.722   57.325  -60.856   58.447  -59.476   57.251  -65.455   34.941
 -29.463   43.818  -44.560   43.195  -65.807   42.148  -63.872   37.735
 -48.097   43.258  -60.856   58.447  -51.597   49.281  -37.938   42.718
 -59.722   57.325  -44.560   43.195  -74.444   37.049  -60.644   34.224
 -33.555   41.243  -60.856   58.447  -59.476   57.251  -53.106   43.993
 -48.255   43.351  -49.690   47.901  -49.139   43.246  -37.938   42.718
 -59.722   57.325  -44.560   43.195  -59.476   57.251  -49.109   44.247
 -49.587   48.482  -60.856   58.447  -59.406   57.630  -72.642   34.851
 -47.940   43.164  -55.965   43.939  -59.476   57.251  -37.938   42.718
 -59.722   57.325  -44.560   43.195  -60.856   58.447  -60.917   33.918
 -49.587   48.482  -45.768   44.703  -57.871   55.733  -49.404   42.989
 -47.940   43.164  -51.269   48.284  -60.856   58.447  -37.938   42.718
 -37.107   41.100  -44.560   43.195  -48.109   47.025  -64.395   33.275
 -40.717   42.128  -53.860   44.523  -60.856   58.447  -52.072   43.525
 -48.138   43.691  -51.269   48.284  -59.476   57.251  -44.247   44.050
 -47.999   43.813  -44.560   43.195  -60.856   58.447  -47.954   47.148
 -36.836   42.207  -48.493   47.671  -59.476   57.251  -53.106   43.993
 -48.138   43.691  -44.560   43.195  -59.318   57.403  -44.247   44.050
 -47.999   43.813  -60.856   58.447  -59.476   57.251  -50.405   42.716
 -38.016   43.082  -44.854   42.984  -54.314   53.818  -55.235   32.617
 -48.138   43.691  -60.249   58.077  -49.404   42.989  -44.396   44.162
 -59.476   57.251  -44.854   42.984  -52.400   49.867  -50.569   42.798
 -35.693   43.084  -56.554   55.485  -48.126   47.248  -49.843   47.771
 -48.138   43.691  -44.854   42.984  -49.953   42.682  -41.242   43.845
 -52.773   51.920  -54.915   54.675  -48.126   47.248  -72.807   33.906
 -33.472   45.385  -44.854   42.984  -55.242   44.888  -59.945   34.084
 -48.151   45.567  -59.476   57.251  -51.816   43.003  -41.105   43.718
 -52.773   51.920  -44.854   42.984  -74.686   35.676  -58.182   56.039
 -35.811   43.239  -57.015   55.646  -47.820   45.371  -61.708   42.448
 -47.937   46.925  -44.710   42.877  -48.782   44.063  -44.399   43.945
 -59.476   57.251  -59.476   57.251  -53.155   44.217  -66.475   35.306
 -33.544   44.534  -44.710   42.877  -54.216   44.674  -53.106   43.993
 -50.319   48.862  -58.578   56.571  -60.859   42.851  -38.205   40.824
 -59.722   57.325  -44.710   42.877  -66.276   40.937  -67.499   35.669
 -35.176   44.515  -60.856   58.447  -59.145   56.949  -53.558   33.405
 -56.421   55.029  -44.710   42.877  -66.276   40.937  -63.755   42.110
 -60.856   58.447  -60.856   58.447  -51.984   43.082  -68.573   35.842
 -42.656   45.294  -44.710   42.877  -54.121   51.245  -30.369   40.363
 -52.719   50.639  -60.406   57.923  -59.476   57.251  -49.690   47.901
 -60.856   58.447  -44.710   42.877  -60.856   58.447  -37.648   42.650
 -44.675   46.804  -54.747   53.990  -51.561   49.054  -32.986   42.057
 -50.505   48.956  -44.710   42.877  -37.761   37.050  -55.300   45.116
 -60.856   58.447  -55.300   54.616  -59.565   57.477  -37.648   42.650
 -44.511   46.914  -38.941   41.460  -59.145   56.949  -37.310   42.801
 -52.719   50.639  -59.476   57.251  -34.705   40.029  -37.648   42.650
 -60.856   58.447  -34.610   41.885  -58.578   56.571  -44.242   44.267
 -44.511   46.914  -59.476   57.251  -57.057   44.342  -37.310   42.801
 -52.563   50.779  -60.856   58.447  -55.547   44.804  -37.648   42.650
 -52.976   52.009  -51.269   48.284  -71.812   39.586  -40.047   42.682
 -44.675   46.804  -45.446   43.624  -57.871   55.733  -37.310   42.801
 -52.366   50.689  -60.856   58.447  -65.673   41.458  -37.648   42.650
 -52.933   51.781  -51.269   48.284  -75.460   34.192  -39.722   42.850
 -37.409   42.358  -45.446   43.624  -60.759   43.035  -37.310   42.801
 -52.366   50.689  -60.856   58.447  -48.126   47.248  -37.648   42.650
 -52.773   51.920  -51.269   48.284  -75.227   34.557  -33.483   41.473
 -33.801   40.953  -45.296   43.518  -47.954   47.148  -37.310   42.801
 -52.366   50.689  -60.856   58.447  -48.109   47.025  -37.648   42.650
 -47.877   44.153  -51.269   48.284  -65.219   41.575  -39.394   43.016
 -33.834   41.351  -45.296   43.518  -49.328   43.553  -37.310   42.801
 -52.208   50.828  -59.476   57.251  -53.137   49.989  -37.648   42.650
 -60.856   58.447  -45.296   43.518  -75.227   34.557  -38.937   43.044
 -44.511   46.914  -59.476   57.251  -65.219   41.575  -37.310   42.801
 -52.719   50.639  -45.443   43.409  -72.284   39.235  -37.648   42.650
 -60.856   58.447  -59.476   57.251  -52.932   43.916  -44.545   44.273
 -44.511   46.914  -45.440   43.195  -70.588   39.817  -37.310   42.801
 -52.366   50.689  -44.350   46.800  -52.323   43.238  -37.648   42.650
 -60.856   58.447  -45.292   43.090  -73.252   38.329  -41.541   43.878
 -44.511   46.914  -44.350   46.800  -48.126   47.248  -37.310   42.801
 -52.366   50.689  -45.292   43.090  -54.396   44.749  -37.648   42.650
 -60.856   58.447  -44.350   46.800  -52.759   43.838  -44.545   44.273
 -44.511   46.914  -45.294   43.304  -59.386   42.411  -37.174   42.062
 -52.366   50.689  -53.226   52.326  -75.227   34.557  -37.648   42.650
 -60.856   58.447  -32.974   40.615  -48.474   47.447  -44.396   44.162
 -31.948   44.900  -52.933   51.781  -42.268   39.908  -37.342   41.989
 -59.231   57.176  -38.007   41.695  -75.227   34.557  -37.648   42.650
 -47.735   44.274  -53.226   52.326  -64.950   41.733  -44.242   44.267
 -34.572   44.347  -49.664   42.729  -48.109   47.025  -37.480   42.725
 -52.719   50.639  -52.846   51.324  -52.759   43.838  -49.272   43.118
 -52.773   51.920  -48.649   47.545  -75.227   34.557  -44.242   44.267
 -31.383   44.052  -59.476   57.251  -61.329   42.772  -37.310   42.801
 -52.719   50.639  -53.456   44.146  -62.735   42.506  -52.932   43.916
 -52.773   51.920  -59.476   57.251  -52.153   43.160  -36.332   38.660
 -36.594   43.921  -58.247   43.928  -52.243   43.604  -37.310   42.801
 -52.719   50.639  -52.889   51.552  -71.812   39.586  -53.375   43.099
 -47.999   43.813  -40.478   40.132  -54.216   44.674  -36.192   40.086
 -34.166   39.808  -58.578   56.571  -59.145   56.949  -37.480   42.725
 -52.719   50.639  -59.476   57.251  -54.038   44.599  -55.607   45.032
 -52.773   51.920  -37.560   41.696  -56.940   44.507  -37.310   42.801
 -42.806   45.413  -59.476   57.251  -41.741   45.002  -49.843   47.771
 -52.719   50.639  -53.822   50.703  -65.751   41.257  -41.862   43.691
 -52.773   51.920  -53.947   53.046  -41.741   45.002  -37.310   42.801
 -37.967   46.778  -53.774   50.474  -59.145   56.949  -53.106   43.993
 -52.719   50.639  -59.476   57.251  -41.741   45.002  -41.541   43.878
 -52.773   51.920  -47.597   46.723  -48.126   47.248  -37.770   42.795
 -36.083   47.010  -59.476   57.251  -49.491   43.641  -72.679   35.637
 -52.719   50.639  -59.895   43.412  -47.247   46.298  -41.242   43.845
 -52.773   51.920  -59.476   57.251  -40.144   39.736  -37.310   42.801
 -30.825   44.235  -49.404   42.989  -59.145   56.949  -48.649   47.545
 -52.563   50.779  -59.476   57.251  -52.028   43.303  -41.242   43.845
 -52.773   51.920  -60.856   58.447  -40.144   39.736  -37.310   42.801
 -34.029   45.791  -59.476   57.251  -59.145   56.949  -53.106   43.993
 -52.719   50.639  -60.856   58.447  -51.984   43.082  -41.541   43.878
 -52.773   51.920  -59.476   57.251  -57.265   42.349  -37.310   42.801
 -34.816   44.660  -60.856   58.447  -59.145   56.949  -53.106   43.993
 -50.505   48.956  -57.871   55.733  -59.145   56.949  -37.310   42.801
 -52.773   51.920  -60.856   58.447  -41.788   42.920  -72.679   35.637
 -36.877   48.109  -48.281   47.124  -59.145   56.949  -37.310   42.801
 -50.505   48.956  -60.856   58.447  -41.788   42.920  -53.106   43.993
 -52.773   51.920  -59.476   57.251  -59.145   56.949  -37.310   42.801
 -42.712   50.009  -60.856   58.447  -53.529   50.161  -37.359   42.579
 -52.563   50.779  -59.476   57.251  -41.788   42.920  -45.631   39.488
 -52.326   50.461  -60.856   58.447  -59.145   56.949  -37.601   42.871
 -36.376   45.648  -59.476   57.251  -42.955   43.022  -37.648   42.650
 -52.563   50.779  -60.856   58.447  -41.432   44.973  -37.770   42.795
 -51.497   50.919  -59.476   57.251  -42.955   43.022  -37.359   42.579
 -36.773   41.239  -60.856   58.447  -41.432   44.973  -37.938   42.718
 -52.719   50.639  -52.846   51.324  -52.586   43.761  -37.648   42.650
 -51.497   50.919  -60.856   58.447  -59.145   56.949  -33.203   41.364
 -34.819   42.822  -52.846   51.324  -57.057   44.342  -37.770   42.795
 -60.856   58.447  -52.816   52.148  -59.145   56.949  -70.049   33.187
 -59.722   57.325  -56.716   55.338  -65.673   41.458  -33.092   42.226
 -42.941   43.236  -50.569   42.798  -50.733   42.880  -37.770   42.795
 -60.856   58.447  -54.802   54.218  -68.362   40.067  -51.481   42.845
 -59.722   57.325  -52.761   50.867  -37.842   36.847  -44.242   44.267
 -60.856   58.447  -54.476   53.676  -67.302   40.289  -37.770   42.795
 -59.722   57.325  -48.669   47.770  -54.575   44.823  -52.910   43.099
 -39.897   40.995  -53.433   52.414  -55.067   42.981  -44.545   44.273
 -60.856   58.447  -48.424   45.098  -48.281   47.124  -37.770   42.795
 -59.722   57.325  -59.145   56.949  -55.061   44.816  -37.648   42.650
 -60.856   58.447  -48.424   45.098  -47.937   46.925  -44.399   43.945
 -59.722   57.325  -58.986   57.101  -48.126   47.248  -37.770   42.795
 -60.856   58.447  -54.121   51.245  -58.736   56.419  -37.648   42.650
 -52.976   52.009  -59.476   57.251  -60.859   42.851  -44.252   43.834
 -60.856   58.447  -60.856   58.447  -74.990   34.922  -37.770   42.795
 -62.943   62.096  -59.476   57.251  -54.274   51.101  -37.648   42.650
 -49.106   40.106  -42.225   41.465  -47.247   46.298  -44.399   43.945
 -60.856   58.447  -60.856   58.447  -34.947   39.743  -37.770   42.795
 -59.722   57.325  -59.145   56.949  -75.227   34.557  -37.648   42.650
 -60.856   58.447  -35.068   41.915  -55.547   44.804  -41.702   43.784
 -59.722   57.325  -60.856   58.447  -75.227   34.557  -37.770   42.795
 -60.856   58.447  -53.947   53.046  -59.145   56.949  -37.648   42.650
 -59.722   57.325  -52.976   52.009  -62.267   42.599  -41.541   43.878
 -60.856   58.447  -47.687   45.714  -65.406   41.617  -37.770   42.795
 -59.722   57.325  -57.871   55.733  -39.574   39.820  -49.843   47.771
 -60.856   58.447  -48.318   47.572  -74.959   35.115  -41.745   43.351
 -59.722   57.325  -59.128   43.591  -51.984   43.082  -37.770   42.795
 -52.719   50.639  -53.226   52.326  -65.299   41.375  -49.690   47.901
 -59.722   57.325  -52.976   52.009  -61.045   42.905  -42.060   43.164
 -37.577   42.283  -56.154   44.627  -59.476   57.251  -37.770   42.795
 -52.563   50.779  -49.179   47.838  -55.242   44.888  -52.072   43.525
 -59.722   57.325  -48.281   47.124  -67.926   40.197  -41.903   43.258
 -31.757   41.423  -48.144   47.472  -41.924   43.042  -37.770   42.795
 -52.563   50.779  -48.300   47.348  -63.943   42.156  -69.555   35.602
 -60.856   58.447  -52.985   50.130  -52.414   43.682  -32.876   40.440
 -52.719   50.639  -56.757   44.440  -41.924   43.042  -37.770   42.795
 -60.856   58.447  -47.971   47.372  -47.971   47.372  -68.975   39.335
 -33.128   40.151  -49.031   43.591  -48.126   47.248  -32.700   40.496
 -49.587   48.482  -52.933   51.781  -41.788   42.920  -37.601   42.871
 -49.587   48.482  -48.403   44.878  -52.719   50.639  -59.770   34.048
 -30.649   40.918  -57.015   55.646  -49.404   42.989  -32.270   40.842
 -47.999   43.813  -49.031   43.591  -75.020   34.730  -37.601   42.871
 -49.587   48.482  -55.300   54.616  -47.782   47.047  -51.481   42.845
 -34.271   44.875  -49.717   48.126  -51.984   43.082  -32.075   40.486
 -47.840   43.718  -54.802   54.218  -52.015   49.689  -37.770   42.795
 -47.999   43.813  -59.022   42.298  -51.749   49.144  -66.628   39.944
 -36.773   41.239  -59.605   43.532  -51.338   48.737  -32.075   40.486
 -47.840   43.718  -56.260   55.176  -48.126   47.248  -37.601   42.871
 -60.856   58.447  -40.858   40.313  -27.104   39.338  -66.628   39.944
 -32.748   41.310  -59.419   43.474  -51.561   49.054  -33.074   40.788
 -47.840   43.718  -49.179   47.838  -51.823   49.599  -37.770   42.795
 -60.856   58.447  -48.281   47.124  -54.274   51.101  -53.106   43.993
 -33.379   41.304  -55.300   54.616  -48.126   47.248  -33.694   41.810
 -47.840   43.718  -59.419   43.474  -51.190   42.905  -37.770   42.795
 -60.856   58.447  -53.226   52.326  -52.414   43.682  -50.984   42.606
 -31.347   39.871  -47.428   46.622  -54.274   51.101  -33.200   42.395
 -47.980   43.596  -57.246   55.726  -48.979   43.157  -37.770   42.795
 -60.856   58.447  -50.261   48.410  -47.247   46.298  -37.648   42.650
 -47.840   43.718  -47.687   45.714  -65.751   41.257  -32.556   42.410
 -60.856   58.447  -49.897   48.221  -41.364   42.762  -37.770   42.795
 -47.840   43.718  -59.145   56.949  -47.442   46.845  -37.648   42.650
 -60.856   58.447  -49.717   48.126  -48.126   47.248  -33.379   41.304
 -49.690   47.901  -53.736   52.959  -47.428   46.622  -37.601   42.871
 -47.840   43.718  -44.358   46.356  -49.024   47.966  -37.648   42.650
 -60.856   58.447  -48.474   47.447  -48.300   47.348  -33.200   42.395
 -54.767   44.288  -44.358   46.356  -56.639   44.602  -37.291   42.210
 -47.840   43.718  -59.145   56.949  -48.126   47.248  -37.648   42.650
 -52.773   51.920  -44.358   46.356  -43.559   46.224  -33.200   42.395
 -51.454   48.374  -52.761   50.867  -56.217   44.856  -37.601   42.871
 -47.840   43.718  -54.159   53.132  -51.859   43.224  -37.648   42.650
 -60.856   58.447  -59.476   57.251  -75.227   34.557  -32.986   42.057
 -51.454   48.374  -39.669   39.402  -65.751   41.257  -37.310   42.801
 -47.840   43.718  -59.145   56.949  -75.227   34.557  -37.648   42.650
 -60.856   58.447  -57.712   55.884  -53.155   44.217  -32.270   40.842
 -47.840   43.718  -39.775   39.539  -47.414   46.400  -37.310   42.801
 -60.856   58.447  -59.145   56.949  -52.759   43.838  -37.648   42.650
 -47.840   43.718  -59.231   57.176  -47.837   45.592  -32.556   42.410
 -60.856   58.447  -55.915   42.078  -53.529   50.161  -37.310   42.801
 -47.999   43.813  -59.145   56.949  -53.669   50.846  -37.648   42.650
 -60.856   58.447  -53.529   50.161  -43.731   45.898  -32.319   39.786
 -47.840   43.718  -59.145   56.949  -51.859   43.224  -37.310   42.801
 -60.856   58.447  -53.529   50.161  -48.109   47.025  -37.648   42.650
 -47.999   43.813  -44.854   42.984  -47.837   45.592  -32.974   40.615
 -59.722   57.325  -59.145   56.949  -43.731   45.898  -37.310   42.801
 -47.999   43.813  -44.854   42.984  -43.246   43.040  -37.648   42.650
 -59.722   57.325  -59.145   56.949  -47.687   45.714  -37.310   42.801
 -47.999   43.813  -53.529   50.161  -43.731   45.898  -37.648   42.650
 -59.722   57.325  -44.854   42.984  -42.955   43.022  -40.448   39.587
 -47.999   43.813  -59.145   56.949  -57.871   55.733  -37.601   42.871
 -59.722   57.325  -45.446   43.624  -52.153   43.160  -37.648   42.650
 -47.999   43.813  -44.358   46.356  -74.335   36.633  -43.325   39.820
 -60.856   58.447  -45.446   43.624  -55.079   54.532  -37.480   42.725
 -47.999   43.813  -44.358   46.356  -59.476   57.251  -37.648   42.650
 -60.856   58.447  -55.300   54.616  -75.049   34.538  -43.807   43.713
 -47.999   43.813  -59.145   56.949  -51.597   49.281  -37.601   42.871
 -60.856   58.447  -53.479   52.643  -67.926   40.197  -37.648   42.650
 -47.999   43.813  -59.145   56.949  -75.049   34.538  -63.206   32.894
 -59.476   57.251  -48.493   47.671  -48.126   47.248  -37.480   42.725
 -47.999   43.813  -54.965   54.074  -51.597   49.281  -44.545   44.273
 -59.476   57.251  -48.525   44.533  -75.197   34.749  -44.545   44.273
 -38.336   41.546  -42.482   40.345  -52.028   43.303  -37.310   42.801
 -59.722   57.325  -48.643   44.189  -52.932   43.916  -44.105   43.722
 -37.657   40.672  -53.736   52.959  -34.436   41.950  -44.392   44.379
 -59.476   57.251  -55.010   43.366  -52.198   43.382  -37.310   42.801
 -38.054   39.161  -48.454   47.223  -52.414   43.682  -37.770   42.795
 -60.856   58.447  -53.736   52.959  -43.791   44.145  -44.392   44.379
 -51.454   48.374  -48.300   47.348  -47.782   47.047  -37.938   42.718
 -49.769   48.577  -52.917   50.727  -52.323   43.238  -37.770   42.795
 -60.856   58.447  -58.976   56.495  -43.791   44.145  -64.052   37.773
 -51.454   48.374  -53.226   52.326  -59.476   57.251  -37.938   42.718
 -49.587   48.482  -57.990   43.633  -43.731   45.898  -37.770   42.795
 -60.856   58.447  -54.274   51.101  -33.870   41.747  -62.594   33.148
 -51.454   48.374  -59.476   57.251  -59.476   57.251  -37.938   42.718
 -49.587   48.482  -34.610   41.885  -42.699   44.635  -37.770   42.795
 -60.856   58.447  -53.683   44.447  -31.530   40.233  -37.480   42.725
 -51.454   48.374  -52.677   50.411  -52.594   49.955  -37.938   42.718
 -49.587   48.482  -53.683   44.447  -53.529   50.161  -37.770   42.795
 -59.722   57.325  -59.145   56.949  -42.663   43.001  -37.770   42.795
 -49.587   48.482  -47.798   47.271  -48.513   47.896  -37.938   42.718
 -59.722   57.325  -48.318   47.572  -65.751   41.257  -37.770   42.795
 -49.587   48.482  -37.219   40.661  -43.791   44.145  -37.770   42.795
 -59.722   57.325  -60.388   42.926  -59.476   57.251  -37.938   42.718
 -49.587   48.482  -58.986   57.101  -65.751   41.257  -37.770   42.795
 -51.370   51.281  -52.929   42.506  -42.872   44.318  -37.770   42.795
 -49.587   48.482  -52.761   50.867  -54.880   44.743  -37.938   42.718
 -51.370   51.281  -59.476   57.251  -51.984   43.082  -37.770   42.795
 -49.587   48.482  -27.758   40.431  -42.872   44.318  -37.770   42.795
 -51.370   51.281  -52.636   50.183  -51.816   43.003  -37.938   42.718
 -49.587   48.482  -47.260   46.520  -48.300   47.348  -37.770   42.795
 -59.722   57.325  -44.855   42.771  -40.405   43.293  -37.770   42.795
 -36.818   43.621  -49.897   48.221  -48.259   45.002  -37.938   42.718
 -59.722   57.325  -54.262   53.590  -65.828   41.057  -37.770   42.795
 -41.996   41.017  -45.000   42.878  -47.247   46.298  -37.770   42.795
 -59.722   57.325  -59.476   57.251  -68.176   40.032  -37.938   42.718
 -60.856   58.447  -52.976   52.009  -43.636   44.248  -37.770   42.795
 -59.722   57.325  -45.000   42.243  -59.476   57.251  -37.770   42.795
 -60.856   58.447  -59.476   57.251  -68.362   40.067  -37.938   42.718
 -59.722   57.325  -59.476   57.251  -43.791   44.145  -37.770   42.795
 -60.856   58.447  -59.814   43.176  -47.967   45.249  -37.359   42.579
 -59.722   57.325  -59.476   57.251  -48.825   47.643  -37.938   42.718
 -60.503   58.149  -56.488   55.257  -43.094   43.138  -37.770   42.795
 -59.722   57.325  -59.476   57.251  -49.537   48.031  -37.648   42.650
 -37.226   41.841  -59.476   57.251  -65.828   41.057  -37.770   42.795
 -59.722   57.325  -59.476   57.251  -43.246   43.040  -37.770   42.795
 -37.891   41.550  -56.260   55.176  -51.984   43.082  -37.648   42.650
 -59.722   57.325  -28.681   39.776  -50.898   42.962  -62.761   32.462
 -41.972   41.225  -59.476   57.251  -43.246   43.040  -37.770   42.795
 -59.722   57.325  -59.476   57.251  -47.386   45.956  -37.770   42.795
 -54.747   53.990  -54.274   51.101  -47.400   46.178  -37.601   42.871
 -59.722   57.325  -52.976   52.009  -43.246   43.040  -44.105   43.722
 -37.548   40.524  -47.937   46.925  -52.153   43.160  -37.770   42.795
 -54.584   54.133  -54.530   53.904  -59.476   57.251  -62.594   33.148
 -59.722   57.325  -54.274   51.101  -43.387   43.155  -37.770   42.795
 -56.098   55.322  -59.476   57.251  -52.493   43.315  -37.770   42.795
 -59.722   57.325  -59.476   57.251  -48.649   47.545  -37.938   42.718
 -60.856   58.447  -48.318   47.572  -43.480   44.350  -37.770   42.795
 -59.722   57.325  -42.786   43.333  -52.400   49.867  -37.770   42.795
 -38.738   40.393  -59.476   57.251  -52.414   43.682  -37.938   42.718
 -60.856   58.447  -53.004   51.184  -43.480   44.350  -37.770   42.795
 -59.722   57.325  -59.476   57.251  -59.476   57.251  -37.648   42.650
 -60.856   58.447  -59.476   57.251  -70.401   39.787  -37.938   42.718
 -59.722   57.325  -59.145   56.949  -42.872   44.318  -44.105   43.722
 -60.856   58.447  -53.226   52.326  -59.476   57.251  -37.359   42.579
 -59.722   57.325  -56.260   55.176  -59.476   57.251  -37.770   42.795
 -60.856   58.447  -44.511   46.914  -43.791   44.145  -37.770   42.795
 -57.871   55.733  -52.636   50.183  -50.598   48.370  -37.359   42.579
 -60.856   58.447  -57.788   56.111  -51.648   42.925  -37.310   42.801
 -58.419   56.721  -52.153   43.160  -43.791   44.145  -37.770   42.795
 -60.856   58.447  -48.144   47.472  -59.476   57.251  -37.770   42.795
 -59.722   57.325  -59.605   43.532  -59.476   57.251  -37.310   42.801
 -60.856   58.447  -54.262   53.590  -43.791   44.145  -37.770   42.795
 -59.722   57.325  -48.300   47.348  -49.024   47.966  -37.770   42.795
 -60.856   58.447  -52.976   52.009  -52.414   43.682  -37.310   42.801
 -59.722   57.325  -48.300   47.348  -37.328   40.811  -37.770   42.795
 -60.856   58.447  -53.529   50.161  -50.261   48.410  -37.770   42.795
 -59.722   57.325  -53.870   50.931  -67.926   40.197  -63.030   32.864
 -60.856   58.447  -44.350   46.800  -35.755   40.052  -37.770   42.795
 -59.722   57.325  -56.034   55.094  -51.561   49.054  -37.359   42.579
 -60.856   58.447  -56.488   55.257  -47.954   47.148  -56.944   33.637
 -59.722   57.325  -59.476   57.251  -32.673   41.542  -37.770   42.795
 -60.856   58.447  -44.350   46.800  -59.476   57.251  -37.359   42.579
 -59.722   57.325  -45.748   43.834  -43.680   43.169  -37.938   42.718
 -60.856   58.447  -55.300   54.616  -32.881   41.886  -37.770   42.795
 -59.722   57.325  -44.350   46.800  -48.126   47.248  -37.770   42.795
 -59.476   57.251  -45.597   43.729  -43.680   43.169  -37.310   42.801
 -59.722   57.325  -57.871   55.733  -35.117   39.683  -37.770   42.795
 -59.722   57.325  -57.246   55.726  -43.094   43.138  -37.359   42.579
 -59.722   57.325  -60.489   42.743  -43.680   43.169  -37.310   42.801
 -59.722   57.325  -59.722   57.325  -43.636   44.248  -37.770   42.795
 -59.722   57.325  -59.476   57.251  -42.955   43.022  -37.770   42.795
 -59.722   57.325  -60.388   42.926  -43.680   43.169  -37.770   42.795
 -59.722   57.325  -59.722   57.325  -42.771   43.549  -37.770   42.795
 -55.013   53.473  -47.260   46.520  -42.955   43.022  -37.770   42.795
 -59.722   57.325  -57.879   43.803  -43.680   43.169  -64.534   37.475
 -60.856   58.447  -52.804   51.096  -43.068   43.568  -37.770   42.795
 -59.722   57.325  -59.476   57.251  -43.094   43.138  -37.770   42.795
 -47.508   43.311  -59.814   43.176  -43.680   43.169  -62.331   33.462
 -60.856   58.447  -57.246   55.726  -33.448   42.102  -37.770   42.795
 -59.722   57.325  -54.692   53.761  -42.955   43.022  -37.601   42.871
 -37.439   40.961  -36.849   42.802  -43.680   43.169  -37.140   42.876
 -60.856   58.447  -57.246   55.726  -42.442   43.960  -37.770   42.795
 -59.722   57.325  -54.262   53.590  -42.955   43.022  -37.359   42.579
 -60.856   58.447  -43.946   44.042  -43.680   43.169  -37.310   42.801
 -59.722   57.325  -59.476   57.251  -42.300   43.839  -37.770   42.795
 -57.871   55.733  -58.902   56.874  -43.094   43.138  -37.648   42.650
 -59.722   57.325  -43.791   44.145  -43.680   43.169  -37.310   42.801
 -57.334   55.349  -59.476   57.251  -43.480   44.350  -37.770   42.795
 -59.722   57.325  -44.350   46.800  -43.094   43.138  -37.648   42.650
 -37.823   40.021  -37.528   42.504  -43.680   43.169  -37.310   42.801
 -59.722   57.325  -59.476   57.251  -43.791   44.145  -37.770   42.795
 -60.249   58.077  -44.520   46.248  -43.094   43.138  -37.359   42.579
 -59.722   57.325  -33.190   39.515  -43.680   43.169  -37.310   42.801
 -60.600   58.375  -59.476   57.251  -43.030   44.218  -37.770   42.795
 -59.722   57.325  -53.529   50.161  -42.955   43.022  -37.770   42.795
 -58.339   56.494  -34.777   39.802  -43.680   43.169  -53.339   41.682
 -59.722   57.325  -45.296   43.518  -43.018   44.436  -37.770   42.795
 -41.375   39.666  -50.313   43.068  -41.788   42.920  -37.359   42.579
 -60.856   58.447  -59.476   57.251  -43.680   43.169  -37.310   42.801
 -59.722   57.325  -48.318   47.572  -43.480   44.350  -37.770   42.795
 -60.856   58.447  -43.939   44.259  -43.094   43.138  -37.359   42.579
 -59.722   57.325  -59.476   57.251  -59.476   57.251  -37.310   42.801
 -60.856   58.447  -48.493   47.671  -43.480   44.350  -37.770   42.795
 -59.722   57.325  -44.388   44.597  -42.955   43.022  -37.359   42.579
 -60.856   58.447  -54.747   53.990  -51.749   49.144  -37.310   42.801
 -59.722   57.325  -56.716   55.338  -34.914   41.367  -37.770   42.795
 -59.722   57.325  -44.388   44.597  -42.955   43.022  -44.242   44.267
 -59.722   57.325  -57.015   55.646  -59.476   57.251  -37.310   42.801
 -56.898   43.254  -57.015   55.646  -34.874   40.977  -37.770   42.795
 -60.503   58.149  -43.926   44.695  -43.094   43.138  -37.648   42.650
 -59.722   57.325  -59.476   57.251  -53.155   44.217  -37.310   42.801
 -41.102   42.511  -48.318   47.572  -36.795   40.049  -44.105   43.722
 -60.856   58.447  -59.476   57.251  -42.955   43.022  -65.412   36.468
 -59.722   57.325  -47.400   46.178  -49.690   47.901  -37.938   42.718
 -60.856   58.447  -43.946   44.042  -43.791   44.145  -37.770   42.795
 -59.722   57.325  -59.476   57.251  -42.955   43.022  -37.601   42.871
 -60.856   58.447  -47.442   46.845  -52.414   43.682  -37.938   42.718
 -59.722   57.325  -43.946   44.042  -43.791   44.145  -37.770   42.795
 -59.722   57.325  -59.476   57.251  -43.246   43.040  -37.310   42.801
 -59.722   57.325  -54.802   54.218  -47.386   45.956  -37.938   42.718
 -59.722   57.325  -45.748   43.834  -43.791   44.145  -53.106   43.993
 -59.722   57.325  -59.476   57.251  -42.955   43.022  -62.761   32.462
 -59.722   57.325  -48.318   47.572  -59.476   57.251  -37.938   42.718
 -59.722   57.325  -45.748   43.834  -43.791   44.145  -44.105   43.722
 -59.722   57.325  -59.231   57.176  -42.955   43.022  -62.503   32.774
 -59.722   57.325  -55.300   54.616  -51.859   43.224  -37.770   42.795
 -51.497   50.919  -45.748   43.834  -43.791   44.145  -70.544   34.390
 -59.722   57.325  -59.476   57.251  -42.955   43.022  -37.310   42.801
 -51.497   50.919  -59.476   57.251  -52.414   43.682  -37.770   42.795
 -59.722   57.325  -45.748   43.834  -36.359   40.022  -44.252   43.834
 -51.497   50.919  -58.986   57.101  -42.955   43.022  -37.310   42.801
 -59.722   57.325  -59.476   57.251  -47.837   45.592  -37.938   42.718
 -59.476   57.251  -45.748   43.834  -35.240   38.844  -37.528   42.504
 -59.722   57.325  -58.743   57.025  -42.955   43.022  -37.310   42.801
 -41.392   40.404  -55.360   54.844  -52.414   43.682  -37.938   42.718
 -59.145   56.949  -44.694   44.601  -36.795   40.049  -37.770   42.795
 -59.722   57.325  -59.476   57.251  -42.955   43.022  -37.310   42.801
 -41.392   40.404  -54.530   53.904  -43.539   43.056  -37.938   42.718
 -59.145   56.949  -44.694   44.601  -41.242   40.486  -37.770   42.795
 -59.722   57.325  -59.476   57.251  -43.246   43.040  -37.310   42.801
 -54.541   42.774  -48.278   45.222  -43.680   43.169  -37.938   42.718
 -59.145   56.949  -44.388   44.597  -36.359   40.022  -37.770   42.795
 -53.974   50.559  -59.476   57.251  -43.246   43.040  -37.601   42.871
 -38.016   38.797  -59.476   57.251  -43.539   43.056  -37.601   42.871
 -59.145   56.949  -43.946   44.042  -36.795   40.049  -37.770   42.795
 -53.974   50.559  -59.476   57.251  -43.246   43.040  -37.938   42.718
 -47.999   43.813  -59.231   57.176  -43.680   43.169  -37.310   42.801
 -59.145   56.949  -43.946   44.042  -34.261   42.014  -37.770   42.795
 -47.999   43.813  -59.476   57.251  -43.246   43.040  -37.310   42.801
 -59.145   56.949  -59.476   57.251  -49.243   42.901  -37.310   42.801
 -54.174   50.643  -43.946   44.042  -34.305   42.406  -37.770   42.795
 -47.999   43.813  -59.476   57.251  -43.246   43.040  -44.242   44.267
 -59.145   56.949  -54.210   53.361  -59.476   57.251  -37.310   42.801
 -55.446   53.640  -36.437   41.376  -43.480   44.350  -37.770   42.795
 -49.769   48.577  -59.476   57.251  -43.246   43.040  -37.359   42.579
 -51.497   50.919  -48.782   44.063  -59.476   57.251  -37.310   42.801
 -49.587   48.482  -34.502   41.722  -43.322   44.452  -37.770   42.795
 -51.497   50.919  -59.476   57.251  -43.246   43.040  -37.359   42.579
 -59.476   57.251  -59.476   57.251  -43.680   43.169  -37.310   42.801
 -59.145   56.949  -35.867   43.013  -43.791   44.145  -37.770   42.795
 -59.722   57.325  -59.476   57.251  -43.246   43.040  -37.359   42.579
 -59.145   56.949  -45.901   43.938  -43.680   43.169  -37.310   42.801
 -59.722   57.325  -36.279   43.246  -43.791   44.145  -37.770   42.795
 -59.476   57.251  -56.260   55.176  -43.246   43.040  -37.770   42.795
 -59.722   57.325  -45.901   43.938  -43.680   43.169  -37.310   42.801
 -44.445   41.610  -34.831   42.208  -43.791   44.145  -37.770   42.795
 -60.856   58.447  -45.748   43.834  -43.246   43.040  -37.648   42.650
 -59.722   57.325  -45.901   43.938  -43.680   43.169  -37.310   42.801
 -54.951   43.750  -44.093   44.155  -43.791   44.145  -37.770   42.795
 -58.101   56.417  -45.597   43.729  -43.246   43.040  -37.359   42.579
 -59.722   57.325  -45.901   43.938  -43.680   43.169  -37.310   42.801
 -57.339   39.273  -43.055   43.784  -43.791   44.145  -37.770   42.795
 -54.915   54.675  -45.597   43.729  -43.246   43.040  -37.359   42.579
 -59.722   57.325  -45.901   43.938  -59.476   57.251  -37.310   42.801
 -34.363   40.148  -42.615   43.646  -43.791   44.145  -37.770   42.795
 -58.976   56.495  -45.748   43.834  -43.246   43.040  -37.770   42.795
 -59.722   57.325  -45.901   43.938  -49.690   47.901  -37.310   42.801
 -53.632   44.222  -37.577   42.283  -43.791   44.145  -37.770   42.795
 -54.692   53.761  -45.597   43.729  -43.246   43.040  -37.359   42.579
 -59.722   57.325  -45.901   43.938  -59.476   57.251  -37.310   42.801
 -37.604   40.891  -43.932   44.477  -43.791   44.145  -37.770   42.795
 -60.856   58.447  -45.597   43.729  -43.246   43.040  -37.770   42.795
 -59.722   57.325  -45.901   43.938  -48.979   43.157  -37.310   42.801
 -32.778   40.264  -44.082   44.590  -34.152   41.850  -37.770   42.795
 -60.856   58.447  -45.748   43.834  -43.246   43.040  -37.770   42.795
 -59.722   57.325  -45.901   43.938  -48.649   47.545  -37.310   42.801
 -38.779   41.536  -44.388   44.597  -34.370   42.178  -37.770   42.795
 -60.856   58.447  -45.748   43.834  -43.246   43.040  -37.770   42.795
 -59.722   57.325  -45.901   43.938  -51.648   42.925  -37.310   42.801
 -38.243   41.982  -43.946   44.042  -33.448   42.102  -37.770   42.795
 -55.360   54.844  -45.748   43.834  -43.246   43.040  -37.770   42.795
 -59.722   57.325  -45.901   43.938  -59.476   57.251  -37.310   42.801
 -53.547   43.173  -44.388   44.597  -33.448   42.102  -37.770   42.795
 -60.856   58.447  -45.597   43.729  -43.246   43.040  -37.770   42.795
 -59.722   57.325  -45.901   43.938  -49.382   48.160  -37.770   42.795
 -29.123   39.868  -44.388   44.597  -33.448   42.102  -37.770   42.795
 -60.856   58.447  -45.143   42.348  -43.246   43.040  -37.359   42.579
 -59.722   57.325  -45.901   43.938  -47.247   46.298  -37.770   42.795
 -47.999   43.813  -44.694   44.601  -34.705   42.662  -37.770   42.795
 -60.856   58.447  -45.748   43.834  -43.246   43.040  -62.770   33.179
 -59.722   57.325  -59.476   57.251  -51.859   43.224  -37.938   42.718
 -47.999   43.813  -44.694   44.601  -33.625   42.039  -37.770   42.795
 -59.722   57.325  -45.748   43.834  -43.246   43.040  -37.310   42.801
 -59.722   57.325  -59.476   57.251  -59.476   57.251  -37.938   42.718
 -47.999   43.813  -36.208   42.269  -35.401   43.000  -37.770   42.795
 -59.722   57.325  -45.748   43.834  -43.246   43.040  -63.870   33.918
 -59.722   57.325  -59.476   57.251  -43.680   43.169  -37.938   42.718
 -47.999   43.813  -35.868   41.805  -34.881   42.595  -37.770   42.795
 -59.722   57.325  -45.748   43.834  -43.246   43.040  -37.310   42.801
 -59.722   57.325  -54.802   54.218  -43.680   43.169  -37.601   42.871
 -30.458   40.128  -37.689   37.614  -35.109   42.912  -37.770   42.795
 -59.722   57.325  -45.597   43.729  -43.246   43.040  -37.480   42.725
 -59.722   57.325  -55.079   54.532  -43.680   43.169  -37.310   42.801
 -30.458   40.128  -43.946   44.042  -35.401   43.000  -37.770   42.795
 -59.722   57.325  -45.597   43.729  -42.955   43.022  -37.601   42.871
 -59.722   57.325  -54.530   53.904  -43.680   43.169  -37.310   42.801
 -29.928   41.128  -43.946   44.042  -34.768   42.435  -37.770   42.795
 -59.722   57.325  -45.748   43.834  -43.246   43.040  -37.310   42.801
 -59.722   57.325  -55.079   54.532  -43.680   43.169  -37.310   42.801
 -29.757   39.493  -43.946   44.042  -33.733   42.206  -37.770   42.795
 -54.692   53.761  -45.446   43.624  -43.094   43.138  -37.648   42.650
 -59.722   57.325  -59.476   57.251  -43.680   43.169  -37.310   42.801
 -57.015   55.646  -43.946   44.042  -33.164   41.995  -37.770   42.795
 -59.722   57.325  -45.446   43.624  -42.955   43.022  -37.359   42.579
 -54.853   53.617  -55.808   55.011  -43.680   43.169  -37.310   42.801
 -59.722   57.325  -43.946   44.042  -34.994   42.754  -37.770   42.795
 -59.722   57.325  -45.446   43.624  -42.955   43.022  -37.359   42.579
 -59.722   57.325  -54.210   53.361  -43.680   43.169  -37.310   42.801
 -42.647   43.215  -37.455   37.881  -34.152   41.850  -37.770   42.795
 -59.722   57.325  -45.446   43.624  -43.094   43.138  -37.480   42.725
 -59.722   57.325  -59.476   57.251  -43.680   43.169  -37.310   42.801
 -59.722   57.325  -37.455   37.881  -34.768   42.435  -37.770   42.795
 -59.722   57.325  -45.446   43.624  -43.094   43.138  -37.480   42.725
 -59.722   57.325  -54.530   53.904  -43.680   43.169  -65.412   36.468
 -59.722   57.325  -37.455   37.881  -43.246   43.040  -37.770   42.795
 -60.856   58.447  -45.446   43.624  -43.680   43.169  -37.480   42.725
 -51.370   51.281  -46.209   44.145  -40.446   41.101  -62.594   33.148
 -60.856   58.447  -40.446   41.101  -43.246   43.040  -37.770   42.795
 -59.722   57.325  -45.748   43.834  -43.680   43.169  -37.310   42.801
 -60.856   58.447  -45.901   43.938  -41.330   40.818  -69.555   35.602
 -59.722   57.325  -37.528   37.670  -43.246   43.040  -37.770   42.795
 -60.856   58.447  -45.748   43.834  -43.680   43.169  -37.480   42.725
 -59.722   57.325  -46.209   44.145  -43.791   44.145  -62.375   33.290
 -58.179   56.644  -37.615   37.823  -43.246   43.040  -37.770   42.795
 -59.722   57.325  -45.748   43.834  -43.680   43.169  -37.480   42.725
 -54.694   54.590  -45.901   43.938  -75.197   34.749  -62.286   32.915
 -54.224   50.872  -36.797   43.025  -43.246   43.040  -37.770   42.795
 -36.896   38.268  -45.748   43.834  -43.776   44.580  -37.480   42.725
 -59.565   57.477  -59.476   57.251  -43.784   44.363  -62.243   33.087
 -51.370   51.281  -38.031   42.277  -42.955   43.022  -37.770   42.795
 -34.980   41.140  -45.748   43.834  -43.932   44.477  -37.480   42.725
 -59.722   57.325  -59.476   57.251  -43.030   44.218  -63.247   32.722
 -59.722   57.325  -44.694   44.601  -42.955   43.022  -37.770   42.795
 -59.722   57.325  -45.748   43.834  -43.680   43.169  -37.480   42.725
 -51.370   51.281  -59.476   57.251  -43.784   44.363  -64.534   37.475
 -49.587   48.482  -44.694   44.601  -43.387   43.155  -37.770   42.795
 -59.722   57.325  -45.748   43.834  -43.680   43.169  -37.770   42.795
 -51.370   51.281  -45.901   43.938  -75.197   34.749  -62.286   32.915
 -47.999   43.813  -43.946   44.042  -43.246   43.040  -44.105   43.722
 -57.871   55.733  -45.748   43.834  -43.680   43.169  -37.359   42.579
 -59.722   57.325  -45.901   43.938  -75.197   34.749  -63.463   32.578
 -48.138   43.691  -43.946   44.042  -43.246   43.040  -37.770   42.795
 -59.722   57.325  -45.748   43.834  -43.680   43.169  -37.480   42.725
 -59.722   57.325  -45.901   43.938  -42.080   42.950  -62.936   32.491
 -48.138   43.691  -43.946   44.042  -43.246   43.040  -44.252   43.834
 -59.722   57.325  -45.748   43.834  -43.680   43.169  -37.480   42.725
 -59.722   57.325  -45.901   43.938  -43.680   43.169  -64.534   37.475
 -48.138   43.691  -43.946   44.042  -43.387   43.155  -44.105   43.722
 -59.722   57.325  -45.748   43.834  -43.680   43.169  -37.480   42.725
 -59.722   57.325  -45.901   43.938  -43.680   43.169  -62.594   33.148
 -48.138   43.691  -43.946   44.042  -43.387   43.155  -37.770   42.795
 -59.722   57.325  -45.748   43.834  -43.680   43.169  -37.480   42.725
 -59.722   57.325  -59.476   57.251  -43.680   43.169  -64.232   37.811
 -42.178   43.502  -43.946   44.042  -43.387   43.155  -37.480   42.725
 -59.722   57.325  -45.748   43.834  -43.680   43.169  -37.480   42.725
 -59.722   57.325  -55.808   55.011  -43.680   43.169  -62.286   32.915
 -47.128   44.318  -43.946   44.042  -43.387   43.155  -37.817   42.574
 -59.722   57.325  -45.748   43.834  -43.680   43.169  -37.480   42.725
 -59.722   57.325  -59.476   57.251  -43.680   43.169  -62.331   33.462
 -47.272   44.199  -43.946   44.042  -43.387   43.155  -37.817   42.574
 -59.722   57.325  -45.748   43.834  -43.680   43.169  -37.480   42.725
 -51.370   51.281  -59.476   57.251  -43.680   43.169  -61.842   33.914
 -42.178   43.502  -37.864   42.353  -43.387   43.155  -37.817   42.574
 -59.722   57.325  -45.748   43.834  -43.680   43.169  -37.310   42.801
 -51.497   50.919  -56.784   55.566  -43.680   43.169  -62.286   32.915
 -33.730   41.183  -37.864   42.353  -43.387   43.155  -37.817   42.574
 -59.722   57.325  -45.748   43.834  -43.680   43.169  -37.310   42.801
 -54.374   50.727  -59.231   57.176  -43.680   43.169  -62.419   33.118
 -33.498   40.441  -37.911   42.133  -43.246   43.040  -44.105   43.722
 -52.326   50.461  -45.748   43.834  -43.680   43.169  -37.310   42.801
 -54.224   50.872  -59.476   57.251  -43.680   43.169  -62.813   33.007
 -30.012   40.044  -37.911   42.133  -43.246   43.040  -44.105   43.722
 -59.722   57.325  -45.748   43.834  -43.680   43.169  -37.310   42.801
 -59.722   57.325  -59.476   57.251  -43.680   43.169  -69.555   35.602
 -46.982   44.436  -37.911   42.133  -75.197   34.749  -44.105   43.722
 -59.722   57.325  -45.748   43.834  -43.680   43.169  -37.310   42.801
 -59.722   57.325  -59.476   57.251  -43.680   43.169  -37.310   42.801
 -47.575   44.177  -38.317   42.343  -43.094   43.138  -44.252   43.834
 -59.722   57.325  -45.748   43.834  -43.932   44.477  -37.480   42.725
 -59.722   57.325  -56.034   55.094  -43.680   43.169  -37.310   42.801
 -47.575   44.177  -37.911   42.133  -75.197   34.749  -44.105   43.722
 -59.722   57.325  -45.748   43.834  -43.680   43.169  -37.310   42.801
 -59.722   57.325  -59.476   57.251  -43.680   43.169  -37.310   42.801
 -47.272   44.199  -38.197   42.201  -43.387   43.155  -44.252   43.834
 -59.722   57.325  -45.748   43.834  -43.680   43.169  -37.480   42.725
 -59.722   57.325  -45.901   43.938  -43.680   43.169  -37.770   42.795
 -29.854   39.262  -38.197   42.201  -43.387   43.155  -44.105   43.722
 -59.722   57.325  -45.748   43.834  -43.680   43.169  -37.480   42.725
 -59.722   57.325  -45.901   43.938  -43.680   43.169  -37.310   42.801
 -46.982   44.436  -38.197   42.201  -43.246   43.040  -44.252   43.834
 -59.722   57.325  -45.748   43.834  -43.932   44.477  -37.480   42.725
 -59.722   57.325  -45.901   43.938  -43.680   43.169  -37.310   42.801
 -47.128   44.318  -38.197   42.201  -43.246   43.040  -44.105   43.722
 -59.476   57.251  -45.597   43.729  -43.680   43.169  -37.480   42.725
 -59.722   57.325  -45.901   43.938  -43.680   43.169  -37.310   42.801
 -49.587   48.482  -38.317   42.343  -42.955   43.022  -44.252   43.834
 -59.476   57.251  -45.748   43.834  -43.680   43.169  -37.480   42.725
 -59.476   57.251  -45.901   43.938  -43.680   43.169  -37.310   42.801
 -49.769   48.577  -36.453   43.173  -42.955   43.022  -44.252   43.834
 -59.476   57.251  -45.748   43.834  -43.680   43.169  -37.601   42.871
 -59.722   57.325  -45.901   43.938  -43.680   43.169  -37.310   42.801
 -49.769   48.577  -37.577   42.283  -42.955   43.022  -63.044   64.405
 -59.722   57.325  -45.748   43.834  -43.680   43.169  -37.601   42.871
 -59.722   57.325  -45.901   43.938  -43.680   43.169  -37.310   42.801
 -49.769   48.577  -38.197   42.201  -75.197   34.749  -63.044   64.405
 -59.722   57.325  -45.597   43.729  -43.680   43.169  -37.480   42.725
 -59.722   57.325  -45.901   43.938  -43.680   43.169  -37.310   42.801
 -49.587   48.482  -37.528   42.504  -74.959   35.115  -63.044   64.405
 -59.722   57.325  -45.748   43.834  -43.680   43.169  -37.938   42.718
 -59.722   57.325  -45.901   43.938  -43.680   43.169  -62.110   33.602
 -47.272   44.199  -38.317   42.343  -43.387   43.155  -63.044   64.405
 -59.476   57.251  -45.748   43.834  -43.680   43.169  -37.938   42.718
 -59.722   57.325  -45.901   43.938  -43.680   43.169  -37.770   42.795
 -47.272   44.199  -25.134   40.417  -42.955   43.022  -63.044   64.405
 -59.476   57.251  -45.748   43.834  -43.680   43.169  -37.310   42.801
 -59.722   57.325  -45.901   43.938  -43.680   43.169  -37.938   42.718
 -47.431   44.297  -39.422   41.229  -42.955   43.022  -63.044   64.405
 -59.476   57.251  -45.748   43.834  -43.680   43.169  -37.310   42.801
 -59.722   57.325  -45.901   43.938  -43.680   43.169  -37.310   42.801
 -47.128   44.318  -39.305   41.092  -43.246   43.040  -63.044   64.405
 -59.476   57.251  -45.748   43.834  -43.680   43.169  -37.938   42.718
 -59.722   57.325  -45.901   43.938  -43.680   43.169  -37.310   42.801
 -47.128   44.318  -43.946   44.042  -75.197   34.749  -63.044   64.405
 -59.476   57.251  -45.748   43.834  -43.680   43.169  -71.040   34.648
 -59.722   57.325  -45.901   43.938  -43.680   43.169  -37.631   43.460
 -46.982   44.436  -59.814   43.176  -75.197   34.749  -63.044   64.405
 -59.476   57.251  -45.748   43.834  -43.680   43.169  -53.849   41.891
 -59.722   57.325  -44.388   44.597  -42.080   42.950  -37.631   43.460
 -36.268   41.445  -44.247   44.050  -41.654   42.796  -63.044   64.405
 -59.476   57.251  -45.748   43.834  -43.680   43.169  -37.938   42.718
 -59.722   57.325  -44.237   44.485  -43.680   43.169  -37.631   43.460
 -36.379   41.599  -43.932   44.477  -42.955   43.022  -63.044   64.405
 -59.476   57.251  -45.748   43.834  -43.680   43.169  -44.545   44.273
 -59.476   57.251  -46.054   44.042  -43.680   43.169  -37.631   43.460
 -41.745   43.351  -44.247   44.050  -42.955   43.022  -63.044   64.405
 -59.476   57.251  -45.748   43.834  -43.680   43.169  -44.545   44.273
 -53.527   52.871  -46.054   44.042  -43.680   43.169  -37.631   43.460
 -41.609   43.227  -59.814   43.176  -42.955   43.022  -63.044   64.405
 -59.476   57.251  -45.748   43.834  -43.680   43.169  -44.545   44.273
 -53.527   52.871  -46.054   44.042  -43.680   43.169  -42.475   43.527
 -37.560   41.696  -59.917   42.996  -42.955   43.022  -63.044   64.405
 -52.481   50.323  -45.748   43.834  -43.680   43.169  -44.545   44.273
 -53.527   52.871  -46.054   44.042  -43.246   43.040  -37.631   43.460
 -47.877   44.153  -45.284   42.242  -51.757   41.982  -63.044   64.405
 -52.286   50.234  -45.748   43.834  -43.680   43.169  -35.986   43.167
 -53.527   52.871  -46.054   44.042  -43.680   43.169  -44.545   44.273
 -44.853   43.198  -46.054   44.042  -42.955   43.022  -63.044   64.405
 -52.286   50.234  -45.748   43.834  -43.680   43.169  -37.631   43.460
 -53.527   52.871  -46.054   44.042  -43.680   43.169  -44.696   44.383
 -44.706   43.304  -46.054   44.042  -42.955   43.022  -63.044   64.405
 -52.481   50.323  -45.748   43.834  -43.680   43.169  -37.631   43.460
 -53.527   52.871  -46.054   44.042  -43.680   43.169  -44.545   44.273
 -41.340   42.978  -46.054   44.042  -42.955   43.022  -63.044   64.405
 -52.481   50.323  -45.748   43.834  -43.680   43.169  -37.631   43.460
 -53.527   52.871  -46.054   44.042  -43.176   44.335  -44.545   44.273
 -47.575   44.177  -46.054   44.042  -42.955   43.022  -63.044   64.405
 -52.481   50.323  -45.748   43.834  -43.680   43.169  -37.802   43.382
 -53.527   52.871  -46.054   44.042  -43.680   43.169  -44.545   44.273
 -47.575   44.177  -46.054   44.042  -42.955   43.022  -63.044   64.405
 -52.481   50.323  -45.748   43.834  -43.932   44.477  -37.802   43.382
 -53.527   52.871  -46.054   44.042  -75.020   34.730  -44.545   44.273
 -47.272   44.199  -46.054   44.042  -43.246   43.040  -63.044   64.405
 -52.481   50.323  -45.748   43.834  -43.680   43.169  -37.631   43.460
 -53.527   52.871  -46.054   44.042  -42.216   43.071  -44.545   44.273
 -47.128   44.318  -46.054   44.042  -43.387   43.155  -63.044   64.405
 -52.481   50.323  -45.748   43.834  -43.680   43.169  -37.631   43.460
 -53.527   52.871  -46.054   44.042  -42.080   42.950  -44.545   44.273
 -47.575   44.177  -46.054   44.042  -43.387   43.155  -63.044   64.405
 -48.138   43.691  -45.748   43.834  -52.586   43.761  -44.545   44.273
 -53.527   52.871  -46.054   44.042  -75.197   34.749  -44.545   44.273
 -47.431   44.297  -46.054   44.042  -43.387   43.155  -63.044   64.405
 -47.999   43.813  -45.748   43.834  -43.932   44.477  -44.696   44.383
 -53.527   52.871  -46.054   44.042  -75.197   34.749  -37.359   42.579
 -47.272   44.199  -46.054   44.042  -43.246   43.040  -63.044   64.405
 -52.286   50.234  -59.814   43.176  -56.757   44.440  -44.545   44.273
 -59.476   57.251  -46.054   44.042  -43.094   43.138  -37.359   42.579
 -47.272   44.199  -46.054   44.042  -43.246   43.040  -63.044   64.405
 -52.286   50.234  -45.748   43.834  -43.932   44.477  -44.545   44.273
 -59.476   57.251  -44.237   44.485  -42.955   43.022  -37.359   42.579
 -40.013   42.899  -46.054   44.042  -43.246   43.040  -63.044   64.405
 -52.286   50.234  -60.101   43.052  -44.852   43.412  -37.770   42.795
 -59.476   57.251  -46.054   44.042  -43.094   43.138  -44.545   44.273
 -38.007   41.695  -46.054   44.042  -43.387   43.155  -63.044   64.405
 -52.286   50.234  -45.748   43.834  -43.680   43.169  -37.802   43.382
 -59.476   57.251  -46.054   44.042  -42.955   43.022  -44.545   44.273
 -41.834   40.157  -46.054   44.042  -43.387   43.155  -63.044   64.405
 -52.286   50.234  -45.748   43.834  -43.680   43.169  -44.545   44.273
 -59.476   57.251  -46.054   44.042  -42.955   43.022  -44.545   44.273
 -47.128   44.318  -46.054   44.042  -43.246   43.040  -63.044   64.405
 -52.286   50.234  -45.748   43.834  -43.680   43.169  -37.631   43.460
 -59.476   57.251  -44.237   44.485  -43.246   43.040  -44.545   44.273
 -47.128   44.318  -46.054   44.042  -43.094   43.138  -63.044   64.405
 -50.505   48.956  -45.748   43.834  -43.680   43.169  -37.310   42.801
 -59.476   57.251  -46.054   44.042  -43.387   43.155  -44.545   44.273
 -47.128   44.318  -46.054   44.042  -42.955   43.022  -63.044   64.405
 -51.669   49.736  -45.597   43.729  -43.680   43.169  -37.480   42.725
 -59.476   57.251  -46.054   44.042  -42.955   43.022  -44.545   44.273
 -47.128   44.318  -46.054   44.042  -42.955   43.022  -63.044   64.405
 -51.669   49.736  -45.597   43.729  -43.680   43.169  -37.310   42.801
 -59.476   57.251  -46.054   44.042  -43.480   44.350  -44.545   44.273
 -47.128   44.318  -46.054   44.042  -42.955   43.022  -63.044   64.405
 -51.669   49.736  -45.597   43.729  -43.680   43.169  -37.310   42.801
 -59.476   57.251  -46.054   44.042  -43.680   43.169  -44.545   44.273
 -41.688   40.240  -46.054   44.042  -42.955   43.022  -63.044   64.405
 -51.669   49.736  -60.101   43.052  -43.680   43.169  -37.310   42.801
 -59.476   57.251  -46.054   44.042  -43.680   43.169  -44.545   44.273
 -41.834   40.157  -46.054   44.042  -42.955   43.022  -63.044   64.405
 -51.669   49.736  -60.101   43.052  -43.680   43.169  -37.601   42.871
 -59.476   57.251  -46.054   44.042  -43.680   43.169  -44.545   44.273
 -41.688   40.240  -46.054   44.042  -42.955   43.022  -63.044   64.405
 -51.669   49.736  -45.748   43.834  -43.680   43.169  -37.310   42.801
 -49.587   48.482  -46.054   44.042  -43.680   43.169  -44.696   44.383
 -41.688   40.240  -46.054   44.042  -42.955   43.022  -63.044   64.405
 -50.691   49.049  -45.597   43.729  -43.680   43.169  -37.310   42.801
 -53.574   53.100  -46.054   44.042  -43.680   43.169  -37.770   42.795
 -41.834   40.157  -46.054   44.042  -42.955   43.022  -63.044   64.405
 -50.691   49.049  -45.597   43.729  -43.680   43.169  -37.601   42.871
 -49.587   48.482  -46.054   44.042  -43.680   43.169  -37.770   42.795
 -41.688   40.240  -46.054   44.042  -42.955   43.022  -63.044   64.405
 -50.505   48.956  -45.748   43.834  -43.680   43.169  -37.310   42.801
 -53.364   53.012  -46.054   44.042  -43.680   43.169  -37.648   42.650
 -41.609   43.227  -46.054   44.042  -42.955   43.022  -63.044   64.405
 -50.505   48.956  -59.814   43.176  -43.680   43.169  -37.310   42.801
 -59.476   57.251  -46.054   44.042  -43.680   43.169  -37.480   42.725
 -42.318   43.623  -46.054   44.042  -42.955   43.022  -63.044   64.405
 -50.505   48.956  -59.814   43.176  -43.680   43.169  -37.310   42.801
 -59.476   57.251  -46.054   44.042  -43.680   43.169  -37.938   42.718
 -47.272   44.199  -45.144   42.559  -42.955   43.022  -63.044   64.405
 -50.505   48.956  -45.877   43.078  -43.680   43.169  -37.310   42.801
 -59.476   57.251  -46.054   44.042  -43.680   43.169  -37.480   42.725
 -47.272   44.199  -46.054   44.042  -42.955   43.022  -63.044   64.405
 -50.505   48.956  -45.597   43.729  -43.680   43.169  -37.310   42.801
 -53.527   52.871  -46.054   44.042  -43.680   43.169  -37.938   42.718
 -47.128   44.318  -46.054   44.042  -42.955   43.022  -63.044   64.405
 -50.505   48.956  -45.597   43.729  -43.680   43.169  -70.439   33.994
 -53.527   52.871  -46.054   44.042  -43.680   43.169  -37.938   42.718
 -47.128   44.318  -46.054   44.042  -42.955   43.022  -63.044   64.405
 -50.505   48.956  -45.597   43.729  -43.680   43.169  -37.190   42.654
 -53.527   52.871  -46.054   44.042  -43.680   43.169  -37.770   42.795
 -47.128   44.318  -46.054   44.042  -42.955   43.022  -63.044   64.405
 -50.505   48.956  -45.597   43.729  -43.680   43.169  -37.310   42.801
 -53.527   52.871  -46.054   44.042  -43.680   43.169  -37.770   42.795
 -47.128   44.318  -45.748   43.834  -43.246   43.040  -63.044   64.405
 -50.505   48.956  -51.067   42.249  -43.680   43.169  -44.545   44.273
 -53.527   52.871  -46.054   44.042  -43.680   43.169  -37.770   42.795
 -47.128   44.318  -46.054   44.042  -43.246   43.040  -63.044   64.405
 -50.505   48.956  -45.597   43.729  -43.680   43.169  -37.310   42.801
 -59.476   57.251  -46.054   44.042  -75.197   34.749  -37.770   42.795
 -47.128   44.318  -46.054   44.042  -43.246   43.040  -63.044   64.405
 -50.505   48.956  -45.597   43.729  -43.680   43.169  -37.601   42.871
 -59.476   57.251  -46.054   44.042  -42.371   42.976  -37.770   42.795
 -47.128   44.318  -46.054   44.042  -43.387   43.155  -63.044   64.405
 -50.505   48.956  -45.597   43.729  -43.680   43.169  -37.310   42.801
 -59.722   57.325  -46.054   44.042  -75.227   34.557  -37.770   42.795
 -47.128   44.318  -43.939   44.259  -43.246   43.040  -63.044   64.405
 -50.505   48.956  -45.597   43.729  -43.680   43.169  -37.480   42.725
 -59.476   57.251  -46.054   44.042  -42.955   43.022  -37.770   42.795
 -42.318   43.623  -46.054   44.042  -43.094   43.138  -63.044   64.405
 -50.505   48.956  -45.597   43.729  -43.680   43.169  -70.571   35.164
 -59.476   57.251  -44.237   44.485  -43.094   43.138  -37.770   42.795
 -42.318   43.623  -60.101   43.052  -42.955   43.022  -63.044   64.405
 -50.505   48.956  -45.748   43.834  -43.680   43.169  -37.480   42.725
 -59.476   57.251  -46.054   44.042  -42.216   43.071  -37.770   42.795
 -42.318   43.623  -45.000   42.878  -42.955   43.022  -63.044   64.405
 -50.505   48.956  -45.748   43.834  -43.680   43.169  -37.310   42.801
 -59.476   57.251  -46.054   44.042  -42.955   43.022  -37.770   42.795
 -42.318   43.623  -45.440   43.195  -42.955   43.022  -63.044   64.405
 -50.505   48.956  -45.748   43.834  -43.680   43.169  -38.061   42.861
 -59.476   57.251  -54.530   53.904  -43.680   43.169  -37.310   42.801
 -42.318   43.623  -59.917   42.996  -42.955   43.022  -63.044   64.405
 -50.505   48.956  -45.748   43.834  -43.680   43.169  -38.061   42.861
 -59.476   57.251  -44.237   44.485  -43.680   43.169  -37.480   42.725
 -42.318   43.623  -59.917   42.996  -42.955   43.022  -63.044   64.405
 -50.505   48.956  -45.748   43.834  -43.680   43.169  -37.938   42.718
 -59.476   57.251  -53.736   52.959  -43.680   43.169  -37.480   42.725
 -42.318   43.623  -45.748   43.834  -42.955   43.022  -63.044   64.405
 -50.505   48.956  -45.748   43.834  -43.680   43.169  -44.545   44.273
 -59.476   57.251  -44.237   44.485  -43.094   43.138  -37.480   42.725
 -42.318   43.623  -45.597   43.729  -42.955   43.022  -63.044   64.405
 -50.505   48.956  -45.748   43.834  -43.680   43.169  -44.696   44.383
 -53.527   52.871  -45.461   44.708  -43.094   43.138  -37.480   42.725
 -42.318   43.623  -45.748   43.834  -75.197   34.749  -63.044   64.405
 -50.505   48.956  -45.748   43.834  -43.680   43.169  -37.310   42.801
 -53.527   52.871  -46.054   44.042  -43.094   43.138  -37.480   42.725
 -42.318   43.623  -45.597   43.729  -75.197   34.749  -63.044   64.405
 -50.505   48.956  -45.748   43.834  -43.680   43.169  -37.310   42.801
 -53.527   52.871  -46.054   44.042  -42.955   43.022  -37.480   42.725
 -42.318   43.623  -45.597   43.729  -75.049   34.538  -63.044   64.405
 -48.138   43.691  -45.748   43.834  -43.680   43.169  -37.310   42.801
 -53.527   52.871  -46.054   44.042  -43.094   43.138  -37.938   42.718
 -42.318   43.623  -45.748   43.834  -75.197   34.749  -63.044   64.405
 -49.769   48.577  -45.748   43.834  -43.680   43.169  -44.696   44.383
 -53.527   52.871  -46.054   44.042  -43.094   43.138  -37.648   42.650
 -41.609   43.227  -45.748   43.834  -75.197   34.749  -63.044   64.405
 -50.691   49.049  -45.597   43.729  -43.680   43.169  -37.310   42.801
 -53.527   52.871  -46.054   44.042  -43.094   43.138  -37.648   42.650
 -41.340   42.978  -45.748   43.834  -75.197   34.749  -63.044   64.405
 -50.691   49.049  -45.597   43.729  -43.680   43.169  -38.644   42.986
 -53.527   52.871  -46.054   44.042  -43.094   43.138  -37.648   42.650
 -42.318   43.623  -44.093   44.155  -75.197   34.749  -63.044   64.405
 -51.065   49.235  -45.597   43.729  -43.680   43.169  -37.431   42.947
 -53.527   52.871  -46.054   44.042  -43.094   43.138  -37.648   42.650
 -42.178   43.502  -46.054   44.042  -75.227   34.557  -63.044   64.405
 -50.691   49.049  -45.597   43.729  -43.680   43.169  -37.938   42.718
 -53.527   52.871  -46.054   44.042  -43.680   43.169  -37.938   42.718
 -42.318   43.623  -46.054   44.042  -75.197   34.749  -63.044   64.405
 -50.691   49.049  -45.597   43.729  -43.932   44.477  -37.310   42.801
 -53.527   52.871  -46.054   44.042  -43.823   43.283  -37.938   42.718
 -30.461   40.548  -46.054   44.042  -75.197   34.749  -63.044   64.405
 -50.691   49.049  -45.597   43.729  -43.680   43.169  -37.310   42.801
 -53.527   52.871  -46.054   44.042  -43.094   43.138  -38.061   42.861
 -41.688   40.240  -46.054   44.042  -75.197   34.749  -63.044   64.405
 -50.691   49.049  -45.597   43.729  -43.932   44.477  -37.938   42.718
 -53.527   52.871  -46.054   44.042  -43.094   43.138  -37.938   42.718
 -41.540   40.322  -46.054   44.042  -75.227   34.557  -63.044   64.405
 -50.691   49.049  -45.597   43.729  -43.932   44.477  -37.938   42.718
 -53.527   52.871  -46.054   44.042  -43.094   43.138  -63.044   64.405
 -47.272   44.199  -46.054   44.042  -75.197   34.749  -37.938   42.718
 -50.691   49.049  -45.597   43.729  -43.680   43.169  -37.480   42.725
 -53.527   52.871  -46.054   44.042  -43.094   43.138  -63.044   64.405
 -48.159   43.908  -46.054   44.042  -75.227   34.557  -63.915   33.742
 -50.691   49.049  -45.597   43.729  -43.539   43.056  -37.480   42.725
 -47.287   44.417  -46.054   44.042  -43.094   43.138  -63.044   64.405
 -47.877   44.153  -46.054   44.042  -75.197   34.749  -44.545   44.273
 -48.159   43.908  -45.597   43.729  -43.387   43.155  -37.648   42.650
 -47.431   44.297  -46.054   44.042  -43.094   43.138  -63.044   64.405
 -47.575   44.177  -46.054   44.042  -75.197   34.749  -44.696   44.383
 -48.159   43.908  -45.597   43.729  -43.387   43.155  -37.648   42.650
 -53.527   52.871  -46.054   44.042  -43.094   43.138  -63.044   64.405
 -47.877   44.153  -46.054   44.042  -75.197   34.749  -44.545   44.273
 -50.505   48.956  -45.597   43.729  -43.387   43.155  -37.648   42.650
 -53.527   52.871  -46.054   44.042  -42.955   43.022  -63.044   64.405
 -47.999   43.813  -46.054   44.042  -75.197   34.749  -44.545   44.273
 -50.505   48.956  -45.597   43.729  -43.387   43.155  -37.770   42.795
 -53.527   52.871  -46.054   44.042  -42.955   43.022  -63.044   64.405
 -47.999   43.813  -46.054   44.042  -75.197   34.749  -37.480   42.725
 -50.319   48.862  -45.597   43.729  -43.932   44.477  -37.770   42.795
 -53.527   52.871  -46.054   44.042  -42.955   43.022  -63.044   64.405
 -47.442   46.845  -46.054   44.042  -75.197   34.749  -61.373   37.183
 -50.319   48.862  -45.597   43.729  -43.932   44.477  -37.770   42.795
 -53.527   52.871  -46.054   44.042  -42.955   43.022  -63.044   64.405
 -49.587   48.482  -46.054   44.042  -75.049   34.538  -37.648   42.650
 -50.505   48.956  -45.748   43.834  -43.932   44.477  -37.938   42.718
 -53.527   52.871  -46.054   44.042  -43.094   43.138  -63.044   64.405
 -49.587   48.482  -46.054   44.042  -42.955   43.022  -63.915   33.742
 -50.505   48.956  -45.748   43.834  -43.932   44.477  -37.938   42.718
 -53.527   52.871  -46.054   44.042  -43.094   43.138  -63.044   64.405
 -49.587   48.482  -60.101   43.052  -42.955   43.022  -37.938   42.718
 -50.505   48.956  -45.748   43.834  -43.932   44.477  -37.938   42.718
 -53.527   52.871  -46.054   44.042  -42.955   43.022  -63.044   64.405
 -49.587   48.482  -45.597   43.729  -42.955   43.022  -37.938   42.718
 -50.505   48.956  -45.748   43.834  -43.932   44.477  -37.938   42.718
 -53.527   52.871  -46.054   44.042  -43.094   43.138  -63.044   64.405
 -49.587   48.482  -59.814   43.176  -43.246   43.040  -37.938   42.718
 -50.505   48.956  -45.748   43.834  -43.932   44.477  -37.938   42.718
 -53.527   52.871  -46.054   44.042  -43.094   43.138  -63.044   64.405
 -49.587   48.482  -45.748   43.834  -42.955   43.022  -37.938   42.718
 -50.505   48.956  -45.748   43.834  -43.932   44.477  -37.938   42.718
 -53.527   52.871  -46.054   44.042  -43.094   43.138  -63.044   64.405
 -49.587   48.482  -45.748   43.834  -42.955   43.022  -37.938   42.718
 -50.505   48.956  -45.597   43.729  -43.932   44.477  -64.091   33.772
 -53.527   52.871  -46.054   44.042  -43.094   43.138  -63.044   64.405
 -49.587   48.482  -45.000   42.878  -42.955   43.022  -62.554   37.647
 -50.505   48.956  -45.597   43.729  -43.932   44.477  -37.938   42.718
 -53.527   52.871  -46.054   44.042  -43.094   43.138  -63.044   64.405
 -49.587   48.482  -45.748   43.834  -42.955   43.022  -62.242   37.972
 -50.319   48.862  -45.597   43.729  -43.932   44.477  -37.817   42.574
 -53.527   52.871  -46.054   44.042  -43.246   43.040  -63.044   64.405
 -49.587   48.482  -46.054   44.042  -42.955   43.022  -53.452   41.530
 -48.159   43.908  -45.597   43.729  -63.044   64.405  -37.938   42.718
 -53.527   52.871  -46.054   44.042  -43.246   43.040  -63.044   64.405
 -49.587   48.482  -46.054   44.042  -42.955   43.022  -53.452   41.530
 -50.319   48.862  -45.597   43.729  -63.044   64.405  -37.938   42.718
 -47.591   44.395  -46.054   44.042  -43.094   43.138  -63.044   64.405
 -49.587   48.482  -46.054   44.042  -42.955   43.022  -53.339   41.682
 -48.159   43.908  -45.597   43.729  -63.044   64.405  -37.938   42.718
 -53.364   53.012  -46.054   44.042  -43.387   43.155  -63.044   64.405
 -49.587   48.482  -45.748   43.834  -75.197   34.749  -53.452   41.530
 -50.505   48.956  -45.748   43.834  -63.044   64.405  -64.047   33.948
 -53.527   52.871  -46.054   44.042  -43.387   43.155  -63.044   64.405
 -49.587   48.482  -45.748   43.834  -43.246   43.040  -53.735   42.045
 -50.505   48.956  -60.101   43.052  -63.044   64.405  -60.907   36.883
 -53.527   52.871  -46.054   44.042  -42.955   43.022  -37.770   42.795
 -49.769   48.577  -45.748   43.834  -43.246   43.040  -53.452   41.530
 -50.505   48.956  -59.814   43.176  -63.044   64.405  -37.770   42.795
 -47.431   44.297  -46.054   44.042  -42.371   42.976  -37.648   42.650
 -49.587   48.482  -45.748   43.834  -42.525   42.882  -53.735   42.045
 -50.319   48.862  -60.859   42.851  -63.044   64.405  -37.770   42.795
 -53.527   52.871  -46.054   44.042  -43.387   43.155  -63.044   64.405
 -49.587   48.482  -45.748   43.834  -42.371   42.976  -37.480   42.725
 -48.159   43.908  -59.917   42.996  -63.044   64.405  -37.770   42.795
 -53.527   52.871  -46.054   44.042  -66.120   40.263  -63.044   64.405
 -49.587   48.482  -45.748   43.834  -42.393   44.614  -53.735   42.045
 -48.159   43.908  -59.917   42.996  -63.044   64.405  -37.770   42.795
 -53.527   52.871  -46.054   44.042  -52.541   42.137  -63.044   64.405
 -49.587   48.482  -45.748   43.834  -42.393   44.614  -44.545   44.273
 -48.159   43.908  -59.917   42.996  -63.044   64.405  -37.770   42.795
 -53.527   52.871  -46.054   44.042  -43.387   43.155  -63.044   64.405
 -49.587   48.482  -45.748   43.834  -42.393   44.614  -44.545   44.273
 -48.825   47.643  -59.814   43.176  -63.044   64.405  -37.770   42.795
 -53.527   52.871  -46.054   44.042  -44.232   44.703  -63.044   64.405
 -49.587   48.482  -45.748   43.834  -42.393   44.614  -44.545   44.273
 -48.159   43.908  -59.814   43.176  -63.044   64.405  -37.770   42.795
 -53.527   52.871  -46.054   44.042  -44.232   44.703  -63.044   64.405
 -49.587   48.482  -46.054   44.042  -42.393   44.614  -44.545   44.273
 -50.505   48.956  -59.814   43.176  -63.044   64.405  -37.770   42.795
 -53.527   52.871  -44.237   44.485  -44.232   44.703  -63.044   64.405
 -49.587   48.482  -46.054   44.042  -43.187   44.118  -44.545   44.273
 -48.138   43.691  -59.814   43.176  -63.044   64.405  -37.770   42.795
 -53.527   52.871  -46.054   44.042  -44.082   44.590  -63.044   64.405
 -49.587   48.482  -45.748   43.834  -42.393   44.614  -44.545   44.273
 -48.159   43.908  -59.814   43.176  -63.044   64.405  -37.770   42.795
 -53.527   52.871  -44.388   44.597  -42.248   44.493  -63.044   64.405
 -49.587   48.482  -45.748   43.834  -44.232   44.703  -44.545   44.273
 -48.159   43.908  -59.814   43.176  -63.044   64.405  -37.770   42.795
 -53.527   52.871  -44.396   44.162  -42.393   44.614  -63.044   64.405
 -49.587   48.482  -45.748   43.834  -43.627   44.466  -44.545   44.273
 -48.159   43.908  -60.101   43.052  -63.044   64.405  -37.770   42.795
 -53.527   52.871  -46.054   44.042  -42.393   44.614  -63.044   64.405
 -49.769   48.577  -45.748   43.834  -44.232   44.703  -37.631   43.460
 -48.159   43.908  -59.814   43.176  -63.044   64.405  -37.770   42.795
 -53.527   52.871  -46.209   44.145  -42.393   44.614  -63.044   64.405
 -47.400   46.178  -45.748   43.834  -44.232   44.703  -37.631   43.460
 -48.159   43.908  -59.814   43.176  -63.044   64.405  -37.770   42.795
 -53.527   52.871  -45.901   43.938  -42.393   44.614  -63.044   64.405
 -49.769   48.577  -45.748   43.834  -44.082   44.590  -37.631   43.460
 -48.159   43.908  -59.814   43.176  -63.044   64.405  -37.770   42.795
 -53.527   52.871  -45.901   43.938  -42.393   44.614  -63.044   64.405
 -49.587   48.482  -45.748   43.834  -44.082   44.590  -37.631   43.460
 -48.159   43.908  -59.814   43.176  -63.044   64.405  -37.770   42.795
 -53.527   52.871  -45.901   43.938  -42.393   44.614  -63.044   64.405
 -49.769   48.577  -45.597   43.729  -44.232   44.703  -37.631   43.460
 -48.159   43.908  -59.917   42.996  -63.044   64.405  -37.770   42.795
 -53.527   52.871  -45.901   43.938  -42.393   44.614  -63.044   64.405
 -49.769   48.577  -45.597   43.729  -44.082   44.590  -37.770   42.795
 -48.159   43.908  -59.814   43.176  -63.044   64.405  -37.770   42.795
 -53.527   52.871  -44.242   44.267  -43.480   44.350  -63.044   64.405
 -48.179   44.126  -45.748   43.834  -44.082   44.590  -37.770   42.795
 -50.290   48.636  -59.917   42.996  -63.044   64.405  -37.770   42.795
 -53.527   52.871  -44.237   44.485  -43.776   44.580  -63.044   64.405
 -49.769   48.577  -45.748   43.834  -44.557   43.409  -44.545   44.273
 -48.138   43.691  -57.583   43.908  -63.044   64.405  -37.770   42.795
 -53.527   52.871  -44.237   44.485  -44.232   44.703  -63.044   64.405
 -49.769   48.577  -45.748   43.834  -44.557   43.409  -44.545   44.273
 -48.159   43.908  -45.597   43.729  -63.044   64.405  -37.770   42.795
 -53.527   52.871  -44.388   44.597  -44.232   44.703  -63.044   64.405
 -49.769   48.577  -45.748   43.834  -44.557   43.409  -44.545   44.273
 -48.138   43.691  -45.597   43.729  -63.044   64.405  -37.770   42.795
 -53.527   52.871  -44.237   44.485  -43.539   43.056  -63.044   64.405
 -47.735   44.274  -45.748   43.834  -44.232   44.703  -44.545   44.273
 -48.138   43.691  -45.597   43.729  -63.044   64.405  -37.770   42.795
 -53.527   52.871  -44.237   44.485  -42.393   44.614  -63.044   64.405
 -49.769   48.577  -45.748   43.834  -44.232   44.703  -37.648   42.650
 -48.138   43.691  -45.748   43.834  -63.044   64.405  -37.770   42.795
 -47.431   44.297  -44.237   44.485  -43.480   44.350  -63.044   64.405
 -48.018   44.031  -45.748   43.834  -44.082   44.590  -37.310   42.801
 -50.319   48.862  -45.597   43.729  -63.044   64.405  -37.770   42.795
 -53.527   52.871  -44.237   44.485  -42.393   44.614  -63.044   64.405
 -48.179   44.126  -45.748   43.834  -44.232   44.703  -44.545   44.273
 -50.505   48.956  -45.597   43.729  -63.044   64.405  -37.770   42.795
 -53.527   52.871  -44.237   44.485  -41.048   42.941  -63.044   64.405
 -48.179   44.126  -45.748   43.834  -44.232   44.703  -44.545   44.273
 -50.505   48.956  -45.597   43.729  -63.044   64.405  -37.770   42.795
 -59.722   57.325  -44.388   44.597  -42.801   43.119  -63.044   64.405
 -48.018   44.031  -45.748   43.834  -44.232   44.703  -37.938   42.718
 -50.691   49.049  -45.597   43.729  -63.044   64.405  -37.648   42.650
 -47.431   44.297  -44.388   44.597  -41.048   42.941  -63.044   64.405
 -48.159   43.908  -45.748   43.834  -44.082   44.590  -37.770   42.795
 -50.691   49.049  -45.597   43.729  -63.044   64.405  -37.770   42.795
 -59.476   57.251  -63.044   64.405  -41.048   42.941  -63.044   64.405
 -48.159   43.908  -45.748   43.834  -44.232   44.703  -37.648   42.650
 -50.691   49.049  -45.597   43.729  -63.044   64.405  -37.770   42.795
 -47.287   44.417  -63.044   64.405  -41.048   42.941  -63.044   64.405
 -48.159   43.908  -45.748   43.834  -44.232   44.703  -37.770   42.795
 -50.691   49.049  -45.597   43.729  -63.044   64.405  -37.648   42.650
 -47.895   44.371  -63.044   64.405  -41.924   43.042  -63.044   64.405
 -48.138   43.691  -45.748   43.834  -44.232   44.703  -37.648   42.650
 -50.691   49.049  -60.101   43.052  -63.044   64.405  -37.770   42.795
 -53.364   53.012  -63.044   64.405  -41.048   42.941  -63.044   64.405
 -48.138   43.691  -45.748   43.834  -43.627   44.466  -37.310   42.801
 -50.505   48.956  -45.748   43.834  -63.044   64.405  -37.480   42.725
 -53.527   52.871  -63.044   64.405  -41.048   42.941  -63.044   64.405
 -48.138   43.691  -45.748   43.834  -43.680   43.169  -37.310   42.801
 -50.505   48.956  -45.748   43.834  -63.044   64.405  -37.938   42.718
 -53.527   52.871  -63.044   64.405  -40.626   42.773  -63.044   64.405
 -47.999   43.813  -45.597   43.729  -43.680   43.169  -44.696   44.383
 -50.319   48.862  -45.597   43.729  -63.044   64.405  -37.359   42.579
 -53.527   52.871  -63.044   64.405  -41.048   42.941  -63.044   64.405
 -47.999   43.813  -45.748   43.834  -43.680   43.169  -37.359   42.579
 -48.159   43.908  -45.597   43.729  -63.044   64.405  -37.480   42.725
 -53.527   52.871  -63.044   64.405  -41.048   42.941  -63.044   64.405
 -48.138   43.691  -52.541   42.137  -42.801   43.119  -37.140   42.876
 -48.159   43.908  -44.692   44.819  -63.044   64.405  -37.480   42.725
 -53.527   52.871  -63.044   64.405  -41.048   42.941  -63.044   64.405
 -47.735   44.274  -51.875   41.839  -43.387   43.155  -37.770   42.795
 -48.138   43.691  -44.692   44.819  -63.044   64.405  -37.359   42.579
 -53.364   53.012  -63.044   64.405  -41.048   42.941  -63.044   64.405
 -49.769   48.577  -45.748   43.834  -42.801   43.119  -37.770   42.795
 -48.138   43.691  -44.692   44.819  -63.044   64.405  -37.359   42.579
 -53.527   52.871  -63.044   64.405  -41.048   42.941  -63.044   64.405
 -49.769   48.577  -44.242   44.267  -43.387   43.155  -37.359   42.579
 -48.138   43.691  -44.692   44.819  -63.044   64.405  -37.817   42.574
 -53.527   52.871  -63.044   64.405  -68.301   39.634  -63.044   64.405
 -49.769   48.577  -44.242   44.267  -43.387   43.155  -37.140   42.876
 -48.138   43.691  -44.692   44.819  -63.044   64.405  -37.817   42.574
 -53.527   52.871  -63.044   64.405  -44.560   43.195  -63.044   64.405
 -49.587   48.482  -44.237   44.485  -43.539   43.056  -37.140   42.876
 -48.138   43.691  -44.692   44.819  -63.044   64.405  -37.817   42.574
 -53.527   52.871  -63.044   64.405  -40.916   42.814  -63.044   64.405
 -49.587   48.482  -44.539   44.708  -43.539   43.056  -37.480   42.725
 -48.138   43.691  -44.692   44.819  -63.044   64.405  -37.938   42.718
 -53.527   52.871  -63.044   64.405  -44.082   44.590  -63.044   64.405
 -49.769   48.577  -44.692   44.819  -43.539   43.056  -44.396   44.162
 -48.138   43.691  -44.237   44.485  -63.044   64.405  -37.938   42.718
 -53.527   52.871  -63.044   64.405  -40.916   42.814  -63.044   64.405
 -49.587   48.482  -44.692   44.819  -43.539   43.056  -37.359   42.579
 -48.138   43.691  -44.082   44.590  -63.044   64.405  -37.938   42.718
 -53.527   52.871  -63.044   64.405  -40.496   42.643  -63.044   64.405
 -49.769   48.577  -44.692   44.819  -43.539   43.056  -37.480   42.725
 -48.138   43.691  -44.082   44.590  -63.044   64.405  -37.648   42.650
 -53.364   53.012  -63.044   64.405  -40.916   42.814  -63.044   64.405
 -49.769   48.577  -44.692   44.819  -43.539   43.056  -37.770   42.795
 -48.138   43.691  -44.088   44.372  -63.044   64.405  -37.817   42.574
 -53.527   52.871  -63.044   64.405  -42.508   43.096  -63.044   64.405
 -49.587   48.482  -44.692   44.819  -43.539   43.056  -37.770   42.795
 -48.138   43.691  -44.088   44.372  -63.044   64.405  -37.817   42.574
 -53.527   52.871  -63.044   64.405  -75.020   34.730  -63.044   64.405
 -49.587   48.482  -44.692   44.819  -43.539   43.056  -37.359   42.579
 -48.138   43.691  -44.088   44.372  -63.044   64.405  -37.938   42.718
 -53.527   52.871  -63.044   64.405  -42.508   43.096  -63.044   64.405
 -49.587   48.482  -44.692   44.819  -43.539   43.056  -37.480   42.725
 -48.138   43.691  -44.088   44.372  -63.044   64.405  -37.359   42.579
 -53.527   52.871  -63.044   64.405  -41.048   42.941  -63.044   64.405
 -49.587   48.482  -44.692   44.819  -43.539   43.056  -37.480   42.725
 -48.159   43.908  -44.088   44.372  -63.044   64.405  -37.359   42.579
 -53.527   52.871  -63.044   64.405  -42.786   43.333  -63.044   64.405
 -49.587   48.482  -44.692   44.819  -42.663   43.001  -37.480   42.725
 -48.159   43.908  -44.088   44.372  -63.044   64.405  -37.359   42.579
 -53.527   52.871  -63.044   64.405  -42.786   43.333  -63.044   64.405
 -49.769   48.577  -44.539   44.708  -42.801   43.119  -38.228   42.783
 -48.159   43.908  -45.912   44.372  -63.044   64.405  -37.359   42.579
 -53.527   52.871  -63.044   64.405  -43.387   43.155  -63.044   64.405
 -48.159   43.908  -44.237   44.485  -42.801   43.119  -37.359   42.579
 -50.505   48.956  -45.912   44.372  -63.044   64.405  -37.359   42.579
 -53.527   52.871  -63.044   64.405  -44.232   44.703  -63.044   64.405
 -48.159   43.908  -44.237   44.485  -42.801   43.119  -37.770   42.795
 -50.505   48.956  -45.912   44.372  -63.044   64.405  -37.359   42.579
 -53.527   52.871  -63.044   64.405  -43.627   44.466  -63.044   64.405
 -48.159   43.908  -46.209   44.145  -42.801   43.119  -37.770   42.795
 -50.505   48.956  -44.088   44.372  -63.044   64.405  -37.938   42.718
 -53.527   52.871  -63.044   64.405  -40.916   42.814  -63.044   64.405
 -48.159   43.908  -44.692   44.819  -42.955   43.022  -36.972   44.364
 -50.319   48.862  -44.088   44.372  -63.044   64.405  -37.938   42.718
 -53.527   52.871  -63.044   64.405  -40.916   42.814  -63.044   64.405
 -48.159   43.908  -44.692   44.819  -42.955   43.022  -37.528   42.504
 -48.138   43.691  -44.088   44.372  -63.044   64.405  -37.938   42.718
 -53.527   52.871  -63.044   64.405  -40.916   42.814  -63.044   64.405
 -48.179   44.126  -44.692   44.819  -43.539   43.056  -37.480   42.725
 -48.138   43.691  -44.088   44.372  -63.044   64.405  -37.938   42.718
 -53.364   53.012  -63.044   64.405  -43.627   44.466  -63.044   64.405
 -48.159   43.908  -42.508   43.096  -43.680   43.169  -38.057   44.477
 -48.138   43.691  -44.088   44.372  -63.044   64.405  -37.938   42.718
 -53.574   53.100  -63.044   64.405  -40.916   42.814  -63.044   64.405
 -49.769   48.577  -45.000   43.305  -43.680   43.169  -37.938   42.718
 -48.138   43.691  -44.088   44.372  -63.044   64.405  -37.938   42.718
 -53.574   53.100  -63.044   64.405  -42.318   43.623  -63.044   64.405
 -49.769   48.577  -42.508   43.096  -43.680   43.169  -37.648   42.650
 -48.138   43.691  -44.088   44.372  -63.044   64.405  -37.938   42.718
 -53.574   53.100  -63.044   64.405  -40.916   42.814  -63.044   64.405
 -49.769   48.577  -42.508   43.096  -43.680   43.169  -38.837   44.506
 -48.138   43.691  -44.088   44.372  -63.044   64.405  -37.938   42.718
 -53.364   53.012  -63.044   64.405  -42.492   43.311  -63.044   64.405
 -48.138   43.691  -42.508   43.096  -43.387   43.155  -37.480   42.725
 -48.138   43.691  -44.088   44.372  -63.044   64.405  -37.938   42.718
 -53.574   53.100  -63.044   64.405  -40.916   42.814  -63.044   64.405
 -48.138   43.691  -44.563   42.981  -43.387   43.155  -44.696   44.383
 -47.999   43.813  -44.088   44.372  -63.044   64.405  -37.938   42.718
 -53.527   52.871  -63.044   64.405  -40.916   42.814  -63.044   64.405
 -48.138   43.691  -42.508   43.096  -43.387   43.155  -38.057   44.477
 -47.999   43.813  -44.237   44.485  -63.044   64.405  -37.770   42.795
 -53.527   52.871  -63.044   64.405  -42.786   43.333  -63.044   64.405
 -48.138   43.691  -42.508   43.096  -43.387   43.155  -38.057   44.477
 -47.999   43.813  -46.054   44.042  -63.044   64.405  -37.817   42.574
 -53.527   52.871  -63.044   64.405  -31.699   39.358  -63.044   64.405
 -48.138   43.691  -42.816   42.905  -43.387   43.155  -38.057   44.477
 -47.999   43.813  -46.054   44.042  -63.044   64.405  -37.817   42.574
 -53.527   52.871  -63.044   64.405  -43.387   43.155  -63.044   64.405
 -48.138   43.691  -42.508   43.096  -42.801   43.119  -37.020   42.728
 -47.999   43.813  -46.054   44.042  -63.044   64.405  -37.817   42.574
 -53.527   52.871  -63.044   64.405  -75.197   34.749  -63.044   64.405
 -48.138   43.691  -42.508   43.096  -42.801   43.119  -37.601   42.871
 -47.999   43.813  -45.597   43.729  -63.044   64.405  -37.817   42.574
 -53.527   52.871  -63.044   64.405  -44.082   44.590  -63.044   64.405
 -47.999   43.813  -42.508   43.096  -43.680   43.169  -37.770   42.795
 -47.999   43.813  -45.901   43.938  -63.044   64.405  -37.480   42.725
 -53.364   53.012  -63.044   64.405  -43.627   44.466  -63.044   64.405
 -48.138   43.691  -42.508   43.096  -43.680   43.169  -37.770   42.795
 -47.999   43.813  -45.748   43.834  -63.044   64.405  -37.190   42.654
 -53.574   53.100  -63.044   64.405  -44.232   44.703  -63.044   64.405
 -49.587   48.482  -42.508   43.096  -43.680   43.169  -38.057   44.477
 -47.999   43.813  -45.901   43.938  -63.044   64.405  -37.190   42.654
 -47.591   44.395  -63.044   64.405  -44.232   44.703  -63.044   64.405
 -49.587   48.482  -52.520   42.725  -43.680   43.169  -37.817   42.574
 -47.999   43.813  -45.748   43.834  -63.044   64.405  -37.190   42.654
 -53.364   53.012  -63.044   64.405  -43.539   43.056  -63.044   64.405
 -48.138   43.691  -46.699   44.889  -43.680   43.169  -37.938   42.718
 -47.999   43.813  -46.209   44.145  -63.044   64.405  -37.190   42.654
 -47.287   44.417  -63.044   64.405  -75.197   34.749  -63.044   64.405
 -48.138   43.691  -42.663   43.001  -43.680   43.169  -37.938   42.718
 -47.999   43.813  -46.209   44.145  -63.044   64.405  -37.190   42.654
 -47.735   44.274  -63.044   64.405  -43.539   43.056  -63.044   64.405
 -48.138   43.691  -44.247   44.050  -43.387   43.155  -37.480   42.725
 -47.999   43.813  -46.209   44.145  -63.044   64.405  -37.190   42.654
 -53.527   52.871  -63.044   64.405  -75.197   34.749  -63.044   64.405
 -47.999   43.813  -42.663   43.001  -43.387   43.155  -37.480   42.725
 -47.999   43.813  -46.209   44.145  -63.044   64.405  -37.190   42.654
 -52.481   50.323  -63.044   64.405  -43.387   43.155  -63.044   64.405
 -47.999   43.813  -42.816   42.905  -43.387   43.155  -37.480   42.725
 -47.999   43.813  -46.209   44.145  -63.044   64.405  -37.190   42.654
 -50.505   48.956  -63.044   64.405  -43.387   43.155  -63.044   64.405
 -47.999   43.813  -42.663   43.001  -43.387   43.155  -37.938   42.718
 -47.999   43.813  -46.209   44.145  -63.044   64.405  -37.480   42.725
 -50.505   48.956  -63.044   64.405  -43.387   43.155  -63.044   64.405
 -47.999   43.813  -44.853   43.198  -43.539   43.056  -53.849   41.891
 -47.999   43.813  -46.209   44.145  -63.044   64.405  -37.480   42.725
 -50.505   48.956  -63.044   64.405  -43.246   43.040  -63.044   64.405
 -47.999   43.813  -55.487   44.575  -43.387   43.155  -37.938   42.718
 -47.999   43.813  -46.209   44.145  -63.044   64.405  -38.228   42.783
 -50.505   48.956  -63.044   64.405  -43.539   43.056  -63.044   64.405
 -48.159   43.908  -45.000   43.091  -75.197   34.749  -37.938   42.718
 -47.999   43.813  -46.209   44.145  -63.044   64.405  -37.359   42.579
 -47.735   44.274  -63.044   64.405  -75.020   34.730  -63.044   64.405
 -48.159   43.908  -42.508   43.096  -43.387   43.155  -37.938   42.718
 -47.999   43.813  -46.209   44.145  -63.044   64.405  -37.359   42.579
 -47.431   44.297  -63.044   64.405  -75.227   34.557  -63.044   64.405
 -48.159   43.908  -43.653   43.815  -43.387   43.155  -37.938   42.718
 -47.999   43.813  -45.743   43.619  -63.044   64.405  -37.359   42.579
 -47.431   44.297  -63.044   64.405  -51.638   42.124  -63.044   64.405
 -48.159   43.908  -43.653   43.815  -43.387   43.155  -37.938   42.718
 -48.159   43.908  -45.597   43.729  -63.044   64.405  -37.938   42.718
 -47.287   44.417  -63.044   64.405  -51.638   42.124  -63.044   64.405
 -48.159   43.908  -45.748   43.834  -43.387   43.155  -37.938   42.718
 -48.159   43.908  -45.597   43.729  -63.044   64.405  -37.770   42.795
 -47.431   44.297  -63.044   64.405  -51.757   41.982  -63.044   64.405
 -47.999   43.813  -44.237   44.485  -43.387   43.155  -37.938   42.718
 -48.159   43.908  -45.597   43.729  -63.044   64.405  -37.938   42.718
 -47.287   44.417  -63.044   64.405  -51.638   42.124  -63.044   64.405
 -48.138   43.691  -44.237   44.485  -75.197   34.749  -37.938   42.718
 -50.319   48.862  -45.597   43.729  -63.044   64.405  -37.480   42.725
 -47.431   44.297  -63.044   64.405  -53.057   41.763  -63.044   64.405
 -48.138   43.691  -42.663   43.001  -75.197   34.749  -39.008   44.422
 -48.159   43.908  -45.748   43.834  -43.398   42.942  -37.480   42.725
 -47.287   44.417  -63.044   64.405  -51.473   42.048  -63.044   64.405
 -48.138   43.691  -42.663   43.001  -43.539   43.056  -37.938   42.718
 -48.159   43.908  -45.748   43.834  -43.398   42.942  -37.817   42.574
 -47.431   44.297  -63.044   64.405  -53.057   41.763  -63.044   64.405
 -48.138   43.691  -42.663   43.001  -43.539   43.056  -37.938   42.718
 -48.159   43.908  -45.901   43.938  -63.044   64.405  -37.359   42.579
 -47.287   44.417  -63.044   64.405  -42.801   43.119  -63.044   64.405
 -48.138   43.691  -44.247   44.050  -43.539   43.056  -37.938   42.718
 -48.159   43.908  -46.054   44.042  -63.044   64.405  -37.480   42.725
 -47.287   44.417  -63.044   64.405  -53.057   41.763  -63.044   64.405
 -47.999   43.813  -42.663   43.001  -43.539   43.056  -37.938   42.718
 -48.159   43.908  -46.054   44.042  -63.044   64.405  -37.480   42.725
 -63.044   64.405  -63.044   64.405  -44.232   44.703  -63.044   64.405
 -47.999   43.813  -43.018   44.436  -43.539   43.056  -37.938   42.718
 -48.159   43.908  -46.054   44.042  -63.044   64.405  -37.648   42.650
 -63.044   64.405  -63.044   64.405  -44.232   44.703  -63.044   64.405
 -47.999   43.813  -42.663   43.001  -43.539   43.056  -37.938   42.718
 -48.159   43.908  -46.054   44.042  -63.044   64.405  -37.359   42.579
 -63.044   64.405  -63.044   64.405  -44.232   44.703  -63.044   64.405
 -47.999   43.813  -42.771   43.549  -43.539   43.056  -37.938   42.718
 -48.159   43.908  -45.748   43.834  -63.044   64.405  -37.359   42.579
 -63.044   64.405  -63.044   64.405  -44.232   44.703  -63.044   64.405
 -47.999   43.813  -42.663   43.001  -43.539   43.056  -44.696   44.383
 -50.319   48.862  -45.748   43.834  -63.044   64.405  -37.480   42.725
 -63.044   64.405  -63.044   64.405  -44.232   44.703  -63.044   64.405
 -47.999   43.813  -42.663   43.001  -43.539   43.056  -37.938   42.718
 -50.505   48.956  -45.748   43.834  -63.044   64.405  -37.770   42.795
 -63.044   64.405  -63.044   64.405  -44.232   44.703  -63.044   64.405
 -47.999   43.813  -43.653   43.815  -43.539   43.056  -37.938   42.718
 -51.032   49.008  -45.901   43.938  -63.044   64.405  -37.359   42.579
 -63.044   64.405  -63.044   64.405  -43.627   44.466  -63.044   64.405
 -47.999   43.813  -37.534   38.986  -43.539   43.056  -37.938   42.718
 -51.032   49.008  -45.748   43.834  -63.044   64.405  -37.359   42.579
 -63.044   64.405  -63.044   64.405  -44.232   44.703  -63.044   64.405
 -48.159   43.908  -45.748   43.834  -43.539   43.056  -37.938   42.718
 -46.982   44.436  -45.597   43.729  -63.044   64.405  -37.480   42.725
 -63.044   64.405  -63.044   64.405  -42.393   44.614  -63.044   64.405
 -48.179   44.126  -60.101   43.052  -43.539   43.056  -37.938   42.718
 -47.128   44.318  -45.597   43.729  -63.044   64.405  -37.648   42.650
 -63.044   64.405  -63.044   64.405  -42.393   44.614  -63.044   64.405
 -48.179   44.126  -44.247   44.050  -43.539   43.056  -37.938   42.718
 -46.982   44.436  -46.054   44.042  -63.044   64.405  -37.770   42.795
 -63.044   64.405  -63.044   64.405  -42.393   44.614  -63.044   64.405
 -47.735   44.274  -44.237   44.485  -43.539   43.056  -37.938   42.718
 -46.982   44.436  -46.054   44.042  -63.044   64.405  -37.770   42.795
 -63.044   64.405  -63.044   64.405  -42.393   44.614  -63.044   64.405
 -47.735   44.274  -44.088   44.372  -43.539   43.056  -53.621   41.599
 -47.128   44.318  -46.054   44.042  -63.044   64.405  -37.648   42.650
 -63.044   64.405  -63.044   64.405  -42.393   44.614  -63.044   64.405
 -47.431   44.297  -44.242   44.267  -43.539   43.056  -37.938   42.718
 -47.128   44.318  -46.054   44.042  -63.044   64.405  -38.106   42.641
 -63.044   64.405  -63.044   64.405  -43.539   43.056  -63.044   64.405
 -47.287   44.417  -46.209   44.145  -43.539   43.056  -37.938   42.718
 -46.982   44.436  -46.054   44.042  -63.044   64.405  -37.190   42.654
 -63.044   64.405  -63.044   64.405  -43.539   43.056  -63.044   64.405
 -47.128   44.318  -60.101   43.052  -43.539   43.056  -71.325   34.109
 -47.431   44.297  -46.054   44.042  -63.044   64.405  -37.190   42.654
 -63.044   64.405  -63.044   64.405  -43.480   44.350  -63.044   64.405
 -46.982   44.436  -46.209   44.145  -43.539   43.056  -37.480   42.725
 -47.431   44.297  -45.901   43.938  -63.044   64.405  -37.190   42.654
 -63.044   64.405  -63.044   64.405  -44.082   44.590  -63.044   64.405
 -46.982   44.436  -60.101   43.052  -43.539   43.056  -70.544   34.390
 -47.431   44.297  -45.901   43.938  -63.044   64.405  -37.190   42.654
 -63.044   64.405  -63.044   64.405  -44.232   44.703  -63.044   64.405
 -46.982   44.436  -45.748   43.834  -43.539   43.056  -37.926   44.335
 -47.575   44.177  -45.901   43.938  -63.044   64.405  -37.190   42.654
 -63.044   64.405  -63.044   64.405  -44.232   44.703  -63.044   64.405
 -46.982   44.436  -45.748   43.834  -43.539   43.056  -37.938   42.718
 -47.575   44.177  -45.901   43.938  -63.044   64.405  -37.190   42.654
 -63.044   64.405  -63.044   64.405  -43.539   43.056  -63.044   64.405
 -47.128   44.318  -45.748   43.834  -43.539   43.056  -37.926   44.335
 -47.575   44.177  -45.901   43.938  -63.044   64.405  -37.190   42.654
 -63.044   64.405  -63.044   64.405  -40.757   42.901  -37.938   42.718
 -46.982   44.436  -45.748   43.834  -43.539   43.056  -38.057   44.477
 -47.735   44.274  -45.901   43.938  -63.044   64.405  -37.480   42.725
 -63.044   64.405  -63.044   64.405  -44.232   44.703  -37.984   42.497
 -46.982   44.436  -45.901   43.938  -43.539   43.056  -37.938   42.718
 -47.735   44.274  -60.101   43.052  -63.044   64.405  -37.770   42.795
 -63.044   64.405  -63.044   64.405  -44.232   44.703  -37.938   42.718
 -47.128   44.318  -60.203   42.871  -43.539   43.056  -37.359   42.579
 -47.735   44.274  -45.901   43.938  -63.044   64.405  -37.359   42.579
 -63.044   64.405  -63.044   64.405  -43.387   43.155  -63.044   64.405
 -47.128   44.318  -60.101   43.052  -43.680   43.169  -37.190   42.654
 -48.038   44.249  -45.901   43.938  -63.044   64.405  -37.770   42.795
 -63.044   64.405  -63.044   64.405  -43.539   43.056  -63.044   64.405
 -47.431   44.297  -51.309   41.970  -43.680   43.169  -37.601   42.871
 -48.038   44.249  -45.901   43.938  -63.044   64.405  -37.770   42.795
 -63.044   64.405  -63.044   64.405  -43.539   43.056  -63.044   64.405
 -47.431   44.297  -51.428   41.830  -43.539   43.056  -44.696   44.383
 -48.038   44.249  -45.901   43.938  -63.044   64.405  -37.480   42.725
 -63.044   64.405  -63.044   64.405  -43.539   43.056  -63.044   64.405
 -49.587   48.482  -50.011   42.117  -43.539   43.056  -37.938   42.718
 -47.735   44.274  -45.901   43.938  -63.044   64.405  -37.648   42.650
 -63.044   64.405  -63.044   64.405  -43.539   43.056  -63.044   64.405
 -46.982   44.436  -51.428   41.830  -43.539   43.056  -37.938   42.718
 -47.735   44.274  -60.101   43.052  -63.044   64.405  -37.480   42.725
 -63.044   64.405  -63.044   64.405  -40.916   42.814  -63.044   64.405
 -47.128   44.318  -51.188   42.110  -43.539   43.056  -37.817   42.574
 -47.735   44.274  -60.101   43.052  -63.044   64.405  -37.480   42.725
 -63.044   64.405  -46.209   44.145  -40.757   42.901  -63.044   64.405
 -46.982   44.436  -51.309   41.970  -43.387   43.155  -37.938   42.718
 -47.735   44.274  -46.209   44.145  -63.044   64.405  -37.480   42.725
 -63.044   64.405  -46.209   44.145  -43.627   44.466  -63.044   64.405
 -44.704   43.518  -51.188   42.110  -43.539   43.056  -37.938   42.718
 -47.735   44.274  -46.209   44.145  -63.044   64.405  -37.480   42.725
 -63.044   64.405  -63.044   64.405  -43.539   43.056  -63.044   64.405
 -48.018   44.031  -45.000   43.305  -43.539   43.056  -71.005   33.877
 -47.735   44.274  -46.209   44.145  -63.044   64.405  -37.480   42.725
 -63.044   64.405  -63.044   64.405  -40.368   42.513  -63.044   64.405
 -44.704   43.518  -51.188   42.110  -43.539   43.056  -37.770   42.795
 -47.735   44.274  -46.209   44.145  -63.044   64.405  -37.480   42.725
 -63.044   64.405  -63.044   64.405  -42.492   43.311  -63.044   64.405
 -44.704   43.518  -44.242   44.267  -43.539   43.056  -37.480   42.725
 -47.735   44.274  -46.209   44.145  -63.044   64.405  -37.480   42.725
 -63.044   64.405  -63.044   64.405  -42.492   43.311  -63.044   64.405
 -44.704   43.518  -44.242   44.267  -43.539   43.056  -37.359   42.579
 -47.735   44.274  -46.209   44.145  -63.044   64.405  -37.480   42.725
 -63.044   64.405  -63.044   64.405  -43.539   43.056  -63.044   64.405
 -44.551   43.840  -44.242   44.267  -43.539   43.056  -37.190   42.654
 -47.735   44.274  -46.209   44.145  -63.044   64.405  -37.480   42.725
 -63.044   64.405  -63.044   64.405  -40.208   42.598  -63.044   64.405
 -44.704   43.518  -44.242   44.267  -43.539   43.056  -37.770   42.795
 -47.431   44.297  -46.209   44.145  -63.044   64.405  -37.480   42.725
 -63.044   64.405  -63.044   64.405  -40.208   42.598  -63.044   64.405
 -44.704   43.518  -44.396   44.162  -43.539   43.056  -37.938   42.718
 -51.065   49.235  -46.209   44.145  -63.044   64.405  -37.770   42.795
 -63.044   64.405  -63.044   64.405  -43.539   43.056  -63.044   64.405
 -44.554   43.624  -44.242   44.267  -43.387   43.155  -37.190   42.654
 -51.253   49.326  -46.209   44.145  -63.044   64.405  -37.648   42.650
 -63.044   64.405  -63.044   64.405  -43.776   44.580  -63.044   64.405
 -44.704   43.518  -44.237   44.485  -43.387   43.155  -37.601   42.871
 -51.253   49.326  -46.209   44.145  -63.044   64.405  -37.770   42.795
 -63.044   64.405  -63.044   64.405  -43.539   43.056  -63.044   64.405
 -44.704   43.518  -44.692   44.819  -43.539   43.056  -53.621   41.599
 -51.032   49.008  -46.209   44.145  -63.044   64.405  -37.770   42.795
 -63.044   64.405  -63.044   64.405  -43.539   43.056  -63.044   64.405
 -44.704   43.518  -44.692   44.819  -43.539   43.056  -36.677   42.876
 -50.505   48.956  -46.209   44.145  -63.044   64.405  -37.648   42.650
 -63.044   64.405  -63.044   64.405  -42.492   43.311  -63.044   64.405
 -44.704   43.518  -44.692   44.819  -43.539   43.056  -40.538   43.423
 -51.032   49.008  -46.209   44.145  -63.044   64.405  -37.648   42.650
 -63.044   64.405  -63.044   64.405  -42.492   43.311  -38.644   42.986
 -44.704   43.518  -44.692   44.819  -43.539   43.056  -40.672   43.553
 -51.253   49.326  -46.209   44.145  -63.044   64.405  -37.480   42.725
 -63.044   64.405  -63.044   64.405  -43.539   43.056  -63.044   64.405
 -48.159   43.908  -44.692   44.819  -43.539   43.056  -40.672   43.553
 -51.253   49.326  -46.209   44.145  -63.044   64.405  -37.648   42.650
 -63.044   64.405  -63.044   64.405  -43.539   43.056  -63.044   64.405
 -48.018   44.031  -44.692   44.819  -43.539   43.056  -37.817   42.574
 -51.669   49.736  -46.209   44.145  -63.044   64.405  -37.770   42.795
 -63.044   64.405  -63.044   64.405  -43.539   43.056  -63.044   64.405
 -44.851   43.627  -46.209   44.145  -43.539   43.056  -37.648   42.650
 -51.669   49.736  -46.209   44.145  -63.044   64.405  -38.106   42.641
 -63.044   64.405  -63.044   64.405  -43.539   43.056  -63.044   64.405
 -47.877   44.153  -46.209   44.145  -43.539   43.056  -37.770   42.795
 -51.669   49.736  -46.209   44.145  -63.044   64.405  -38.106   42.641
 -63.044   64.405  -63.044   64.405  -43.246   43.040  -63.044   64.405
 -44.704   43.518  -44.692   44.819  -43.539   43.056  -37.480   42.725
 -51.669   49.736  -46.209   44.145  -63.044   64.405  -37.359   42.579
 -63.044   64.405  -63.044   64.405  -44.117   43.292  -63.044   64.405
 -44.554   43.624  -44.539   44.708  -43.539   43.056  -37.359   42.579
 -52.286   50.234  -46.209   44.145  -63.044   64.405  -37.359   42.579
 -63.044   64.405  -63.044   64.405  -42.492   43.311  -63.044   64.405
 -44.704   43.518  -44.539   44.708  -43.539   43.056  -37.480   42.725
 -52.286   50.234  -46.209   44.145  -63.044   64.405  -37.359   42.579
 -63.044   64.405  -63.044   64.405  -42.492   43.311  -63.044   64.405
 -48.018   44.031  -44.396   44.162  -43.387   43.155  -37.480   42.725
 -52.286   50.234  -46.209   44.145  -63.044   64.405  -37.359   42.579
 -63.044   64.405  -63.044   64.405  -41.761   44.782  -63.044   64.405
 -47.999   43.813  -46.209   44.145  -43.387   43.155  -37.480   42.725
 -52.286   50.234  -46.209   44.145  -63.044   64.405  -37.359   42.579
 -63.044   64.405  -63.044   64.405  -44.852   43.412  -63.044   64.405
 -48.018   44.031  -42.663   43.001  -43.387   43.155  -37.770   42.795
 -52.286   50.234  -46.209   44.145  -63.044   64.405  -37.480   42.725
 -63.044   64.405  -63.044   64.405  -43.539   43.056  -63.044   64.405
 -44.704   43.518  -44.088   44.372  -43.387   43.155  -37.770   42.795
 -52.286   50.234  -46.209   44.145  -63.044   64.405  -37.601   42.871
 -63.044   64.405  -63.044   64.405  -41.905   44.906  -63.044   64.405
 -43.539   43.056  -44.242   44.267  -43.387   43.155  -37.817   42.574
 -51.032   49.008  -46.209   44.145  -63.044   64.405  -37.601   42.871
 -63.044   64.405  -63.044   64.405  -43.387   43.155  -63.044   64.405
 -43.539   43.056  -45.748   43.834  -43.387   43.155  -37.938   42.718
 -51.032   49.008  -45.901   43.938  -63.044   64.405  -37.601   42.871
 -63.044   64.405  -63.044   64.405  -43.094   43.138  -63.044   64.405
 -47.999   43.813  -46.209   44.145  -43.387   43.155  -37.601   42.871
 -51.032   49.008  -46.054   44.042  -63.044   64.405  -37.601   42.871
 -63.044   64.405  -63.044   64.405  -41.905   44.906  -63.044   64.405
 -47.431   44.297  -46.209   44.145  -43.387   43.155  -37.601   42.871
 -51.032   49.008  -46.209   44.145  -63.044   64.405  -37.601   42.871
 -63.044   64.405  -63.044   64.405  -43.539   43.056  -62.279   64.047
 -47.431   44.297  -46.209   44.145  -43.387   43.155  -37.770   42.795
 -51.032   49.008  -46.209   44.145  -63.044   64.405  -37.601   42.871
 -63.044   64.405  -63.044   64.405  -43.627   44.466  -62.279   64.047
 -44.704   43.518  -46.209   44.145  -43.387   43.155  -37.601   42.871
 -51.032   49.008  -46.209   44.145  -63.044   64.405  -37.601   42.871
 -63.044   64.405  -63.044   64.405  -41.905   44.906  -63.044   64.405
 -44.704   43.518  -42.508   43.096  -43.680   43.169  -41.021   43.157
 -51.032   49.008  -46.209   44.145  -63.044   64.405  -37.165   41.471
 -63.044   64.405  -63.044   64.405  -41.905   44.906  -40.840   44.686
 -44.704   43.518  -42.663   43.001  -43.539   43.056  -40.995   43.374
 -50.877   49.142  -45.901   43.938  -63.044   64.405  -37.278   41.620
 -63.044   64.405  -63.044   64.405  -41.905   44.906  -41.943   44.467
 -47.877   44.153  -44.088   44.372  -43.539   43.056  -41.155   43.284
 -51.253   49.326  -46.209   44.145  -63.044   64.405  -37.278   41.620
 -63.044   64.405  -63.044   64.405  -44.272   42.976  -42.123   44.153
 -44.704   43.518  -46.209   44.145  -43.539   43.056  -41.021   43.157
 -51.253   49.326  -46.209   44.145  -63.044   64.405  -37.278   41.620
 -63.044   64.405  -63.044   64.405  -42.508   43.096  -42.123   44.153
 -44.399   43.945  -42.969   42.808  -43.539   43.056  -40.888   43.030
 -51.253   49.326  -46.209   44.145  -63.044   64.405  -36.997   41.542
 -63.044   64.405  -63.044   64.405  -42.492   43.311  -44.511   46.914
 -44.704   43.518  -42.913   43.667  -42.508   43.096  -40.916   42.814
 -51.253   49.326  -46.209   44.145  -63.044   64.405  -37.278   41.620
 -63.044   64.405  -63.044   64.405  -42.492   43.311  -44.673   47.027
 -45.000   43.091  -42.913   43.667  -42.816   42.905  -39.595   42.716
 -51.253   49.326  -46.209   44.145  -63.044   64.405  -37.278   41.620
 -63.044   64.405  -63.044   64.405  -41.905   44.906  -44.511   46.914
 -44.704   43.518  -46.209   44.145  -42.663   43.001  -39.267   42.880
 -51.253   49.326  -46.209   44.145  -63.044   64.405  -37.278   41.620
 -63.044   64.405  -63.044   64.405  -43.387   43.155  -44.675   46.804
 -44.704   43.518  -43.259   42.827  -42.663   43.001  -38.007   41.695
 -51.253   49.326  -46.209   44.145  -63.044   64.405  -37.278   41.620
 -63.044   64.405  -63.044   64.405  -43.539   43.056  -44.675   46.804
 -43.539   43.056  -43.409   42.728  -42.663   43.001  -37.278   41.620
 -51.253   49.326  -46.209   44.145  -63.044   64.405  -37.278   41.620
 -63.044   64.405  -63.044   64.405  -43.539   43.056  -44.675   46.804
 -41.540   40.322  -46.209   44.145  -42.663   43.001  -37.445   41.548
 -51.253   49.326  -45.901   43.938  -63.044   64.405  -37.445   41.548
 -63.044   64.405  -63.044   64.405  -43.539   43.056  -44.675   46.804
 -47.999   43.813  -44.388   44.597  -42.663   43.001  -37.278   41.620
 -51.032   49.008  -45.901   43.938  -63.044   64.405  -37.611   41.476
 -63.044   64.405  -63.044   64.405  -43.539   43.056  -44.675   46.804
 -47.999   43.813  -46.209   44.145  -42.663   43.001  -37.393   41.769
 -51.032   49.008  -45.901   43.938  -63.044   64.405  -37.393   41.769
 -63.044   64.405  -63.044   64.405  -43.539   43.056  -44.675   46.804
 -47.877   44.153  -46.209   44.145  -42.663   43.001  -37.393   41.769
 -51.253   49.326  -46.209   44.145  -63.044   64.405  -37.226   41.841
 -63.044   64.405  -63.044   64.405  -42.647   43.215  -40.840   44.686
 -47.431   44.297  -42.913   43.667  -43.539   43.056  -37.393   41.769
 -51.253   49.326  -46.209   44.145  -63.044   64.405  -37.393   41.769
 -63.044   64.405  -63.044   64.405  -53.057   41.763  -41.334   44.408
 -47.575   44.177  -42.913   43.667  -42.508   43.096  -37.393   41.769
 -51.253   49.326  -46.054   44.042  -63.044   64.405  -37.393   41.769
 -63.044   64.405  -63.044   64.405  -43.539   43.056  -41.170   44.501
 -47.735   44.274  -46.209   44.145  -43.387   43.155  -37.393   41.769
 -51.253   49.326  -45.901   43.938  -63.044   64.405  -37.509   41.916
 -63.044   64.405  -63.044   64.405  -43.539   43.056  -41.170   44.501
 -49.587   48.482  -46.209   44.145  -43.539   43.056  -37.393   41.769
 -51.253   49.326  -46.209   44.145  -63.044   64.405  -37.509   41.916
 -63.044   64.405  -63.044   64.405  -43.539   43.056  -40.865   44.466
 -48.159   43.908  -46.209   44.145  -43.539   43.056  -37.509   41.916
 -51.253   49.326  -46.209   44.145  -63.044   64.405  -37.509   41.916
 -63.044   64.405  -63.044   64.405  -43.539   43.056  -41.311   44.627
 -49.587   48.482  -46.209   44.145  -43.539   43.056  -37.342   41.989
 -50.505   48.956  -46.209   44.145  -63.044   64.405  -37.342   41.989
 -63.044   64.405  -63.044   64.405  -43.539   43.056  -41.311   44.627
 -47.999   43.813  -45.000   43.520  -43.387   43.155  -37.342   41.989
 -50.505   48.956  -46.209   44.145  -63.044   64.405  -37.342   41.989
 -63.044   64.405  -63.044   64.405  -43.539   43.056  -39.584   44.742
 -48.159   43.908  -45.912   44.372  -42.801   43.119  -37.342   41.989
 -50.505   48.956  -46.209   44.145  -63.044   64.405  -37.744   42.208
 -63.044   64.405  -63.044   64.405  -43.387   43.155  -38.863   45.312
 -48.159   43.908  -42.913   43.667  -43.539   43.056  -37.342   41.989
 -50.505   48.956  -46.209   44.145  -63.044   64.405  -37.864   42.353
 -63.044   64.405  -63.044   64.405  -43.539   43.056  -39.722   44.875
 -48.159   43.908  -42.913   43.667  -43.539   43.056  -37.342   41.989
 -50.505   48.956  -45.901   43.938  -63.044   64.405  -37.864   42.353
 -63.044   64.405  -63.044   64.405  -41.905   44.906  -38.361   44.535
 -48.159   43.908  -44.539   44.708  -42.508   43.096  -37.342   41.989
 -50.505   48.956  -45.901   43.938  -63.044   64.405  -37.864   42.353
 -63.044   64.405  -63.044   64.405  -43.539   43.056  -37.753   44.416
 -48.159   43.908  -45.461   44.708  -43.387   43.155  -37.342   41.989
 -48.159   43.908  -45.901   43.938  -63.044   64.405  -37.864   42.353
 -63.044   64.405  -63.044   64.405  -43.539   43.056  -38.057   44.477
 -48.159   43.908  -46.209   44.145  -43.539   43.056  -37.342   41.989
 -48.159   43.908  -45.901   43.938  -63.044   64.405  -37.577   42.283
 -63.044   64.405  -63.044   64.405  -43.539   43.056  -40.726   44.338
 -48.159   43.908  -44.692   44.819  -43.539   43.056  -37.744   42.208
 -50.319   48.862  -45.901   43.938  -63.044   64.405  -37.911   42.133
 -63.044   64.405  -63.044   64.405  -43.539   43.056  -40.588   44.209
 -48.159   43.908  -45.901   43.938  -43.539   43.056  -37.459   42.137
 -50.505   48.956  -45.901   43.938  -63.044   64.405  -37.793   41.988
 -63.044   64.405  -63.044   64.405  -43.539   43.056  -40.423   44.299
 -48.159   43.908  -45.000   43.520  -43.539   43.056  -37.864   42.353
 -50.505   48.956  -45.901   43.938  -63.044   64.405  -37.626   42.063
 -63.044   64.405  -63.044   64.405  -43.539   43.056  -37.753   44.416
 -48.018   44.031  -44.692   44.819  -43.539   43.056  -37.864   42.353
 -50.505   48.956  -45.901   43.938  -63.044   64.405  -37.744   42.208
 -63.044   64.405  -63.044   64.405  -43.539   43.056  -38.057   44.477
 -48.159   43.908  -46.209   44.145  -43.539   43.056  -37.864   42.353
 -48.159   43.908  -45.901   43.938  -63.044   64.405  -37.577   42.283
 -63.044   64.405  -63.044   64.405  -43.627   44.466  -39.953   44.345
 -48.159   43.908  -44.088   44.372  -43.539   43.056  -37.864   42.353
 -48.159   43.908  -45.901   43.938  -63.044   64.405  -37.577   42.283
 -53.527   52.871  -63.044   64.405  -43.539   43.056  -40.865   44.466
 -48.018   44.031  -44.537   44.927  -43.539   43.056  -37.696   42.429
 -52.286   50.234  -46.054   44.042  -63.044   64.405  -37.577   42.283
 -53.527   52.871  -63.044   64.405  -43.539   43.056  -37.928   43.525
 -48.179   44.126  -44.537   44.927  -43.539   43.056  -37.696   42.429
 -52.286   50.234  -46.054   44.042  -63.044   64.405  -37.696   42.429
 -63.044   64.405  -63.044   64.405  -43.539   43.056  -39.914   43.553
 -48.179   44.126  -44.537   44.927  -43.539   43.056  -37.696   42.429
 -51.861   49.826  -46.054   44.042  -63.044   64.405  -37.577   42.283
 -63.044   64.405  -63.044   64.405  -43.539   43.056  -39.249   43.895
 -48.018   44.031  -46.836   44.553  -43.539   43.056  -37.696   42.429
 -52.481   50.323  -46.054   44.042  -63.044   64.405  -37.696   42.429
 -63.044   64.405  -63.044   64.405  -43.539   43.056  -43.030   44.218
 -47.735   44.274  -45.147   43.198  -43.539   43.056  -37.696   42.429
 -52.481   50.323  -46.054   44.042  -63.044   64.405  -37.817   42.574
 -63.044   64.405  -63.044   64.405  -43.539   43.056  -37.757   43.604
 -47.735   44.274  -42.913   43.667  -43.539   43.056  -37.696   42.429
 -52.481   50.323  -45.286   42.453  -63.044   64.405  -37.817   42.574
 -63.044   64.405  -63.044   64.405  -43.539   43.056  -40.644   43.771
 -47.735   44.274  -42.913   43.667  -43.539   43.056  -37.892   42.939
 -52.286   50.234  -45.840   41.811  -63.044   64.405  -37.696   42.429
 -63.044   64.405  -63.044   64.405  -51.638   42.124  -40.943   43.809
 -47.735   44.274  -44.537   44.927  -43.539   43.056  -37.261   43.023
 -52.286   50.234  -45.697   41.711  -63.044   64.405  -37.528   42.504
 -63.044   64.405  -63.044   64.405  -43.539   43.056  -41.080   43.936
 -47.735   44.274  -45.901   43.938  -43.246   43.040  -37.554   43.093
 -52.481   50.323  -45.840   41.811  -63.044   64.405  -37.431   42.947
 -63.044   64.405  -63.044   64.405  -43.539   43.056  -44.247   44.050
 -47.735   44.274  -45.901   43.938  -42.663   43.001  -37.554   43.093
 -52.481   50.323  -45.840   41.811  -63.044   64.405  -37.431   42.947
 -63.044   64.405  -63.044   64.405  -75.049   34.538  -40.538   43.423
 -47.431   44.297  -45.901   43.938  -42.663   43.001  -37.480   42.725
 -52.481   50.323  -45.697   41.711  -63.044   64.405  -37.554   43.093
 -63.044   64.405  -63.044   64.405  -43.539   43.056  -43.509   43.700
 -47.128   44.318  -46.209   44.145  -42.816   42.905  -37.723   43.016
 -52.481   50.323  -45.840   41.811  -63.044   64.405  -37.648   42.650
 -63.044   64.405  -63.044   64.405  -75.020   34.730  -40.943   43.809
 -46.982   44.436  -46.209   44.145  -42.663   43.001  -37.359   42.579
 -52.481   50.323  -45.697   41.711  -63.044   64.405  -37.601   42.871
 -63.044   64.405  -63.044   64.405  -41.905   44.906  -37.928   43.525
 -46.982   44.436  -46.209   44.145  -42.663   43.001  -37.359   42.579
 -52.481   50.323  -45.702   41.919  -63.044   64.405  -37.359   42.579
 -63.044   64.405  -63.044   64.405  -43.539   43.056  -40.538   43.423
 -46.982   44.436  -43.354   43.801  -42.663   43.001  -37.359   42.579
 -52.481   50.323  -46.209   44.145  -63.044   64.405  -40.943   43.809
 -63.044   64.405  -63.044   64.405  -41.905   44.906  -40.509   43.641
 -46.982   44.436  -51.188   42.110  -42.663   43.001  -37.359   42.579
 -52.481   50.323  -45.286   42.453  -43.246   43.040  -40.143   43.031
 -63.044   64.405  -63.044   64.405  -41.905   44.906  -44.093   44.155
 -46.982   44.436  -45.901   43.938  -42.508   43.096  -37.480   42.725
 -52.481   50.323  -45.748   43.834  -43.246   43.040  -40.143   43.031
 -63.044   64.405  -63.044   64.405  -43.539   43.056  -40.943   43.809
 -49.769   48.577  -45.901   43.938  -42.801   43.119  -37.480   42.725
 -52.481   50.323  -46.209   44.145  -43.246   43.040  -40.917   44.028
 -63.044   64.405  -63.044   64.405  -43.539   43.056  -38.106   42.641
 -49.769   48.577  -45.901   43.938  -43.539   43.056  -37.480   42.725
 -52.481   50.323  -46.209   44.145  -63.044   64.405  -40.807   43.681
 -63.044   64.405  -63.044   64.405  -42.663   43.001  -37.359   42.579
 -47.128   44.318  -45.901   43.938  -42.801   43.119  -37.359   42.579
 -52.481   50.323  -46.209   44.145  -63.044   64.405  -40.700   43.335
 -63.044   64.405  -63.044   64.405  -42.663   43.001  -40.943   43.809
 -47.128   44.318  -45.901   43.938  -42.801   43.119  -37.480   42.725
 -52.481   50.323  -45.901   43.938  -63.044   64.405  -40.943   43.809
 -63.044   64.405  -63.044   64.405  -43.627   44.466  -37.601   42.871
 -47.287   44.417  -45.901   43.938  -43.539   43.056  -37.480   42.725
 -52.481   50.323  -45.446   43.624  -63.044   64.405  -40.943   43.809
 -63.044   64.405  -63.044   64.405  -43.387   43.155  -37.723   43.016
 -47.735   44.274  -45.901   43.938  -43.539   43.056  -37.648   42.650
 -52.481   50.323  -45.901   43.938  -63.044   64.405  -40.943   43.809
 -63.044   64.405  -63.044   64.405  -43.387   43.155  -37.648   42.650
 -49.587   48.482  -45.901   43.938  -43.539   43.056  -37.601   42.871
 -52.286   50.234  -46.209   44.145  -63.044   64.405  -40.700   43.335
 -63.044   64.405  -63.044   64.405  -43.387   43.155  -37.938   42.718
 -44.704   43.518  -44.692   44.819  -43.539   43.056  -37.383   43.170
 -51.861   49.826  -45.431   42.557  -63.044   64.405  -41.080   43.936
 -63.044   64.405  -63.044   64.405  -43.387   43.155  -41.105   43.718
 -47.591   44.395  -45.901   43.938  -43.539   43.056  -37.601   42.871
 -51.861   49.826  -45.901   43.938  -63.044   64.405  -40.943   43.809
 -63.044   64.405  -63.044   64.405  -43.539   43.056  -37.770   42.795
 -47.735   44.274  -45.901   43.938  -43.539   43.056  -37.601   42.871
 -51.861   49.826  -46.209   44.145  -63.044   64.405  -44.242   44.267
 -63.044   64.405  -63.044   64.405  -75.020   34.730  -38.061   42.861
 -48.179   44.126  -45.901   43.938  -43.539   43.056  -38.061   42.861
 -51.861   49.826  -46.209   44.145  -63.044   64.405  -44.242   44.267
 -63.044   64.405  -63.044   64.405  -42.801   43.119  -37.770   42.795
 -49.587   48.482  -45.901   43.938  -43.539   43.056  -40.728   43.118
 -51.861   49.826  -46.209   44.145  -63.044   64.405  -40.509   43.641
 -63.044   64.405  -63.044   64.405  -42.508   43.096  -38.477   43.065
 -49.587   48.482  -45.901   43.938  -43.539   43.056  -62.199   33.258
 -51.669   49.736  -46.209   44.145  -63.044   64.405  -40.047   43.686
 -63.044   64.405  -63.044   64.405  -43.539   43.056  -37.648   42.650
 -49.587   48.482  -45.901   43.938  -43.539   43.056  -37.383   43.170
 -51.669   49.736  -46.209   44.145  -63.044   64.405  -38.522   43.647
 -63.044   64.405  -63.044   64.405  -42.816   42.905  -37.648   42.650
 -49.587   48.482  -45.901   43.938  -43.539   43.056  -40.435   43.076
 -51.669   49.736  -46.209   44.145  -63.044   64.405  -72.367   37.191
 -63.044   64.405  -63.044   64.405  -42.801   43.119  -37.648   42.650
 -44.704   43.518  -44.237   44.485  -43.539   43.056  -44.392   44.379
 -51.669   49.736  -46.209   44.145  -63.044   64.405  -53.136   51.869
 -63.044   64.405  -63.044   64.405  -43.094   43.138  -37.554   43.093
 -44.704   43.518  -45.901   43.938  -43.539   43.056  -44.242   44.267
 -50.691   49.049  -46.209   44.145  -63.044   64.405  -66.825   39.355
 -63.044   64.405  -63.044   64.405  -42.663   43.001  -40.943   43.809
 -47.591   44.395  -45.901   43.938  -43.539   43.056  -44.392   44.379
 -52.286   50.234  -46.209   44.145  -63.044   64.405  -60.099   35.942
 -63.044   64.405  -63.044   64.405  -42.508   43.096  -41.080   43.936
 -49.587   48.482  -45.901   43.938  -43.539   43.056  -44.242   44.267
 -52.286   50.234  -46.209   44.145  -63.044   64.405  -38.800   44.729
 -63.044   64.405  -63.044   64.405  -51.638   42.124  -42.475   43.527
 -44.704   43.518  -45.901   43.938  -43.539   43.056  -44.392   44.379
 -52.286   50.234  -46.209   44.145  -63.044   64.405  -38.321   44.758
 -63.044   64.405  -63.044   64.405  -40.047   42.682  -37.648   42.650
 -45.581   42.872  -45.901   43.938  -43.539   43.056  -44.396   44.162
 -52.286   50.234  -46.209   44.145  -63.044   64.405  -37.841   44.782
 -63.044   64.405  -63.044   64.405  -44.223   45.140  -41.426   43.535
 -45.581   42.872  -45.901   43.938  -43.539   43.056  -44.396   44.162
 -52.286   50.234  -46.209   44.145  -43.246   43.040  -37.360   44.800
 -63.044   64.405  -63.044   64.405  -44.223   45.140  -37.431   42.947
 -49.587   48.482  -45.901   43.938  -43.539   43.056  -44.396   44.162
 -51.253   49.326  -46.209   44.145  -63.044   64.405  -37.315   45.025
 -63.044   64.405  -63.044   64.405  -44.223   45.140  -37.554   43.093
 -44.851   43.627  -50.011   42.117  -43.539   43.056  -40.079   43.467
 -51.065   49.235  -46.209   44.145  -63.044   64.405  -45.000   47.028
 -63.044   64.405  -63.044   64.405  -43.539   43.056  -37.554   43.093
 -44.702   43.734  -45.901   43.938  -43.539   43.056  -40.211   43.599
 -51.065   49.235  -45.748   43.834  -63.044   64.405  -44.836   47.139
 -63.044   64.405  -63.044   64.405  -43.539   43.056  -40.079   43.467
 -49.769   48.577  -45.901   43.938  -43.539   43.056  -65.854   37.537
 -50.505   48.956  -45.840   41.811  -63.044   64.405  -39.037   45.225
 -63.044   64.405  -63.044   64.405  -43.539   43.056  -38.054   43.667
 -47.287   44.417  -60.388   42.926  -43.539   43.056  -52.461   33.483
 -50.505   48.956  -45.840   41.811  -63.044   64.405  -37.987   45.737
 -63.044   64.405  -63.044   64.405  -43.539   43.056  -40.891   44.247
 -49.587   48.482  -46.209   44.145  -43.539   43.056  -40.120   44.257
 -48.179   44.126  -45.840   41.811  -63.044   64.405  -37.809   45.821
 -63.044   64.405  -63.044   64.405  -43.539   43.056  -41.357   44.189
 -49.587   48.482  -60.101   43.052  -43.539   43.056  -42.872   44.318
 -51.065   49.235  -45.840   41.811  -63.044   64.405  -37.809   45.821
 -63.044   64.405  -63.044   64.405  -43.539   43.056  -39.849   43.992
 -45.581   42.872  -44.537   44.927  -43.539   43.056  -38.522   43.647
 -51.065   49.235  -45.840   41.811  -63.044   64.405  -37.809   45.821
 -63.044   64.405  -63.044   64.405  -43.539   43.056  -43.030   44.218
 -45.581   42.872  -45.901   43.938  -43.539   43.056  -38.858   43.483
 -51.253   49.326  -45.702   41.919  -63.044   64.405  -38.339   45.568
 -63.044   64.405  -63.044   64.405  -43.539   43.056  -42.872   44.318
 -49.587   48.482  -44.537   44.927  -43.539   43.056  -38.224   43.587
 -48.340   44.220  -45.425   42.135  -63.044   64.405  -38.339   45.568
 -63.044   64.405  -46.209   44.145  -43.539   43.056  -39.683   44.079
 -49.769   48.577  -44.537   44.927  -43.539   43.056  -39.381   45.051
 -51.669   49.736  -45.431   42.557  -63.044   64.405  -38.827   45.535
 -63.044   64.405  -46.209   44.145  -43.539   43.056  -42.442   43.960
 -49.587   48.482  -45.901   43.938  -43.689   42.956  -38.628   44.813
 -51.669   49.736  -45.446   43.624  -63.044   64.405  -38.827   45.535
 -63.044   64.405  -46.209   44.145  -43.680   43.169  -43.776   44.580
 -49.587   48.482  -46.209   44.145  -43.689   42.956  -45.000   47.028
 -51.669   49.736  -46.209   44.145  -63.044   64.405  -40.506   44.869
 -63.044   64.405  -63.044   64.405  -43.539   43.056  -40.626   42.773
 -48.038   44.249  -45.840   41.811  -43.689   42.956  -43.689   42.956
 -51.669   49.736  -45.446   43.624  -63.044   64.405  -45.000   47.028
 -63.044   64.405  -63.044   64.405  -43.539   43.056  -40.647   44.998
 -48.038   44.249  -45.000   43.305  -43.831   43.069  -40.175   42.814
 -51.669   49.736  -45.446   43.624  -63.044   64.405  -63.044   64.405
 -63.044   64.405  -63.044   64.405  -43.539   43.056  -44.837   46.916
 -45.581   42.872  -44.242   44.267  -43.831   43.069  -40.815   44.906
 -51.669   49.736  -46.209   44.145  -62.279   64.047  -37.648   42.650
 -63.044   64.405  -63.044   64.405  -43.831   43.069  -43.831   43.069
 -45.581   42.872  -45.901   43.938  -43.831   43.069  -44.837   46.916
 -50.691   49.049  -46.209   44.145  -62.279   64.047  -40.957   45.034
 -63.044   64.405  -63.044   64.405  -43.831   43.069  -47.558   43.960
 -46.982   44.436  -45.901   43.938  -43.831   43.069  -43.831   43.069
 -50.691   49.049  -46.209   44.145  -63.044   64.405  -44.837   46.916
 -63.044   64.405  -63.044   64.405  -42.080   42.950  -40.452   45.312
 -47.895   44.371  -45.901   43.938  -41.497   42.887  -47.558   43.960
 -50.691   49.049  -46.209   44.145  -43.096   45.872  -43.096   45.872
 -63.044   64.405  -63.044   64.405  -41.788   42.920  -44.837   46.916
 -49.769   48.577  -45.901   43.938  -41.497   42.887  -38.378   45.344
 -50.691   49.049  -46.209   44.145  -43.096   45.872  -47.558   43.960
 -63.044   64.405  -63.044   64.405  -41.788   42.920  -41.788   42.920
 -46.982   44.436  -45.901   43.938  -41.497   42.887  -44.837   46.916
 -50.691   49.049  -46.209   44.145  -43.096   45.872  -37.757   45.230
 -63.044   64.405  -63.044   64.405  -41.788   42.920  -40.305   42.945
 -50.505   48.956  -60.388   42.926  -41.497   42.887  -41.497   42.887
 -50.505   48.956  -46.209   44.145  -43.096   45.872  -44.838   46.694
 -63.044   64.405  -63.044   64.405  -41.788   42.920  -37.757   45.230
 -48.038   44.249  -45.000   43.305  -41.497   42.887  -47.558   43.960
 -50.505   48.956  -46.209   44.145  -44.511   46.914  -44.511   46.914
 -63.044   64.405  -63.044   64.405  -41.924   43.042  -44.838   46.694
 -46.982   44.436  -45.290   42.877  -41.654   42.796  -37.757   45.230
 -50.505   48.956  -46.209   44.145  -44.673   47.027  -47.558   43.960
 -63.044   64.405  -63.044   64.405  -41.788   42.920  -41.788   42.920
 -49.587   48.482  -46.209   44.145  -41.788   42.920  -44.838   46.694
 -50.505   48.956  -46.209   44.145  -44.511   46.914  -37.447   45.169
 -63.044   64.405  -63.044   64.405  -41.788   42.920  -47.558   43.960
 -47.735   44.274  -45.702   41.919  -41.654   42.796  -41.654   42.796
 -50.505   48.956  -46.209   44.145  -44.675   46.804  -44.838   46.694
 -63.044   64.405  -63.044   64.405  -41.631   43.011  -37.447   45.169
 -46.678   44.452  -45.000   43.305  -41.497   42.887  -47.558   43.960
 -51.253   49.326  -46.209   44.145  -44.675   46.804  -44.675   46.804
 -63.044   64.405  -63.044   64.405  -41.497   42.887  -40.170   45.051
 -46.678   44.452  -45.000   43.520  -41.497   42.887  -37.757   45.230
 -51.253   49.326  -46.209   44.145  -44.675   46.804  -41.266   43.627
 -63.044   64.405  -63.044   64.405  -41.631   43.011  -41.631   43.011
 -46.678   44.452  -45.840   41.811  -41.631   43.011  -40.338   44.960
 -51.253   49.326  -46.209   44.145  -44.675   46.804  -37.757   45.230
 -63.044   64.405  -63.044   64.405  -41.631   43.011  -41.586   43.443
 -48.018   44.031  -45.000   43.091  -41.788   42.920  -41.788   42.920
 -51.253   49.326  -46.209   44.145  -44.675   46.804  -40.957   45.034
 -63.044   64.405  -63.044   64.405  -41.497   42.887  -38.378   45.344
 -48.018   44.031  -50.011   42.117  -41.497   42.887  -47.558   43.960
 -51.253   49.326  -46.209   44.145  -44.675   46.804  -44.675   46.804
 -63.044   64.405  -63.044   64.405  -41.654   42.796  -40.621   45.220
 -45.581   42.872  -41.218   44.063  -41.497   42.887  -40.479   45.090
 -47.442   46.845  -46.209   44.145  -43.404   46.107  -47.558   43.960
 -63.044   64.405  -63.044   64.405  -41.654   42.796  -41.654   42.796
 -45.581   42.872  -44.525   45.805  -41.654   42.796  -37.757   45.230
 -47.428   46.622  -46.209   44.145  -43.250   45.990  -40.957   45.034
 -63.044   64.405  -46.209   44.145  -41.654   42.796  -42.771   43.549
 -46.678   44.452  -44.525   45.805  -41.654   42.796  -41.654   42.796
 -47.414   46.400  -46.209   44.145  -43.413   45.886  -74.081   37.005
 -63.044   64.405  -63.044   64.405  -41.788   42.920  -40.647   44.998
 -48.179   44.126  -44.525   45.805  -41.788   42.920  -37.938   42.718
 -47.400   46.178  -46.209   44.145  -43.413   45.886  -43.413   45.886
 -63.044   64.405  -63.044   64.405  -41.788   42.920  -53.834   53.416
 -48.179   44.126  -46.209   44.145  -41.788   42.920  -40.647   44.998
 -47.552   46.057  -46.209   44.145  -43.413   45.886  -37.817   42.574
 -63.044   64.405  -63.044   64.405  -41.788   42.920  -41.788   42.920
 -48.340   44.220  -46.209   44.145  -41.788   42.920  -53.834   53.416
 -47.414   46.400  -45.901   43.938  -43.576   45.782  -40.506   44.869
 -63.044   64.405  -63.044   64.405  -41.788   42.920  -37.770   42.795
 -49.769   48.577  -46.209   44.145  -41.788   42.920  -41.788   42.920
 -47.414   46.400  -45.901   43.938  -43.432   45.445  -53.834   53.416
 -63.044   64.405  -63.044   64.405  -41.788   42.920  -40.506   44.869
 -49.587   48.482  -46.209   44.145  -41.788   42.920  -40.466   42.859
 -47.414   46.400  -46.209   44.145  -42.033   45.249  -42.033   45.249
 -63.044   64.405  -63.044   64.405  -41.788   42.920  -53.834   53.416
 -49.587   48.482  -46.209   44.145  -41.788   42.920  -40.647   44.998
 -47.428   46.622  -46.209   44.145  -41.244   45.288  -47.558   43.960
 -63.044   64.405  -63.044   64.405  -41.788   42.920  -41.788   42.920
 -45.577   42.660  -46.209   44.145  -41.788   42.920  -54.048   53.503
 -49.587   48.482  -46.209   44.145  -41.244   45.288  -40.647   44.998
 -63.044   64.405  -63.044   64.405  -41.788   42.920  -47.558   43.960
 -48.179   44.126  -46.209   44.145  -41.788   42.920  -41.788   42.920
 -47.273   46.743  -46.209   44.145  -41.100   45.161  -54.048   53.503
 -63.044   64.405  -63.044   64.405  -41.945   42.828  -40.479   45.090
 -48.199   44.344  -46.209   44.145  -41.788   42.920  -47.558   43.960
 -47.612   46.946  -46.209   44.145  -41.266   45.067  -41.266   45.067
 -63.044   64.405  -63.044   64.405  -41.945   42.828  -54.048   53.503
 -48.199   44.344  -46.209   44.145  -41.788   42.920  -37.757   45.230
 -49.587   48.482  -46.209   44.145  -41.576   45.098  -47.558   43.960
 -63.044   64.405  -63.044   64.405  -42.080   42.950  -42.080   42.950
 -48.199   44.344  -46.209   44.145  -41.788   42.920  -53.834   53.416
 -49.587   48.482  -46.209   44.145  -43.142   44.991  -37.447   45.169
 -63.044   64.405  -63.044   64.405  -42.663   43.001  -47.558   43.960
 -48.361   44.439  -46.054   44.042  -44.117   43.292  -44.117   43.292
 -49.587   48.482  -46.209   44.145  -43.142   44.991  -53.834   53.416
 -63.044   64.405  -63.044   64.405  -42.235   42.856  -37.447   45.169
 -48.219   44.563  -46.209   44.145  -44.267   43.189  -47.558   43.960
 -47.612   46.946  -46.209   44.145  -43.142   44.991  -43.142   44.991
 -63.044   64.405  -63.044   64.405  -41.788   42.920  -53.834   53.416
 -48.219   44.563  -46.209   44.145  -44.272   42.976  -37.447   45.169
 -47.612   46.946  -46.209   44.145  -41.576   45.098  -47.558   43.960
 -63.044   64.405  -63.044   64.405  -41.788   42.920  -41.788   42.920
 -48.382   44.658  -46.209   44.145  -44.415   43.086  -53.834   53.416
 -47.456   47.068  -46.209   44.145  -41.576   45.098  -37.447   45.169
 -63.044   64.405  -62.279   64.047  -41.924   43.042  -47.558   43.960
 -48.361   44.439  -46.209   44.145  -44.272   42.976  -44.272   42.976
 -49.587   48.482  -46.209   44.145  -42.832   44.974  -53.834   53.416
 -63.044   64.405  -62.279   64.047  -41.924   43.042  -37.757   45.230
 -46.836   44.553  -46.209   44.145  -44.272   42.976  -47.558   43.960
 -47.442   46.845  -46.209   44.145  -43.451   45.006  -43.451   45.006
 -63.044   64.405  -63.044   64.405  -41.788   42.920  -53.834   53.416
 -48.340   44.220  -44.854   42.984  -44.272   42.976  -38.067   45.288
 -47.456   47.068  -45.284   42.242  -43.451   45.006  -47.558   43.960
 -63.044   64.405  -44.671   47.250  -41.924   43.042  -41.924   43.042
 -48.199   44.344  -44.854   42.984  -44.272   42.976  -53.834   53.416
 -49.587   48.482  -45.286   42.453  -43.761   45.018  -39.519   45.186
 -63.044   64.405  -44.671   47.250  -41.924   43.042  -47.558   43.960
 -48.361   44.439  -44.854   42.984  -44.560   43.195  -44.560   43.195
 -49.587   48.482  -45.286   42.453  -43.919   44.913  -53.834   53.416
 -63.044   64.405  -44.671   47.250  -41.924   43.042  -40.030   44.919
 -48.219   44.563  -44.710   42.877  -44.415   43.086  -47.558   43.960
 -49.587   48.482  -45.286   42.453  -44.531   45.365  -44.531   45.365
 -63.044   64.405  -44.836   47.139  -42.080   42.950  -53.834   53.416
 -48.219   44.563  -44.710   42.877  -44.272   42.976  -40.452   45.312
 -48.144   47.472  -45.144   42.559  -44.070   45.027  -47.558   43.960
 -63.044   64.405  -44.673   47.027  -44.267   43.189  -44.267   43.189
 -48.361   44.439  -44.854   42.984  -44.123   43.078  -53.834   53.416
 -48.144   47.472  -45.288   42.664  -44.384   44.815  -40.479   45.090
 -63.044   64.405  -44.673   47.027  -42.080   42.950  -47.558   43.960
 -48.199   44.344  -45.000   42.878  -44.267   43.189  -44.267   43.189
 -49.587   48.482  -45.290   42.877  -44.247   44.050  -53.834   53.416
 -63.044   64.405  -44.837   46.916  -41.631   43.011  -40.957   45.034
 -47.431   44.297  -44.710   42.877  -44.411   43.299  -47.558   43.960
 -49.587   48.482  -45.145   42.771  -44.247   44.050  -44.247   44.050
 -63.044   64.405  -44.837   46.916  -42.080   42.950  -54.048   53.503
 -48.199   44.344  -44.855   42.771  -42.080   42.950  -40.957   45.034
 -48.318   47.572  -45.000   42.033  -44.545   44.273  -47.558   43.960
 -63.044   64.405  -44.837   46.916  -42.080   42.950  -42.080   42.950
 -48.199   44.344  -45.000   42.454  -42.371   42.976  -54.048   53.503
 -48.162   47.696  -45.000   42.454  -44.692   44.819  -40.957   45.034
 -63.044   64.405  -44.837   46.916  -44.267   43.189  -47.558   43.960
 -48.199   44.344  -45.000   42.666  -42.955   43.022  -42.955   43.022
 -47.987   47.596  -45.000   42.666  -44.545   44.273  -52.563   50.779
 -63.044   64.405  -44.837   46.916  -44.272   42.976  -40.815   44.906
 -48.199   44.344  -45.000   42.666  -44.267   43.189  -47.558   43.960
 -47.987   47.596  -45.000   42.878  -44.247   44.050  -44.247   44.050
 -63.044   64.405  -44.837   46.916  -44.706   43.304  -58.466   43.585
 -48.179   44.126  -45.000   42.454  -44.415   43.086  -40.789   45.127
 -47.987   47.596  -45.144   42.559  -44.537   44.927  -47.558   43.960
 -63.044   64.405  -44.837   46.916  -44.706   43.304  -44.706   43.304
 -48.340   44.220  -45.143   42.348  -44.706   43.304  -73.316   37.113
 -48.162   47.696  -45.143   42.348  -44.232   44.703  -40.479   45.090
 -63.044   64.405  -45.000   46.805  -44.706   43.304  -47.558   43.960
 -48.340   44.220  -45.143   42.348  -44.247   44.050  -44.247   44.050
 -48.162   47.696  -45.142   42.138  -44.384   44.815  -73.316   37.113
 -63.044   64.405  -45.000   46.805  -44.706   43.304  -39.243   44.916
 -48.403   44.878  -45.000   42.243  -43.619   44.684  -47.558   43.960
 -48.180   47.921  -45.140   41.928  -44.388   44.597  -44.388   44.597
 -63.044   64.405  -45.000   46.805  -44.706   43.304  -74.473   35.851
 -48.199   44.344  -45.142   42.138  -43.619   44.684  -38.378   45.344
 -48.356   48.021  -45.140   41.928  -44.247   44.050  -47.558   43.960
 -63.044   64.405  -45.000   46.805  -44.706   43.304  -44.706   43.304
 -48.219   44.563  -45.140   41.928  -43.926   44.695  -74.081   37.005
 -48.533   48.120  -45.140   41.928  -45.000   43.305  -37.757   45.230
 -63.044   64.405  -44.838   46.694  -44.706   43.304  -47.558   43.960
 -49.537   48.031  -45.282   42.032  -44.247   44.050  -44.247   44.050
 -48.533   48.120  -45.140   41.928  -44.706   43.304  -70.865   36.382
 -63.044   64.405  -44.838   46.694  -44.706   43.304  -37.447   45.169
 -47.954   47.148  -45.143   42.348  -44.099   43.938  -47.558   43.960
 -48.533   48.120  -45.282   42.032  -44.247   44.050  -44.247   44.050
 -63.044   64.405  -44.838   46.694  -44.706   43.304  -73.900   36.983
 -49.717   48.126  -45.284   42.242  -44.247   44.050  -37.447   45.169
 -48.533   48.120  -45.282   42.032  -44.267   43.189  -47.558   43.960
 -63.044   64.405  -44.839   46.472  -44.706   43.304  -44.706   43.304
 -46.836   44.553  -45.143   42.348  -44.247   44.050  -71.407   38.897
 -48.711   48.219  -45.282   42.032  -43.973   43.181  -37.447   45.169
 -63.044   64.405  -44.839   46.472  -44.706   43.304  -47.558   43.960
 -48.361   44.439  -45.288   42.664  -44.247   44.050  -44.247   44.050
 -48.711   48.219  -45.280   41.823  -44.117   43.292  -64.745   39.136
 -63.044   64.405  -44.839   46.472  -44.267   43.189  -37.447   45.169
 -46.678   44.452  -45.290   42.877  -44.399   43.945  -47.558   43.960
 -48.889   48.318  -45.280   41.823  -45.000   43.305  -45.000   43.305
 -53.527   52.871  -44.679   46.360  -42.663   43.001  -72.731   37.239
 -46.836   44.553  -45.292   43.090  -44.247   44.050  -37.447   45.169
 -48.889   48.318  -45.280   41.823  -45.000   43.735  -47.558   43.960
 -53.527   52.871  -44.679   46.360  -43.823   43.283  -43.823   43.283
 -48.219   44.563  -45.292   43.090  -44.247   44.050  -54.048   53.503
 -49.069   48.416  -45.282   42.032  -44.117   43.292  -38.148   44.841
 -53.364   53.012  -44.520   46.248  -44.267   43.189  -44.105   43.722
 -49.587   48.482  -45.440   43.195  -44.237   44.485  -44.237   44.485
 -52.286   50.234  -45.284   42.242  -43.387   43.155  -54.048   53.503
 -63.044   64.405  -44.681   46.139  -45.000   43.305  -40.030   44.919
 -47.247   46.298  -45.296   43.518  -44.237   44.485  -44.105   43.722
 -49.430   48.611  -46.054   44.042  -43.387   43.155  -43.387   43.155
 -63.044   64.405  -44.681   46.139  -44.399   43.945  -54.048   53.503
 -48.179   44.126  -45.294   43.304  -44.384   44.815  -40.060   44.698
 -49.249   48.514  -46.364   44.248  -43.246   43.040  -44.228   44.921
 -63.044   64.405  -44.681   46.139  -74.990   34.922  -74.990   34.922
 -47.735   44.274  -45.000   42.243  -44.376   45.253  -54.048   53.503
 -52.326   50.461  -46.520   44.350  -44.262   43.404  -40.199   44.829
 -63.044   64.405  -44.520   46.248  -42.859   44.536  -44.105   43.722
 -48.179   44.126  -45.000   42.243  -43.761   45.018  -43.761   45.018
 -52.326   50.461  -46.520   44.350  -44.262   43.404  -54.048   53.503
 -63.044   64.405  -44.520   46.248  -43.619   44.684  -40.506   44.869
 -48.179   44.126  -45.000   42.666  -51.861   49.826  -47.558   43.960
 -52.326   50.461  -46.520   44.350  -44.262   43.404  -44.262   43.404
 -63.044   64.405  -44.681   46.139  -44.542   44.490  -54.048   53.503
 -48.179   44.126  -45.000   42.666  -53.834   53.416  -39.891   44.787
 -52.326   50.461  -46.520   44.350  -44.267   43.189  -47.558   43.960
 -63.044   64.405  -44.681   46.139  -44.392   44.379  -44.392   44.379
 -48.179   44.126  -45.142   42.138  -53.834   53.416  -40.170   45.051
 -52.326   50.461  -46.520   44.350  -44.551   43.840  -43.176   44.335
 -63.044   64.405  -44.681   46.139  -44.542   44.490  -47.558   43.960
 -48.179   44.126  -45.140   41.928  -70.086   39.524  -70.086   39.524
 -52.326   50.461  -46.520   44.350  -45.149   43.627  -40.030   44.919
 -63.044   64.405  -44.841   46.029  -44.237   44.485  -44.088   44.372
 -48.179   44.126  -45.140   41.928  -41.887   45.126  -47.558   43.960
 -52.326   50.461  -46.678   44.452  -45.149   43.627  -45.149   43.627
 -63.044   64.405  -44.842   45.808  -44.232   44.703  -40.030   44.919
 -48.179   44.126  -45.280   41.823  -41.741   45.002  -40.345   43.730
 -52.326   50.461  -46.520   44.350  -45.000   43.305  -47.558   43.960
 -63.044   64.405  -44.686   45.477  -44.384   44.815  -44.384   44.815
 -47.442   46.845  -45.284   42.242  -41.741   45.002  -40.030   44.919
 -52.326   50.461  -46.520   44.350  -45.452   44.056  -40.561   44.428
 -63.044   64.405  -44.844   45.368  -44.384   44.815  -47.558   43.960
 -47.971   47.372  -46.364   44.248  -41.289   44.847  -41.289   44.847
 -52.326   50.461  -46.520   44.350  -44.267   43.189  -40.030   44.919
 -63.044   64.405  -45.154   44.929  -44.384   44.815  -40.561   44.428
 -47.260   46.520  -45.421   41.925  -40.764   45.348  -47.558   43.960
 -52.326   50.461  -46.364   44.248  -44.267   43.189  -44.267   43.189
 -63.044   64.405  -45.612   44.597  -44.539   44.708  -40.199   44.829
 -48.057   44.467  -45.421   41.925  -45.000   47.028  -40.375   43.511
 -52.326   50.461  -46.364   44.248  -44.267   43.189  -47.558   43.960
 -63.044   64.405  -45.612   44.597  -44.539   44.708  -44.539   44.708
 -47.931   44.809  -45.282   42.032  -44.836   47.139  -40.338   44.960
 -52.326   50.461  -45.440   43.195  -44.539   44.708  -40.807   43.681
 -63.044   64.405  -45.768   44.703  -68.301   39.634  -47.558   43.960
 -47.344   45.294  -45.286   42.453  -43.096   45.872  -43.096   45.872
 -52.326   50.461  -45.294   43.304  -44.070   45.027  -40.338   44.960
 -63.044   64.405  -45.155   45.148  -70.457   39.585  -40.305   42.945
 -47.194   45.413  -46.364   44.248  -43.376   46.773  -47.558   43.960
 -52.326   50.461  -45.446   43.624  -44.223   45.140  -44.223   45.140
 -63.044   64.405  -45.768   44.703  -43.301   44.889  -40.338   44.960
 -49.202   48.063  -46.520   44.350  -43.376   46.773  -40.626   42.773
 -52.481   50.323  -46.364   44.248  -44.223   45.140  -47.558   43.960
 -63.044   64.405  -45.612   44.597  -44.531   45.365  -44.531   45.365
 -45.478   46.026  -46.678   44.452  -43.376   46.773  -40.647   44.998
 -52.481   50.323  -46.520   44.350  -43.919   44.913  -40.305   42.945
 -63.044   64.405  -45.310   45.038  -43.919   44.913  -47.558   43.960
 -44.840   46.250  -46.678   44.452  -43.376   46.773  -43.376   46.773
 -52.481   50.323  -46.688   44.670  -44.531   45.365  -40.647   44.998
 -53.318   52.783  -45.154   44.929  -43.761   45.018  -41.723   43.567
 -44.840   46.250  -46.678   44.452  -43.543   46.668  -47.558   43.960
 -50.722   49.276  -45.458   44.490  -44.531   45.365  -44.531   45.365
 -63.044   64.405  -45.154   44.929  -43.451   45.006  -40.647   44.998
 -44.840   46.250  -46.678   44.452  -43.385   46.551  -37.817   42.574
 -50.535   49.183  -45.308   44.819  -42.993   44.873  -47.558   43.960
 -63.044   64.405  -45.616   44.815  -42.670   45.074  -42.670   45.074
 -49.562   48.256  -46.678   44.452  -43.385   46.551  -40.647   44.998
 -50.722   49.276  -45.308   44.819  -44.692   44.819  -37.554   43.093
 -63.044   64.405  -45.612   44.597  -42.197   45.151  -47.558   43.960
 -49.743   48.352  -46.678   44.452  -43.395   46.329  -43.395   46.329
 -50.722   49.276  -45.461   44.708  -44.223   45.140  -40.957   45.034
 -63.044   64.405  -46.398   45.122  -45.000   47.028  -41.403   43.753
 -49.743   48.352  -46.678   44.452  -43.413   45.886  -47.558   43.960
 -50.722   49.276  -45.458   44.490  -45.147   43.198  -45.147   43.198
 -63.044   64.405  -46.239   45.018  -46.239   45.018  -40.789   45.127
 -49.382   48.160  -46.836   44.553  -45.000   47.028  -41.266   43.627
 -50.535   49.183  -45.458   44.490  -43.413   45.886  -47.558   43.960
 -63.044   64.405  -45.612   44.597  -45.147   43.198  -45.147   43.198
 -49.226   48.288  -46.836   44.553  -46.836   44.553  -38.863   45.312
 -50.349   49.088  -45.612   44.597  -44.837   46.916  -40.728   43.118
 -63.044   64.405  -46.364   44.248  -43.413   45.886  -47.558   43.960
 -49.226   48.288  -46.678   44.452  -44.706   43.304  -44.706   43.304
 -50.535   49.183  -45.458   44.490  -45.458   44.490  -37.757   45.230
 -63.044   64.405  -46.209   44.145  -44.837   46.916  -41.403   43.753
 -47.987   47.596  -46.520   44.350  -43.413   45.886  -41.586   43.443
 -50.349   49.088  -45.612   44.597  -47.385   43.646  -47.385   43.646
 -63.044   64.405  -46.209   44.145  -46.209   44.145  -37.447   45.169
 -49.406   48.385  -46.364   44.248  -44.837   46.916  -40.435   43.076
 -50.349   49.088  -45.763   44.485  -43.423   45.665  -47.558   43.960
 -63.044   64.405  -46.836   44.553  -47.101   43.883  -47.101   43.883
 -48.162   47.696  -45.296   43.518  -45.296   43.518  -37.447   45.169
 -50.349   49.088  -45.612   44.597  -44.837   46.916  -40.305   42.945
 -63.044   64.405  -45.918   44.590  -42.968   45.312  -47.558   43.960
 -48.162   47.696  -45.901   43.938  -47.229   43.549  -47.229   43.549
 -50.349   49.088  -45.458   44.490  -45.458   44.490  -37.447   45.169
 -63.044   64.405  -46.054   44.042  -44.837   46.916  -40.305   42.945
 -49.406   48.385  -46.364   44.248  -42.033   45.249  -47.558   43.960
 -50.163   48.994  -45.616   44.815  -45.147   43.198  -45.147   43.198
 -63.044   64.405  -45.748   43.834  -45.748   43.834  -37.447   45.169
 -48.004   47.820  -46.836   44.553  -44.838   46.694  -37.648   42.650
 -50.163   48.994  -45.616   44.815  -41.868   45.346  -47.558   43.960
 -63.044   64.405  -45.748   43.834  -47.243   43.765  -47.243   43.765
 -49.587   48.482  -45.763   44.485  -45.763   44.485  -38.552   45.259
 -49.979   48.899  -45.154   44.929  -44.838   46.694  -37.648   42.650
 -63.044   64.405  -45.748   43.834  -41.722   45.222  -47.558   43.960
 -49.769   48.577  -52.540   43.538  -47.243   43.765  -47.243   43.765
 -50.163   48.994  -44.843   45.588  -44.843   45.588  -38.417   45.121
 -62.279   64.047  -46.054   44.042  -44.838   46.694  -37.648   42.650
 -49.587   48.482  -45.000   44.820  -41.556   45.318  -47.558   43.960
 -50.163   48.994  -44.841   46.029  -47.243   43.765  -47.243   43.765
 -62.279   64.047  -46.054   44.042  -46.054   44.042  -38.148   44.841
 -49.587   48.482  -45.308   44.819  -44.838   46.694  -37.648   42.650
 -50.349   49.088  -53.834   53.416  -41.556   45.318  -47.558   43.960
 -63.044   64.405  -46.054   44.042  -47.087   43.667  -47.087   43.667
 -47.522   45.614  -45.768   44.703  -45.768   44.703  -38.494   44.674
 -47.456   47.068  -53.834   53.416  -43.404   46.107  -37.938   42.718
 -51.441   51.737  -46.364   44.248  -41.868   45.346  -47.558   43.960
 -47.522   45.614  -45.768   44.703  -45.452   44.056  -45.452   44.056
 -47.456   47.068  -53.834   53.416  -53.834   53.416  -39.107   44.780
 -51.441   51.737  -45.763   44.485  -43.250   45.990  -37.554   43.093
 -47.372   45.735  -45.616   44.815  -42.033   45.249  -47.558   43.960
 -47.470   47.291  -47.522   45.614  -46.847   44.772  -46.847   44.772
 -51.441   51.737  -45.918   44.590  -45.918   44.590  -39.891   44.787
 -47.372   45.735  -45.616   44.815  -43.413   45.886  -37.648   42.650
 -47.641   47.393  -44.361   46.135  -42.656   45.294  -47.558   43.960
 -51.441   51.737  -45.918   44.590  -47.229   43.549  -47.229   43.549
 -47.372   45.735  -45.308   44.819  -45.308   44.819  -40.506   44.869
 -47.641   47.393  -44.199   46.242  -43.432   45.445  -37.723   43.016
 -51.441   51.737  -46.699   44.889  -43.423   45.665  -47.558   43.960
 -47.522   45.614  -45.154   44.929  -47.087   43.667  -47.087   43.667
 -47.641   47.393  -44.199   46.242  -44.199   46.242  -40.506   44.869
 -51.641   51.830  -46.699   44.889  -41.868   45.346  -41.380   43.970
 -47.372   45.735  -45.154   44.929  -43.413   45.886  -47.558   43.960
 -47.814   47.495  -44.358   46.356  -46.068   44.477  -46.068   44.477
 -51.641   51.830  -46.520   44.350  -46.520   44.350  -40.506   44.869
 -47.372   45.735  -45.154   44.929  -53.834   53.416  -40.305   42.945
 -47.814   47.495  -44.195   46.464  -43.413   45.886  -47.558   43.960
 -51.641   51.830  -46.364   44.248  -45.000   43.305  -45.000   43.305
 -47.234   46.076  -45.154   44.929  -45.154   44.929  -40.060   44.698
 -47.830   47.719  -45.000   47.028  -53.834   53.416  -40.305   42.945
 -51.641   51.830  -46.364   44.248  -43.413   45.886  -47.558   43.960
 -47.080   46.196  -45.154   44.929  -44.852   43.412  -44.852   43.412
 -47.830   47.719  -44.836   47.139  -44.836   47.139  -38.394   43.507
 -51.641   51.830  -45.310   45.038  -53.834   53.416  -37.554   43.093
 -47.080   46.196  -46.948   46.759  -43.413   45.886  -47.558   43.960
 -48.004   47.820  -44.343   47.246  -44.706   43.304  -44.706   43.304
 -51.641   51.830  -45.000   45.919  -45.000   45.919  -40.561   44.428
 -47.105   46.640  -47.400   46.178  -53.834   53.416  -40.807   43.681
 -48.004   47.820  -44.171   47.578  -43.413   45.886  -47.558   43.960
 -51.641   51.830  -44.842   45.808  -45.000   43.305  -45.000   43.305
 -47.105   46.640  -44.844   45.368  -44.844   45.368  -39.683   44.079
 -48.180   47.921  -44.171   47.578  -54.048   53.503  -40.861   43.246
 -51.641   51.830  -44.842   45.808  -43.413   45.886  -47.558   43.960
 -47.273   46.743  -44.844   45.368  -47.229   43.549  -47.229   43.549
 -48.180   47.921  -44.171   47.578  -44.171   47.578  -44.396   44.162
 -51.804   51.695  -44.844   45.368  -54.048   53.503  -40.728   43.118
 -47.442   46.845  -44.683   45.917  -43.413   45.886  -47.558   43.960
 -48.180   47.921  -44.171   47.578  -47.243   43.765  -47.243   43.765
 -51.804   51.695  -45.000   45.478  -45.000   45.478  -40.780   43.899
 -47.286   46.965  -44.683   45.917  -54.048   53.503  -37.554   43.093
 -48.356   48.021  -44.171   47.578  -43.576   45.782  -47.558   43.960
 -51.804   51.695  -45.000   45.478  -47.101   43.883  -47.101   43.883
 -47.456   47.068  -44.841   46.029  -44.841   46.029  -40.644   43.771
 -48.197   48.145  -44.339   47.469  -54.048   53.503  -37.554   43.093
 -51.804   51.695  -45.000   45.258  -42.180   45.371  -47.558   43.960
 -47.456   47.068  -44.522   46.026  -47.243   43.765  -47.243   43.765
 -48.197   48.145  -44.176   47.355  -44.176   47.355  -41.564   43.660
 -51.804   51.695  -45.155   45.148  -53.834   53.416  -40.305   42.945
 -47.286   46.965  -44.361   46.135  -41.556   45.318  -47.558   43.960
 -48.197   48.145  -44.176   47.355  -47.101   43.883  -47.101   43.883
 -52.005   51.786  -45.000   45.919  -45.000   45.919  -40.466   42.859
 -47.286   46.965  -45.000   47.028  -53.834   53.416  -40.305   42.945
 -48.197   48.145  -45.162   46.694  -41.244   45.288  -47.558   43.960
 -52.005   51.786  -47.575   44.177  -47.087   43.667  -47.087   43.667
 -47.286   46.965  -52.005   51.786  -52.005   51.786  -39.229   43.099
 -48.197   48.145  -45.000   47.028  -53.834   53.416  -40.305   42.945
 -52.005   51.786  -45.162   46.694  -41.244   45.288  -45.472   45.585
 -47.286   46.965  -47.575   44.177  -47.385   43.646  -47.385   43.646
 -48.374   48.246  -47.286   46.965  -47.286   46.965  -40.305   42.945
 -51.966   51.558  -44.837   46.916  -53.834   53.416  -40.305   42.945
 -47.456   47.068  -45.162   46.694  -41.556   45.318  -47.558   43.960
 -48.711   48.219  -47.717   44.057  -47.385   43.646  -47.385   43.646
 -51.966   51.558  -48.711   48.219  -48.711   48.219  -41.723   43.567
 -47.456   47.068  -44.837   46.916  -53.834   53.416  -40.305   42.945
 -48.711   48.219  -45.162   46.694  -42.033   45.249  -47.558   43.960
 -51.966   51.558  -47.895   44.371  -47.087   43.667  -47.087   43.667
 -47.299   47.189  -51.966   51.558  -51.966   51.558  -41.403   43.753
 -48.711   48.219  -44.837   46.916  -53.834   53.416  -37.554   43.093
 -51.966   51.558  -45.162   46.694  -42.968   45.312  -47.558   43.960
 -47.470   47.291  -47.769   44.712  -47.243   43.765  -47.243   43.765
 -48.889   48.318  -47.470   47.291  -47.470   47.291  -40.644   43.771
 -51.966   51.558  -44.837   46.916  -53.834   53.416  -37.554   43.093
 -47.470   47.291  -45.000   46.583  -43.119   45.430  -47.558   43.960
 -48.889   48.318  -47.752   44.493  -47.542   43.743  -47.542   43.743
 -52.127   51.421  -48.889   48.318  -48.889   48.318  -44.396   44.162
 -47.641   47.393  -45.000   46.805  -53.834   53.416  -41.723   43.567
 -49.069   48.416  -45.161   46.472  -43.432   45.445  -47.558   43.960
 -52.167   51.649  -47.717   44.057  -47.385   43.646  -47.385   43.646
 -47.814   47.495  -52.167   51.649  -52.167   51.649  -44.093   44.155
 -49.069   48.416  -45.000   46.805  -54.048   53.503  -40.305   42.945
 -52.167   51.649  -45.161   46.472  -43.423   45.665  -43.627   44.466
 -47.656   47.617  -47.477   44.954  -47.542   43.743  -47.542   43.743
 -49.249   48.514  -47.656   47.617  -47.656   47.617  -42.913   43.667
 -51.966   51.558  -45.000   46.805  -54.048   53.503  -40.305   42.945
 -47.830   47.719  -45.161   46.472  -43.423   45.665  -40.498   41.655
 -49.430   48.611  -47.477   44.954  -47.243   43.765  -47.243   43.765
 -51.966   51.558  -49.430   48.611  -49.430   48.611  -40.305   42.945
 -47.830   47.719  -45.000   46.805  -54.048   53.503  -37.554   43.093
 -49.430   48.611  -45.161   46.472  -43.413   45.886  -47.558   43.960
 -52.167   51.649  -47.477   44.954  -47.243   43.765  -47.243   43.765
 -48.004   47.820  -52.167   51.649  -52.167   51.649  -40.305   42.945
 -49.612   48.707  -45.000   46.805  -54.048   53.503  -37.723   43.016
 -52.328   51.512  -45.161   46.472  -43.413   45.886  -47.558   43.960
 -48.004   47.820  -47.913   44.590  -47.243   43.765  -47.243   43.765
 -49.612   48.707  -48.004   47.820  -48.004   47.820  -40.305   42.945
 -52.328   51.512  -45.000   46.805  -54.048   53.503  -37.817   42.574
 -48.180   47.921  -45.161   46.472  -43.413   45.886  -47.558   43.960
 -49.795   48.803  -47.877   44.153  -47.542   43.743  -47.542   43.743
 -52.328   51.512  -49.795   48.803  -49.795   48.803  -40.305   42.945
 -48.180   47.921  -44.838   46.694  -54.048   53.503  -40.305   42.945
 -49.795   48.803  -45.161   46.472  -43.413   45.886  -44.848   44.275
 -52.328   51.512  -48.038   44.249  -47.542   43.743  -47.542   43.743
 -48.021   48.044  -52.328   51.512  -52.328   51.512  -37.648   42.650
 -49.979   48.899  -44.838   46.694  -54.048   53.503  -40.728   43.118
 -52.328   51.512  -45.161   46.472  -43.413   45.886  -47.558   43.960
 -48.197   48.145  -47.895   44.371  -47.542   43.743  -47.542   43.743
 -50.163   48.994  -48.197   48.145  -48.197   48.145  -37.648   42.650
 -52.328   51.512  -45.000   46.583  -52.761   50.867  -37.928   43.525
 -48.197   48.145  -45.162   46.694  -43.423   45.665  -47.558   43.960
 -50.163   48.994  -47.913   44.590  -47.400   43.863  -47.400   43.863
 -52.487   51.374  -50.163   48.994  -50.163   48.994  -37.648   42.650
 -48.533   48.120  -44.839   46.472  -53.527   52.871  -38.690   43.565
 -50.349   49.088  -45.162   46.694  -43.281   45.328  -47.558   43.960
 -52.487   51.374  -47.877   44.153  -47.243   43.765  -47.243   43.765
 -48.711   48.219  -52.487   51.374  -52.487   51.374  -40.305   42.945
 -50.535   49.183  -53.671   53.557  -52.804   51.096  -39.690   45.097
 -52.688   51.463  -45.162   46.694  -42.656   45.294  -45.308   44.819
 -48.889   48.318  -47.717   44.057  -47.400   43.863  -47.400   43.863
 -50.722   49.276  -48.889   48.318  -48.889   48.318  -42.475   43.527
 -52.688   51.463  -53.834   53.416  -53.574   53.100  -43.030   44.218
 -48.889   48.318  -45.162   46.694  -41.868   45.346  -47.558   43.960
 -50.910   49.369  -47.859   43.935  -47.400   43.863  -47.400   43.863
 -52.730   51.692  -50.910   49.369  -50.910   49.369  -37.554   43.093
 -49.069   48.416  -53.834   53.416  -52.804   51.096  -43.030   44.218
 -50.910   49.369  -45.162   46.694  -41.556   45.318  -47.558   43.960
 -52.730   51.692  -47.859   43.935  -47.400   43.863  -47.400   43.863
 -49.249   48.514  -52.730   51.692  -52.730   51.692  -40.807   43.681
 -51.098   49.461  -53.834   53.416  -53.997   53.274  -43.030   44.218
 -52.730   51.692  -45.162   46.694  -41.556   45.318  -47.558   43.960
 -49.249   48.514  -48.018   44.031  -47.400   43.863  -47.400   43.863
 -51.098   49.461  -49.249   48.514  -49.249   48.514  -41.564   43.660
 -52.730   51.692  -54.048   53.503  -54.048   53.503  -43.030   44.218
 -49.249   48.514  -45.162   46.694  -41.556   45.318  -47.558   43.960
 -51.132   49.689  -48.057   44.467  -47.400   43.863  -47.400   43.863
 -52.933   51.781  -51.132   49.689  -51.132   49.689  -37.554   43.093
 -49.430   48.611  -54.048   53.503  -53.020   52.237  -42.425   44.177
 -51.132   49.689  -45.162   46.694  -41.389   45.414  -47.558   43.960
 -52.773   51.920  -47.344   45.294  -47.243   43.765  -47.243   43.765
 -49.430   48.611  -52.773   51.920  -52.773   51.920  -41.403   43.753
 -51.322   49.781  -54.048   53.503  -54.048   53.503  -43.030   44.218
 -52.773   51.920  -45.162   46.694  -41.244   45.288  -47.558   43.960
 -49.612   48.707  -47.639   45.052  -47.400   43.863  -47.400   43.863
 -51.322   49.781  -49.612   48.707  -49.612   48.707  -40.728   43.118
 -52.976   52.009  -54.048   53.503  -54.048   53.503  -37.928   43.525
 -49.612   48.707  -45.161   46.472  -41.410   45.193  -40.622   41.785
 -51.357   50.008  -47.344   45.294  -46.530   44.568  -46.530   44.568
 -52.976   52.009  -51.357   50.008  -51.357   50.008  -40.861   43.246
 -49.612   48.707  -53.834   53.416  -54.048   53.503  -42.872   44.318
 -51.357   50.008  -45.000   46.361  -42.981   45.092  -47.558   43.960
 -52.816   52.148  -47.639   45.052  -46.688   44.670  -46.688   44.670
 -49.638   48.933  -52.816   52.148  -52.816   52.148  -40.861   43.246
 -51.549   50.100  -53.834   53.416  -54.048   53.503  -42.872   44.318
 -53.065   52.466  -45.000   46.361  -43.142   44.991  -47.558   43.960
 -49.822   49.030  -47.913   44.590  -45.958   46.128  -45.958   46.128
 -51.549   50.100  -49.822   49.030  -49.822   49.030  -37.554   43.093
 -53.272   52.555  -53.834   53.416  -54.048   53.503  -39.683   44.079
 -50.006   49.125  -45.000   46.361  -43.291   45.108  -41.088   41.532
 -51.549   50.100  -48.057   44.467  -46.847   44.772  -46.847   44.772
 -53.318   52.783  -51.549   50.100  -51.549   50.100  -40.305   42.945
 -50.163   48.994  -53.834   53.416  -54.048   53.503  -39.683   44.079
 -51.742   50.191  -45.000   46.361  -43.291   45.108  -40.965   41.405
 -53.411   53.240  -48.057   44.467  -46.957   44.001  -46.957   44.001
 -50.349   49.088  -53.411   53.240  -53.411   53.240  -39.229   43.099
 -51.742   50.191  -53.834   53.416  -54.048   53.503  -39.683   44.079
 -53.293   53.608  -45.161   46.472  -43.142   44.991  -41.102   42.511
 -50.722   49.276  -48.038   44.249  -47.101   43.883  -47.101   43.883
 -51.779   50.419  -50.722   49.276  -50.722   49.276  -40.305   42.945
 -53.506   53.697  -53.834   53.416  -43.404   46.107  -42.584   44.080
 -50.910   49.369  -45.000   46.583  -44.531   45.365  -47.558   43.960
 -51.779   50.419  -47.044   45.532  -47.087   43.667  -47.087   43.667
 -53.506   53.697  -51.779   50.419  -51.779   50.419  -40.305   42.945
 -50.910   49.369  -54.048   53.503  -43.404   46.107  -41.030   44.374
 -51.779   50.419  -45.000   46.583  -44.539   44.708  -47.558   43.960
 -53.506   53.697  -46.750   45.990  -47.087   43.667  -47.087   43.667
 -50.942   49.596  -53.506   53.697  -53.506   53.697  -41.723   43.567
 -51.779   50.419  -54.048   53.503  -43.404   46.107  -38.690   43.565
 -53.339   53.837  -45.000   46.583  -44.232   44.703  -47.558   43.960
 -51.132   49.689  -46.596   46.107  -47.542   43.743  -47.542   43.743
 -51.779   50.419  -51.132   49.689  -51.132   49.689  -40.013   42.899
 -53.339   53.837  -54.048   53.503  -43.404   46.107  -45.466   45.146
 -53.834   53.416  -45.000   46.583  -43.610   44.902  -47.558   43.960
 -51.621   50.555  -46.596   46.107  -47.400   43.863  -47.400   43.863
 -53.554   53.926  -51.621   50.555  -51.621   50.555  -37.554   43.093
 -51.132   49.689  -54.048   53.503  -43.404   46.107  -39.914   43.553
 -51.621   50.555  -45.162   46.694  -43.610   44.902  -40.874   42.042
 -53.554   53.926  -46.449   46.446  -47.400   43.863  -47.400   43.863
 -51.132   49.689  -53.554   53.926  -53.554   53.926  -40.305   42.945
 -53.834   53.416  -54.048   53.503  -43.404   46.107  -45.466   45.146
 -53.554   53.926  -45.162   46.694  -44.384   44.815  -47.558   43.960
 -51.165   49.916  -46.633   46.996  -47.400   43.863  -47.400   43.863
 -53.834   53.416  -51.165   49.916  -51.165   49.916  -40.305   42.945
 -53.651   54.383  -54.048   53.503  -43.404   46.107  -41.541   43.878
 -51.165   49.916  -45.162   46.694  -44.399   43.945  -47.558   43.960
 -53.834   53.416  -46.449   46.446  -47.400   43.863  -47.400   43.863
 -53.751   54.839  -53.834   53.416  -53.834   53.416  -40.175   42.814
 -51.165   49.916  -54.048   53.503  -43.413   45.886  -41.380   43.970
 -53.834   53.416  -45.162   46.694  -45.296   43.518  -47.558   43.960
 -54.193   55.015  -46.596   46.107  -47.558   43.960  -47.558   43.960
 -51.165   49.916  -54.193   55.015  -54.193   55.015  -40.305   42.945
 -51.461   50.691  -54.048   53.503  -43.413   45.886  -39.914   43.553
 -55.088   55.360  -45.162   46.694  -45.147   43.198  -47.558   43.960
 -51.165   49.916  -46.605   46.329  -47.558   43.960  -47.558   43.960
 -51.461   50.691  -51.165   49.916  -51.165   49.916  -40.435   43.076
 -55.998   55.696  -54.048   53.503  -43.413   45.886  -39.618   43.505
 -51.165   49.916  -45.162   46.694  -45.147   43.198  -47.558   43.960
 -51.461   50.691  -46.605   46.329  -47.558   43.960  -47.558   43.960
 -56.459   55.860  -51.461   50.691  -51.461   50.691  -40.305   42.945
 -51.357   50.008  -54.048   53.503  -43.413   45.886  -39.984   44.125
 -51.461   50.691  -45.162   46.694  -45.604   44.162  -47.558   43.960
 -56.830   56.397  -46.605   46.329  -47.558   43.960  -47.558   43.960
 -51.357   50.008  -56.830   56.397  -56.830   56.397  -37.554   43.093
 -51.106   50.733  -54.048   53.503  -43.413   45.886  -42.872   44.318
 -57.138   56.705  -45.000   46.583  -45.000   43.305  -47.558   43.960
 -51.357   50.008  -46.605   46.329  -47.558   43.960  -47.558   43.960
 -51.106   50.733  -51.357   50.008  -51.357   50.008  -39.683   44.079
 -57.376   56.785  -54.048   53.503  -43.413   45.886  -42.872   44.318
 -51.199   50.143  -45.161   46.472  -44.411   43.299  -47.558   43.960
 -50.945   50.867  -46.615   46.551  -47.542   43.743  -47.542   43.743
 -57.692   57.092  -50.945   50.867  -50.945   50.867  -40.199   44.829
 -53.834   53.416  -54.048   53.503  -43.413   45.886  -43.176   44.335
 -50.782   51.000  -45.161   46.472  -45.149   43.627  -47.558   43.960
 -57.770   57.319  -46.615   46.551  -47.400   43.863  -47.400   43.863
 -53.834   53.416  -57.770   57.319  -57.770   57.319  -40.199   44.829
 -50.782   51.000  -54.048   53.503  -43.413   45.886  -38.054   43.667
 -58.013   57.398  -45.161   46.472  -45.149   43.627  -47.558   43.960
 -51.391   50.236  -46.615   46.551  -47.400   43.863  -47.400   43.863
 -50.618   51.133  -51.391   50.236  -51.391   50.236  -39.243   44.916
 -58.340   57.703  -54.048   53.503  -43.119   45.430  -42.872   44.318
 -51.391   50.236  -45.161   46.472  -44.252   43.834  -47.558   43.960
 -50.814   51.228  -46.605   46.329  -47.542   43.743  -47.542   43.743
 -58.340   57.703  -50.814   51.228  -50.814   51.228  -43.176   44.335
 -51.391   50.236  -54.048   53.503  -42.033   45.249  -43.176   44.335
 -50.814   51.228  -45.000   46.361  -45.149   43.627  -47.558   43.960
 -58.587   57.780  -46.761   46.211  -46.836   44.553  -46.836   44.553
 -51.391   50.236  -58.587   57.780  -58.587   57.780  -41.030   44.374
 -50.814   51.228  -54.262   53.590  -41.556   45.318  -43.176   44.335
 -58.423   57.929  -45.000   46.361  -45.000   43.305  -47.558   43.960
 -51.391   50.236  -46.761   46.211  -47.400   43.863  -47.400   43.863
 -50.814   51.228  -51.391   50.236  -51.391   50.236  -37.928   43.525
 -58.671   58.007  -54.048   53.503  -41.389   45.414  -43.176   44.335
 -51.233   50.371  -44.840   46.250  -45.440   43.195  -47.558   43.960
 -51.010   51.322  -46.791   46.878  -47.400   43.863  -47.400   43.863
 -58.757   58.233  -51.010   51.322  -51.010   51.322  -37.928   43.525
 -51.233   50.371  -54.048   53.503  -41.244   45.288  -42.872   44.318
 -51.173   51.188  -44.681   46.139  -45.440   43.195  -47.558   43.960
 -59.009   58.309  -47.526   48.188  -47.400   43.863  -47.400   43.863
 -51.641   51.830  -59.009   58.309  -59.009   58.309  -42.265   44.274
 -52.816   52.148  -54.048   53.503  -41.244   45.288  -43.030   44.218
 -60.021   61.758  -44.681   46.139  -44.852   43.412  -41.546   42.458
 -51.641   51.830  -47.862   48.168  -47.575   44.177  -47.575   44.177
 -52.816   52.148  -54.048   53.503  -41.244   45.288  -37.928   43.525
 -60.021   61.758  -44.681   46.139  -44.852   43.412  -41.030   44.374
 -51.641   51.830  -49.663   49.160  -47.400   43.863  -41.654   42.796
 -52.654   52.287  -54.048   53.503  -41.100   45.161  -47.400   43.863
 -60.021   61.758  -44.681   46.139  -44.706   43.304  -42.872   44.318
 -51.641   51.830  -49.822   49.030  -47.575   44.177  -42.872   44.318
 -52.654   52.287  -54.048   53.503  -41.266   45.067  -47.558   43.960
 -60.021   61.758  -44.681   46.139  -44.852   43.412  -47.575   44.177
 -51.641   51.830  -49.091   48.642  -47.400   43.863  -42.872   44.318
 -52.654   52.287  -54.048   53.503  -41.410   45.193  -42.872   44.318
 -60.021   61.758  -44.841   46.029  -45.000   43.305  -41.181   43.068
 -51.641   51.830  -48.393   48.471  -47.258   43.982  -47.400   43.863
 -52.654   52.287  -45.162   46.694  -42.981   45.092  -40.588   44.209
 -60.021   61.758  -44.843   45.588  -44.560   43.195  -43.176   44.335
 -51.804   51.695  -47.512   47.963  -47.272   44.199  -41.595   42.032
 -52.654   52.287  -45.325   46.804  -43.142   44.991  -47.258   43.982
 -60.021   61.758  -45.154   44.929  -44.852   43.412  -43.176   44.335
 -51.804   51.695  -49.273   48.739  -46.957   44.001  -42.872   44.318
 -52.654   52.287  -45.162   46.694  -43.291   45.108  -41.233   42.637
 -60.021   61.758  -45.154   44.929  -43.823   43.283  -47.272   44.199
 -51.804   51.695  -48.215   48.370  -47.114   44.100  -41.194   44.282
 -52.859   52.377  -45.162   46.694  -43.291   45.108  -40.561   44.428
 -60.021   61.758  -44.844   45.368  -45.000   43.735  -47.558   43.960
 -52.005   51.786  -49.638   48.933  -47.114   44.100  -46.957   44.001
 -52.859   52.377  -45.162   46.694  -43.291   45.108  -42.886   44.100
 -59.844   61.907  -44.844   45.368  -45.296   43.518  -40.561   44.428
 -52.005   51.786  -49.455   48.837  -47.114   44.100  -47.558   43.960
 -52.859   52.377  -45.162   46.694  -43.291   45.108  -47.114   44.100
 -60.128   61.982  -45.154   44.929  -45.296   43.518  -45.466   45.146
 -52.005   51.786  -49.091   48.642  -47.114   44.100  -40.561   44.428
 -52.859   52.377  -45.162   46.694  -43.451   45.006  -41.788   42.920
 -60.128   61.982  -45.612   44.597  -44.267   43.189  -47.114   44.100
 -52.005   51.786  -48.911   48.543  -47.272   44.199  -41.541   43.878
 -52.654   52.287  -45.162   46.694  -43.610   44.902  -40.561   44.428
 -60.128   61.982  -46.224   44.580  -45.000   43.735  -41.654   42.796
 -52.005   51.786  -48.911   48.543  -47.272   44.199  -47.114   44.100
 -52.654   52.287  -45.162   46.694  -42.993   44.873  -39.618   43.505
 -60.128   61.982  -46.699   44.889  -44.399   43.945  -40.423   44.299
 -52.005   51.786  -48.911   48.543  -47.416   44.080  -47.558   43.960
 -52.654   52.287  -45.162   46.694  -44.542   44.490  -47.114   44.100
 -60.128   61.982  -46.699   44.889  -44.399   43.945  -43.176   44.335
 -52.005   51.786  -48.911   48.543  -47.416   44.080  -39.984   44.125
 -52.816   52.148  -45.162   46.694  -44.247   44.050  -47.558   43.960
 -60.128   61.982  -46.699   44.889  -44.267   43.189  -47.272   44.199
 -53.671   53.557  -49.455   48.837  -47.114   44.100  -37.928   43.525
 -52.816   52.148  -45.162   46.694  -44.247   44.050  -39.984   44.125
 -60.128   61.982  -46.239   45.018  -44.411   43.299  -47.558   43.960
 -53.834   53.416  -49.638   48.933  -47.128   44.318  -47.272   44.199
 -52.816   52.148  -45.162   46.694  -44.850   43.842  -40.015   43.905
 -60.128   61.982  -46.390   44.902  -45.000   43.305  -39.914   43.553
 -53.834   53.416  -50.192   49.220  -46.568   45.445  -47.558   43.960
 -52.816   52.148  -45.162   46.694  -45.149   43.627  -47.416   44.080
 -59.950   62.130  -46.068   44.477  -45.292   43.090  -41.030   44.374
 -54.048   53.503  -50.378   49.315  -46.881   45.430  -40.211   43.599
 -52.816   52.148  -45.162   46.694  -45.000   43.305  -47.558   43.960
 -59.950   62.130  -46.068   44.477  -45.292   43.090  -47.416   44.080
 -54.048   53.503  -50.535   49.183  -46.843   47.996  -42.425   44.177
 -52.816   52.148  -45.000   46.583  -45.146   42.984  -37.817   42.574
 -59.950   62.130  -45.763   44.485  -45.292   43.090  -47.558   43.960
 -54.048   53.503  -50.722   49.276  -46.870   45.211  -47.114   44.100
 -52.816   52.148  -45.161   46.472  -45.604   44.162  -37.507   43.315
 -60.237   62.205  -46.068   44.477  -45.292   43.090  -37.817   42.574
 -54.048   53.503  -50.910   49.369  -47.717   44.057  -47.558   43.960
 -52.654   52.287  -45.161   46.472  -45.149   43.627  -47.128   44.318
 -60.237   62.205  -46.239   45.018  -44.267   43.189  -43.176   44.335
 -54.048   53.503  -51.779   50.419  -47.447   44.516  -37.938   42.718
 -52.654   52.287  -45.000   46.361  -44.247   44.050  -47.558   43.960
 -60.237   62.205  -46.678   44.452  -44.267   43.189  -46.568   45.445
 -53.834   53.416  -51.742   50.191  -47.940   43.164  -37.507   43.315
 -52.859   52.377  -45.000   46.361  -44.237   44.485  -37.817   42.574
 -60.237   62.205  -46.678   44.452  -45.604   44.162  -47.558   43.960
 -53.834   53.416  -51.742   50.191  -47.330   45.074  -46.881   45.430
 -52.816   52.148  -45.000   46.361  -44.237   44.485  -43.176   44.335
 -60.237   62.205  -46.667   44.235  -45.292   43.090  -37.648   42.650
 -53.834   53.416  -51.742   50.191  -46.424   45.782  -41.001   42.170
 -52.816   52.148  -44.840   46.250  -45.149   43.627  -46.843   47.996
 -60.059   62.353  -46.520   44.350  -45.292   43.090  -42.872   44.318
 -53.834   53.416  -51.779   50.419  -48.076   43.042  -37.723   43.016
 -52.859   52.377  -44.840   46.250  -45.146   42.984  -44.432   42.237
 -60.059   62.353  -46.520   44.350  -44.267   43.189  -46.870   45.211
 -53.834   53.416  -51.816   50.646  -47.315   44.854  -41.030   44.374
 -52.654   52.287  -44.681   46.139  -45.292   43.090  -37.770   42.795
 -60.059   62.353  -46.520   44.350  -44.267   43.189  -43.147   42.287
 -53.834   53.416  -51.966   51.558  -47.859   43.935  -47.717   44.057
 -52.654   52.287  -44.681   46.139  -45.292   43.090  -40.423   44.299
 -60.059   62.353  -46.520   44.350  -44.852   43.412  -37.554   43.093
 -54.048   53.503  -52.043   52.015  -47.717   44.057  -47.321   42.787
 -52.654   52.287  -44.681   46.139  -45.292   43.090  -47.447   44.516
 -60.059   62.353  -46.364   44.248  -45.292   43.090  -40.257   44.388
 -54.048   53.503  -51.917   52.379  -46.661   47.666  -37.554   43.093
 -52.654   52.287  -44.681   46.139  -44.852   43.412  -47.321   42.787
 -60.059   62.353  -46.520   44.350  -44.399   43.945  -47.940   43.164
 -54.048   53.503  -51.956   52.607  -46.457   46.668  -40.120   44.257
 -52.654   52.287  -44.681   46.139  -44.852   43.412  -37.554   43.093
 -60.059   62.353  -45.901   43.938  -44.070   45.027  -45.282   42.032
 -54.048   53.503  -52.201   52.928  -47.508   43.311  -47.330   45.074
 -52.654   52.287  -44.681   46.139  -44.706   43.304  -40.561   44.428
 -60.168   62.576  -45.918   44.590  -44.070   45.027  -37.554   43.093
 -54.048   53.503  -52.201   52.928  -47.508   43.311  -51.969   42.277
 -52.816   52.148  -44.681   46.139  -45.000   43.091  -46.424   45.782
 -60.168   62.576  -46.224   44.580  -42.670   45.074  -40.561   44.428
 -54.048   53.503  -52.201   52.928  -46.661   47.666  -37.554   43.093
 -52.816   52.148  -44.681   46.139  -45.149   43.627  -53.339   41.682
 -60.168   62.576  -46.224   44.580  -44.223   45.140  -48.076   43.042
 -54.048   53.503  -52.367   52.791  -46.801   43.901  -39.984   44.125
 -52.816   52.148  -45.000   45.919  -44.411   43.299  -37.554   43.093
 -60.168   62.576  -46.232   44.799  -44.223   45.140  -52.136   42.353
 -54.048   53.503  -52.161   52.699  -47.665   43.407  -47.315   44.854
 -52.816   52.148  -44.684   45.697  -45.000   43.735  -39.984   44.125
 -60.168   62.576  -45.763   44.485  -44.223   45.140  -37.554   43.093
 -54.048   53.503  -52.161   52.699  -46.789   43.685  -41.001   42.170
 -52.816   52.148  -45.000   45.258  -44.850   43.842  -47.859   43.935
 -60.168   62.576  -45.763   44.485  -44.223   45.140  -39.683   44.079
 -54.048   53.503  -52.121   52.471  -46.719   45.328  -37.554   43.093
 -52.654   52.287  -45.616   44.815  -44.267   43.189  -47.558   43.960
 -60.168   62.576  -45.763   44.485  -44.223   45.140  -47.717   44.057
 -54.048   53.503  -52.121   52.471  -46.730   45.548  -39.914   43.553
 -52.654   52.287  -45.612   44.597  -45.149   43.627  -37.554   43.093
 -60.168   62.576  -46.232   44.799  -44.223   45.140  -47.558   43.960
 -54.048   53.503  -52.161   52.699  -46.474   47.114  -46.661   47.666
 -52.816   52.148  -45.612   44.597  -44.252   43.834  -45.000   44.820
 -59.988   62.724  -46.390   44.902  -43.919   44.913  -37.554   43.093
 -54.048   53.503  -52.574   52.882  -48.076   43.042  -47.558   43.960
 -52.654   52.287  -45.763   44.485  -44.399   43.945  -46.457   46.668
 -59.988   62.724  -46.847   44.772  -44.531   45.365  -42.913   43.667
 -54.048   53.503  -53.049   54.343  -46.740   45.769  -37.554   43.093
 -52.859   52.377  -46.068   44.477  -44.551   43.840  -41.059   41.744
 -59.988   62.724  -46.836   44.553  -44.531   45.365  -47.508   43.311
 -54.048   53.503  -53.049   54.343  -47.752   44.493  -37.554   43.093
 -52.859   52.377  -46.239   45.018  -44.411   43.299  -37.554   43.093
 -59.988   62.724  -46.836   44.553  -42.993   44.873  -41.001   42.170
 -54.048   53.503  -53.049   54.343  -48.503   42.887  -47.508   43.311
 -52.859   52.377  -46.549   45.006  -45.147   43.198  -37.554   43.093
 -60.280   62.799  -46.836   44.553  -42.993   44.873  -37.938   42.718
 -54.262   53.590  -53.049   54.343  -48.636   42.762  -47.558   43.960
 -52.816   52.148  -46.699   44.889  -45.000   43.305  -46.661   47.666
 -60.280   62.799  -46.836   44.553  -43.153   44.772  -37.648   42.650
 -54.262   53.590  -52.958   53.886  -48.076   43.042  -38.184   43.003
 -52.816   52.148  -46.068   44.477  -45.147   43.198  -47.558   43.960
 -60.280   62.799  -46.364   44.248  -44.692   44.819  -46.801   43.901
 -54.048   53.503  -52.914   53.658  -47.181   45.193  -37.648   42.650
 -52.859   52.377  -45.612   44.597  -45.146   42.984  -40.626   42.773
 -60.098   62.947  -46.364   44.248  -44.223   45.140  -47.558   43.960
 -54.048   53.503  -53.246   53.380  -47.181   45.193  -47.665   43.407
 -52.859   52.377  -45.616   44.815  -45.604   44.162  -37.723   43.016
 -60.098   62.947  -46.699   44.889  -44.070   45.027  -40.305   42.945
 -54.048   53.503  -52.991   53.062  -47.330   45.074  -47.558   43.960
 -53.065   52.466  -45.616   44.815  -45.000   43.305  -46.789   43.685
 -60.098   62.947  -46.836   44.553  -44.692   44.819  -37.554   43.093
 -54.048   53.503  -53.200   53.151  -47.447   44.516  -47.558   43.960
 -53.065   52.466  -45.918   44.590  -44.560   43.195  -47.558   43.960
 -60.098   62.947  -46.836   44.553  -44.846   44.929  -46.719   45.328
 -54.048   53.503  -53.080   53.519  -48.076   43.042  -37.554   43.093
 -53.065   52.466  -46.398   45.122  -45.292   43.090  -41.450   43.319
 -60.098   62.947  -46.364   44.248  -44.846   44.711  -47.558   43.960
 -54.048   53.503  -53.218   54.204  -47.717   44.057  -46.730   45.548
 -52.902   52.605  -46.836   44.553  -45.292   43.090  -37.723   43.016
 -60.098   62.947  -46.209   44.145  -45.000   44.602  -41.586   43.443
 -52.612   52.059  -53.313   54.661  -47.330   45.074  -47.558   43.960
 -53.065   52.466  -46.836   44.553  -45.147   43.198  -46.474   47.114
 -59.915   63.095  -46.520   44.350  -45.000   44.602  -37.554   43.093
 -52.612   52.059  -53.751   54.839  -47.330   45.074  -47.558   43.960
 -53.110   52.694  -46.836   44.553  -45.292   43.090  -47.558   43.960
 -59.915   63.095  -46.678   44.452  -44.692   44.819  -48.076   43.042
 -52.612   52.059  -53.971   54.928  -47.477   44.954  -37.554   43.093
 -53.110   52.694  -46.520   44.350  -45.000   43.305  -41.426   43.535
 -59.915   63.095  -45.763   44.485  -44.692   44.819  -47.558   43.960
 -52.612   52.059  -54.023   55.156  -47.859   43.935  -46.740   45.769
 -53.110   52.694  -46.520   44.350  -45.146   42.984  -37.554   43.093
 -59.915   63.095  -44.842   45.808  -43.768   44.799  -47.558   43.960
 -52.612   52.059  -54.193   55.015  -47.840   43.718  -47.558   43.960
 -53.110   52.694  -46.667   44.235  -44.411   43.299  -47.752   44.493
 -59.915   63.095  -45.000   45.919  -44.531   45.365  -37.554   43.093
 -52.612   52.059  -54.246   55.244  -47.735   44.274  -44.105   43.722
 -53.110   52.694  -46.398   45.122  -42.993   44.873  -47.558   43.960
 -59.915   63.095  -44.841   46.029  -44.531   45.365  -48.503   42.887
 -52.612   52.059  -54.193   55.015  -47.735   44.274  -37.554   43.093
 -53.110   52.694  -45.763   44.485  -43.291   45.108  -44.105   43.722
 -60.211   63.170  -45.000   45.919  -44.531   45.365  -47.558   43.960
 -52.612   52.059  -54.246   55.244  -47.717   44.057  -48.636   42.762
 -53.574   53.100  -46.390   44.902  -43.291   45.108  -37.938   42.718
 -60.027   63.317  -45.000   45.919  -43.919   44.913  -40.305   42.945
 -52.816   52.148  -54.415   55.102  -47.575   44.177  -47.558   43.960
 -53.246   53.380  -45.763   44.485  -42.981   45.092  -48.076   43.042
 -60.027   63.317  -45.000   45.919  -44.531   45.365  -40.305   42.945
 -52.816   52.148  -54.470   55.331  -47.735   44.274  -37.648   42.650
 -53.458   53.469  -45.763   44.485  -44.223   45.140  -47.558   43.960
 -60.027   63.317  -45.000   45.919  -44.531   45.365  -47.181   45.193
 -52.816   52.148  -54.694   55.417  -47.735   44.274  -37.817   42.574
 -53.293   53.608  -46.232   44.799  -44.223   45.140  -40.466   42.859
 -60.027   63.317  -44.842   45.808  -44.531   45.365  -47.558   43.960
 -52.816   52.148  -54.694   55.417  -47.735   44.274  -47.181   45.193
 -53.293   53.608  -45.918   44.590  -43.919   44.913  -37.648   42.650
 -60.027   63.317  -45.000   45.919  -44.531   45.365  -37.648   42.650
 -52.816   52.148  -54.920   55.503  -47.859   43.935  -47.558   43.960
 -53.293   53.608  -45.763   44.485  -43.919   44.913  -47.330   45.074
 -60.027   63.317  -44.842   45.808  -44.531   45.365  -47.558   43.960
 -52.654   52.287  -54.920   55.503  -47.735   44.274  -41.882   43.474
 -53.293   53.608  -45.763   44.485  -44.223   45.140  -47.558   43.960
 -59.842   63.464  -45.000   45.478  -44.531   45.365  -47.447   44.516
 -52.816   52.148  -54.920   55.503  -47.940   43.164  -40.175   42.814
 -53.293   53.608  -45.763   44.485  -44.070   45.027  -47.558   43.960
 -59.842   63.464  -45.000   45.478  -44.380   45.034  -47.558   43.960
 -52.654   52.287  -55.147   55.588  -47.940   43.164  -48.076   43.042
 -53.293   53.608  -46.232   44.799  -44.531   45.365  -41.450   43.319
 -59.842   63.464  -45.000   45.258  -44.531   45.365  -37.554   43.093
 -52.654   52.287  -55.374   55.673  -47.447   44.516  -47.558   43.960
 -53.339   53.837  -46.699   44.889  -44.531   45.365  -47.717   44.057
 -59.842   63.464  -45.000   45.258  -44.531   45.365  -47.558   43.960
 -52.859   52.377  -55.374   55.673  -47.940   43.164  -40.305   42.945
 -53.506   53.697  -46.239   45.018  -44.534   45.146  -47.558   43.960
 -59.842   63.464  -45.155   45.148  -44.531   45.365  -47.330   45.074
 -52.859   52.377  -55.603   55.757  -47.940   43.164  -47.416   44.080
 -53.339   53.837  -46.398   45.122  -44.531   45.365  -37.938   42.718
 -59.842   63.464  -45.155   45.148  -44.531   45.365  -41.130   43.501
 -52.816   52.148  -55.832   55.841  -47.940   43.164  -47.330   45.074
 -53.554   53.926  -46.549   45.006  -44.380   45.034  -47.558   43.960
 -59.842   63.464  -44.844   45.368  -43.461   44.787  -37.938   42.718
 -52.816   52.148  -55.832   55.841  -47.940   43.164  -43.147   42.287
 -53.554   53.926  -46.699   44.889  -44.692   44.819  -47.477   44.954
 -59.654   63.611  -44.844   45.368  -43.301   44.889  -47.558   43.960
 -53.020   52.237  -56.063   55.924  -47.803   43.286  -37.648   42.650
 -53.554   53.926  -46.824   44.335  -44.692   44.819  -40.965   41.405
 -59.654   63.611  -45.155   45.148  -43.301   44.889  -47.859   43.935
 -52.859   52.377  -56.063   55.924  -47.940   43.164  -47.558   43.960
 -53.554   53.926  -46.364   44.248  -44.692   44.819  -37.770   42.795
 -59.654   63.611  -45.155   45.148  -43.301   44.889  -42.100   42.735
 -52.859   52.377  -56.294   56.006  -47.940   43.164  -47.840   43.718
 -53.554   53.926  -46.836   44.553  -44.692   44.819  -47.558   43.960
 -59.654   63.611  -45.155   45.148  -43.301   44.889  -37.770   42.795
 -52.859   52.377  -56.294   56.006  -47.591   44.395  -42.408   42.549
 -53.554   53.926  -46.836   44.553  -44.531   45.365  -47.735   44.274
 -59.654   63.611  -45.155   45.148  -43.153   44.772  -44.105   43.722
 -52.859   52.377  -56.361   56.234  -47.859   43.935  -37.770   42.795
 -53.554   53.926  -46.824   44.335  -44.070   45.027  -53.395   41.905
 -59.654   63.611  -45.155   45.148  -43.153   44.772  -47.735   44.274
 -53.065   52.466  -56.361   56.234  -47.735   44.274  -47.558   43.960
 -53.387   54.065  -46.678   44.452  -44.534   45.146  -37.770   42.795
 -59.654   63.611  -45.310   45.038  -44.846   44.929  -53.452   41.530
 -53.065   52.466  -56.361   56.234  -47.840   43.718  -47.717   44.057
 -53.651   54.383  -46.824   44.335  -44.223   45.140  -44.105   43.722
 -59.654   63.611  -45.310   45.038  -45.153   44.493  -37.770   42.795
 -53.065   52.466  -56.595   56.316  -47.181   45.193  -41.497   42.887
 -53.701   54.611  -46.836   44.553  -44.223   45.140  -47.575   44.177
 -59.654   63.611  -44.844   45.368  -44.852   43.412  -47.558   43.960
 -53.065   52.466  -56.595   56.316  -47.315   44.854  -37.554   43.093
 -53.971   54.928  -46.390   44.902  -43.919   44.913  -47.184   42.905
 -59.465   63.757  -45.000   45.478  -44.852   43.412  -47.735   44.274
 -52.902   52.605  -56.595   56.316  -46.870   45.211  -47.558   43.960
 -54.415   55.102  -45.000   45.258  -44.531   45.365  -44.696   44.383
 -59.766   63.833  -45.000   45.478  -44.852   43.412  -47.558   43.960
 -53.065   52.466  -56.429   56.462  -46.870   45.211  -47.735   44.274
 -54.638   55.189  -44.681   46.139  -43.919   44.913  -44.105   43.722
 -59.766   63.833  -44.843   45.588  -44.852   43.412  -44.105   43.722
 -53.065   52.466  -56.664   56.544  -47.803   43.286  -47.558   43.960
 -54.638   55.189  -44.681   46.139  -44.531   45.365  -47.735   44.274
 -59.766   63.833  -44.844   45.368  -44.706   43.304  -52.574   52.882
 -53.110   52.694  -56.664   56.544  -48.076   43.042  -52.574   52.882
 -54.863   55.275  -44.841   46.029  -44.531   45.365  -52.574   52.882
 -59.766   63.833  -45.000   45.478  -44.706   43.304  -47.859   43.935
 -53.110   52.694  -56.664   56.544  -48.346   42.796  -52.574   52.882
 -55.314   55.445  -45.000   45.919  -44.380   45.034  -52.574   52.882
 -59.766   63.833  -44.843   45.588  -44.706   43.304  -52.574   52.882
 -53.318   52.783  -56.664   56.544  -48.636   42.762  -47.735   44.274
 -55.541   55.529  -44.842   45.808  -43.610   44.902  -52.574   52.882
 -59.766   63.833  -44.843   45.588  -44.560   43.195  -52.574   52.882
 -53.318   52.783  -56.901   56.625  -48.636   42.762  -52.574   52.882
 -55.541   55.529  -44.842   45.808  -43.301   44.889  -47.940   43.164
 -59.766   63.833  -44.843   45.588  -44.411   43.299  -52.574   52.882
 -53.364   53.012  -56.901   56.625  -48.636   42.762  -52.574   52.882
 -55.769   55.613  -44.842   45.808  -43.153   44.772  -52.574   52.882
 -59.766   63.833  -45.000   45.478  -44.411   43.299  -47.940   43.164
 -53.364   53.012  -56.735   56.771  -48.767   42.637  -52.574   52.882
 -56.228   55.778  -44.842   45.808  -43.301   44.889  -52.366   50.689
 -59.766   63.833  -45.000   45.478  -44.411   43.299  -52.574   52.882
 -53.411   53.240  -56.735   56.771  -48.898   42.511  -47.447   44.516
 -56.228   55.778  -44.842   45.808  -43.301   44.889  -52.574   52.882
 -59.766   63.833  -44.844   45.368  -44.411   43.299  -52.366   50.689
 -53.246   53.380  -56.973   56.853  -49.314   42.342  -52.574   52.882
 -56.459   55.860  -45.000   45.478  -42.993   44.873  -47.940   43.164
 -59.766   63.833  -45.000   45.478  -44.411   43.299  -52.574   52.882
 -53.458   53.469  -56.973   56.853  -49.600   42.297  -52.366   50.689
 -56.527   56.088  -45.000   45.478  -43.153   44.772  -52.050   50.965
 -59.766   63.833  -45.000   45.478  -44.267   43.189  -47.940   43.164
 -53.293   53.608  -56.973   56.853  -48.076   43.042  -52.574   52.882
 -56.994   56.250  -44.843   45.588  -43.153   44.772  -52.366   50.689
 -59.766   63.833  -45.000   45.478  -44.411   43.299  -52.050   50.965
 -53.293   53.608  -56.973   56.853  -47.822   43.502  -47.940   43.164
 -56.994   56.250  -45.000   45.478  -44.846   44.929  -52.574   52.882
 -59.576   63.979  -45.000   45.478  -44.411   43.299  -52.366   50.689
 -53.339   53.837  -57.211   56.933  -47.840   43.718  -52.050   50.965
 -57.066   56.478  -44.844   45.368  -44.692   44.819  -47.940   43.164
 -59.576   63.979  -45.156   45.368  -44.411   43.299  -52.574   52.882
 -53.339   53.837  -57.045   57.080  -47.822   43.502  -52.366   50.689
 -57.302   56.558  -45.155   45.148  -44.694   44.601  -52.050   50.965
 -59.576   63.979  -45.000   45.258  -44.411   43.299  -47.803   43.286
 -53.339   53.837  -57.045   57.080  -47.940   43.164  -52.574   52.882
 -57.302   56.558  -45.155   45.148  -44.560   43.195  -52.208   50.828
 -59.576   63.979  -45.000   45.258  -44.560   43.195  -52.050   50.965
 -53.339   53.837  -57.045   57.080  -48.076   43.042  -47.940   43.164
 -57.616   56.865  -45.155   45.148  -44.411   43.299  -52.367   52.791
 -59.576   63.979  -45.000   45.258  -44.852   43.412  -52.366   50.689
 -53.339   53.837  -57.286   57.160  -47.895   44.371  -52.050   50.965
 -57.692   57.092  -45.310   45.038  -44.706   43.304  -47.940   43.164
 -59.576   63.979  -45.000   45.258  -45.000   43.305  -52.574   52.882
 -53.554   53.926  -57.286   57.160  -47.877   44.153  -52.366   50.689
 -57.692   57.092  -44.843   45.588  -44.706   43.304  -52.050   50.965
 -59.576   63.979  -45.000   45.258  -45.147   43.198  -47.591   44.395
 -53.554   53.926  -57.286   57.160  -47.877   44.153  -52.574   52.882
 -57.934   57.171  -44.684   45.697  -44.706   43.304  -52.208   50.828
 -59.576   63.979  -45.000   45.258  -45.146   42.984  -52.367   52.791
 -53.554   53.926  -57.286   57.160  -47.877   44.153  -47.859   43.935
 -57.934   57.171  -44.843   45.588  -44.411   43.299  -52.574   52.882
 -59.576   63.979  -45.155   45.148  -46.398   45.122  -52.208   50.828
 -53.602   54.154  -57.527   57.240  -47.895   44.371  -52.367   52.791
 -58.013   57.398  -44.843   45.588  -44.560   43.195  -47.735   44.274
 -59.576   63.979  -45.155   45.148  -46.847   44.772  -52.574   52.882
 -53.651   54.383  -57.361   57.388  -47.877   44.153  -52.208   50.828
 -58.258   57.476  -44.842   45.808  -44.706   43.304  -52.367   52.791
 -59.576   63.979  -46.081   44.913  -46.847   44.772  -47.840   43.718
 -53.701   54.611  -57.361   57.388  -47.735   44.274  -52.574   52.882
 -58.340   57.703  -44.684   45.697  -44.560   43.195  -52.208   50.828
 -59.576   63.979  -46.081   44.913  -47.400   43.863  -52.050   50.965
 -53.531   54.751  -57.361   57.388  -47.895   44.371  -47.181   45.193
 -58.587   57.780  -44.843   45.588  -44.411   43.299  -52.574   52.882
 -59.576   63.979  -46.081   44.913  -45.452   44.056  -52.208   50.828
 -53.971   54.928  -57.604   57.467  -47.877   44.153  -52.050   50.965
 -58.587   57.780  -44.684   45.697  -44.411   43.299  -47.315   44.854
 -59.576   63.979  -46.081   44.913  -47.007   44.873  -52.366   50.689
 -54.193   55.015  -57.604   57.467  -48.018   44.031  -52.208   50.828
 -58.587   57.780  -44.843   45.588  -44.560   43.195  -52.050   50.965
 -59.576   63.979  -46.081   44.913  -46.688   44.670  -46.870   45.211
 -54.193   55.015  -57.604   57.467  -47.877   44.153  -52.367   52.791
 -58.835   57.856  -45.000   45.478  -44.560   43.195  -52.208   50.828
 -59.384   64.124  -46.081   44.913  -46.688   44.670  -52.050   50.965
 -54.415   55.102  -57.604   57.467  -47.877   44.153  -46.870   45.211
 -58.835   57.856  -45.000   45.478  -44.852   43.412  -52.574   52.882
 -59.384   64.124  -46.081   44.913  -45.146   42.984  -52.208   50.828
 -54.415   55.102  -57.848   57.546  -47.859   43.935  -52.050   50.965
 -58.835   57.856  -45.000   45.478  -45.000   43.305  -47.803   43.286
 -59.384   64.124  -46.081   44.913  -45.000   43.305  -52.574   52.882
 -54.638   55.189  -57.682   57.694  -47.859   43.935  -52.208   50.828
 -58.921   58.083  -45.000   45.258  -45.000   43.305  -51.890   51.102
 -59.384   64.124  -46.081   44.913  -45.000   43.305  -48.076   43.042
 -55.088   55.360  -57.682   57.694  -47.859   43.935  -52.574   52.882
 -59.172   58.159  -45.000   45.258  -44.706   43.304  -52.208   50.828
 -59.384   64.124  -46.081   44.913  -45.000   43.305  -51.890   51.102
 -55.314   55.445  -57.682   57.694  -47.999   43.813  -48.346   42.796
 -59.172   58.159  -45.000   45.258  -46.398   45.122  -52.574   52.882
 -59.384   64.124  -46.081   44.913  -46.847   44.772  -52.208   50.828
 -55.769   55.613  -57.928   57.773  -47.999   43.813  -51.890   51.102
 -59.262   58.385  -45.000   45.258  -45.449   43.840  -48.636   42.762
 -59.384   64.124  -46.081   44.913  -46.549   45.006  -52.574   52.882
 -55.998   55.696  -57.928   57.773  -48.138   43.691  -52.367   52.791
 -59.262   58.385  -45.000   45.258  -46.847   44.772  -51.890   51.102
 -59.384   64.124  -46.081   44.913  -44.267   43.189  -48.636   42.762
 -56.228   55.778  -57.761   57.921  -47.859   43.935  -52.366   50.689
 -59.262   58.385  -45.000   45.258  -47.155   44.755  -52.367   52.791
 -59.384   64.124  -46.081   44.913  -45.147   43.198  -51.890   51.102
 -56.459   55.860  -57.761   57.921  -47.895   44.371  -48.636   42.762
 -59.262   58.385  -45.000   45.258  -47.155   44.755  -52.366   50.689
 -59.384   64.124  -46.081   44.913  -44.852   43.412  -52.367   52.791
 -56.294   56.006  -58.008   58.000  -48.138   43.691  -51.890   51.102
 -59.262   58.385  -45.155   45.148  -47.385   43.646  -48.767   42.637
 -59.384   64.124  -46.081   44.913  -45.000   43.305  -52.366   50.689
 -56.527   56.088  -58.008   58.000  -48.277   43.567  -52.367   52.791
 -59.515   58.460  -45.155   45.148  -47.087   43.667  -51.890   51.102
 -59.384   64.124  -46.081   44.913  -44.262   43.404  -48.898   42.511
 -56.760   56.169  -58.008   58.000  -48.277   43.567  -52.366   50.689
 -59.352   58.611  -45.310   45.038  -47.101   43.883  -52.367   52.791
 -59.384   64.124  -46.239   45.018  -44.262   43.404  -52.050   50.965
 -56.994   56.250  -58.008   58.000  -48.138   43.691  -49.314   42.342
 -59.352   58.611  -46.081   44.913  -46.398   45.122  -52.208   50.828
 -59.384   64.124  -46.239   45.018  -44.262   43.404  -52.367   52.791
 -56.830   56.397  -58.090   58.227  -48.255   43.351  -52.050   50.965
 -59.352   58.611  -46.081   44.913  -46.688   44.670  -49.600   42.297
 -59.384   64.124  -46.239   45.018  -44.262   43.404  -52.208   50.828
 -57.066   56.478  -58.090   58.227  -48.550   43.319  -52.366   50.689
 -59.608   58.686  -46.081   44.913  -46.239   45.018  -52.050   50.965
 -59.384   64.124  -46.239   45.018  -44.262   43.404  -48.076   43.042
 -57.138   56.705  -58.090   58.227  -48.550   43.319  -52.208   50.828
 -59.608   58.686  -46.081   44.913  -46.688   44.670  -52.367   52.791
 -59.190   64.269  -46.699   44.889  -44.262   43.404  -52.050   50.965
 -57.138   56.705  -58.340   58.305  -48.118   43.474  -47.822   43.502
 -59.444   58.837  -46.081   44.913  -46.088   45.132  -52.208   50.828
 -59.190   64.269  -47.168   44.974  -44.560   43.195  -52.366   50.689
 -57.376   56.785  -58.172   58.453  -48.277   43.567  -52.050   50.965
 -59.701   58.912  -46.081   44.913  -46.088   45.132  -47.840   43.718
 -59.190   64.269  -46.719   45.328  -46.094   45.352  -52.208   50.828
 -57.376   56.785  -58.172   58.453  -47.752   44.493  -52.366   50.689
 -59.701   58.912  -46.081   44.913  -46.539   44.787  -52.050   50.965
 -59.190   64.269  -47.607   44.614  -46.688   44.670  -47.822   43.502
 -57.451   57.013  -58.172   58.453  -47.752   44.493  -52.208   50.828
 -59.701   58.912  -46.081   44.913  -52.574   52.882  -52.366   50.689
 -59.190   64.269  -47.607   44.614  -52.574   52.882  -52.050   50.965
 -57.451   57.013  -58.425   58.531  -52.574   52.882  -47.940   43.164
 -59.537   59.063  -46.081   44.913  -52.574   52.882  -52.208   50.828
 -59.190   64.269  -46.892   45.651  -52.574   52.882  -52.366   50.689
 -57.692   57.092  -58.256   58.680  -52.574   52.882  -52.208   50.828
 -59.892   59.363  -46.081   44.913  -52.574   52.882  -48.076   43.042
 -59.190   64.269  -47.019   45.092  -52.574   52.882  -52.208   50.828
 -57.692   57.092  -58.256   58.680  -52.574   52.882  -52.366   50.689
 -59.892   59.363  -46.081   44.913  -52.574   52.882  -52.208   50.828
 -59.190   64.269  -46.415   45.561  -52.574   52.882  -47.895   44.371
 -57.770   57.319  -58.256   58.680  -52.574   52.882  -52.367   52.791
 -59.990   59.588  -46.239   45.018  -52.574   52.882  -52.366   50.689
 -59.497   64.347  -46.407   45.341  -52.366   50.689  -52.958   53.886
 -57.770   57.319  -58.510   58.758  -52.574   52.882  -47.877   44.153
 -59.990   59.588  -46.239   45.018  -52.574   52.882  -52.208   50.828
 -59.497   64.347  -46.577   45.665  -52.366   50.689  -52.366   50.689
 -58.013   57.398  -58.341   58.906  -52.574   52.882  -53.172   53.976
 -60.089   59.813  -46.239   45.018  -52.574   52.882  -47.877   44.153
 -59.497   64.347  -46.398   45.122  -52.366   50.689  -52.208   50.828
 -58.013   57.398  -58.341   58.906  -52.050   50.965  -52.366   50.689
 -60.089   59.813  -46.239   45.018  -52.574   52.882  -53.172   53.976
 -59.497   64.347  -46.970   44.218  -52.366   50.689  -47.877   44.153
 -58.013   57.398  -58.341   58.906  -52.050   50.965  -52.208   50.828
 -60.355   59.887  -46.239   45.018  -52.574   52.882  -52.366   50.689
 -59.497   64.347  -47.007   44.873  -52.366   50.689  -53.172   53.976
 -58.093   57.625  -58.597   58.984  -52.050   50.965  -47.895   44.371
 -60.355   59.887  -46.970   44.218  -52.574   52.882  -52.208   50.828
 -59.497   64.347  -46.970   44.218  -52.366   50.689  -52.366   50.689
 -58.093   57.625  -58.427   59.132  -52.050   50.965  -53.172   53.976
 -60.189   60.038  -46.719   45.328  -52.574   52.882  -47.877   44.153
 -59.497   64.347  -46.407   45.341  -52.208   50.828  -52.208   50.828
 -58.340   57.703  -58.427   59.132  -52.050   50.965  -52.366   50.689
 -60.457   60.111  -46.558   45.225  -52.367   52.791  -53.172   53.976
 -59.497   64.347  -46.577   45.665  -52.366   50.689  -47.735   44.274
 -58.340   57.703  -58.427   59.132  -52.050   50.965  -52.208   50.828
 -60.290   60.263  -47.607   44.614  -52.574   52.882  -52.366   50.689
 -59.497   64.347  -46.813   44.118  -52.366   50.689  -53.172   53.976
 -58.340   57.703  -58.427   59.132  -52.050   50.965  -47.895   44.371
 -60.561   60.336  -47.607   44.614  -52.574   52.882  -52.208   50.828
 -59.497   64.347  -47.287   44.417  -52.208   50.828  -53.218   54.204
 -58.423   57.929  -58.685   59.210  -52.367   52.791  -53.172   53.976
 -60.666   60.560  -47.607   44.614  -52.574   52.882  -47.877   44.153
 -59.302   64.492  -46.970   44.218  -52.208   50.828  -52.208   50.828
 -58.423   57.929  -58.514   59.358  -52.367   52.791  -53.651   54.383
 -60.881   61.008  -47.607   44.614  -52.574   52.882  -53.172   53.976
 -59.302   64.492  -46.970   44.218  -52.208   50.828  -48.018   44.031
 -58.423   57.929  -58.514   59.358  -52.367   52.791  -52.367   52.791
 -60.991   61.232  -47.607   44.614  -52.574   52.882  -53.483   54.522
 -59.302   64.492  -46.501   43.916  -52.208   50.828  -53.172   53.976
 -58.671   58.007  -58.514   59.358  -52.050   50.965  -47.877   44.153
 -60.991   61.232  -47.477   44.954  -52.574   52.882  -52.367   52.791
 -59.302   64.492  -46.501   43.916  -52.208   50.828  -53.651   54.383
 -58.671   58.007  -58.774   59.435  -52.050   50.965  -53.172   53.976
 -61.272   61.303  -46.719   45.328  -52.366   50.689  -47.877   44.153
 -59.302   64.492  -46.501   43.916  -52.208   50.828  -52.367   52.791
 -58.671   58.007  -58.774   59.435  -52.050   50.965  -52.208   50.828
 -61.272   61.303  -46.407   45.341  -52.367   52.791  -53.172   53.976
 -59.302   64.492  -46.501   43.916  -52.208   50.828  -47.859   43.935
 -58.506   58.156  -58.774   59.435  -52.050   50.965  -52.367   52.791
 -61.103   61.455  -46.558   45.225  -52.574   52.882  -52.208   50.828
 -59.302   64.492  -46.501   43.916  -52.208   50.828  -53.172   53.976
 -58.757   58.233  -58.603   59.584  -52.050   50.965  -47.859   43.935
 -61.103   61.455  -46.407   45.341  -52.574   52.882  -52.367   52.791
 -59.302   64.492  -46.501   43.916  -52.208   50.828  -52.208   50.828
 -58.757   58.233  -58.864   59.661  -51.890   51.102  -53.172   53.976
 -61.386   61.527  -46.407   45.341  -52.574   52.882  -47.859   43.935
 -59.302   64.492  -46.970   44.218  -52.208   50.828  -52.367   52.791
 -58.757   58.233  -58.864   59.661  -51.890   51.102  -52.208   50.828
 -61.386   61.527  -46.407   45.341  -52.574   52.882  -52.914   53.658
 -59.302   64.492  -46.254   45.457  -52.208   50.828  -47.999   43.813
   0.000    0.000  -58.864   59.661  -51.890   51.102  -52.367   52.791
   0.000    0.000  -46.558   45.225  -52.574   52.882  -52.366   50.689
   0.000    0.000  -46.094   45.352  -52.367   52.791  -52.914   53.658
   0.000    0.000  -58.864   59.661  -51.890   51.102  -47.999   43.813
   0.000    0.000  -52.574   52.882  -52.366   50.689  -52.366   50.689
   0.000    0.000  -52.574   52.882  -52.367   52.791  -52.208   50.828
   0.000    0.000  -58.864   59.661  -51.890   51.102  -53.126   53.747
   0.000    0.000  -52.574   52.882  -52.366   50.689  -48.138   43.691
   0.000    0.000  -52.574   52.882  -52.367   52.791  -52.367   52.791
   0.000    0.000  -59.127   59.738  -51.890   51.102  -52.366   50.689
   0.000    0.000  -52.574   52.882  -52.366   50.689  -52.958   53.886
   0.000    0.000  -52.574   52.882  -52.367   52.791  -47.859   43.935
   0.000    0.000  -58.956   59.886  -51.890   51.102  -52.366   50.689
   0.000    0.000  -52.574   52.882  -52.366   50.689  -52.366   50.689
   0.000    0.000  -52.574   52.882  -52.367   52.791  -52.958   53.886
   0.000    0.000  -58.956   59.886  -52.050   50.965  -47.895   44.371
   0.000    0.000  -52.574   52.882  -52.208   50.828  -52.366   50.689
   0.000    0.000  -52.366   50.689  -52.367   52.791  -52.366   50.689
   0.000    0.000  -58.956   59.886  -52.050   50.965  -53.126   53.747
   0.000    0.000  -52.574   52.882  -52.208   50.828  -48.138   43.691
   0.000    0.000  -52.366   50.689  -52.366   50.689  -52.366   50.689
   0.000    0.000  -58.956   59.886  -52.050   50.965  -53.701   54.611
   0.000    0.000  -52.574   52.882  -52.208   50.828  -52.958   53.886
   0.000    0.000  -52.366   50.689  -52.367   52.791  -48.277   43.567
   0.000    0.000  -59.221   59.963  -52.050   50.965  -52.366   50.689
   0.000    0.000  -52.574   52.882  -52.208   50.828  -53.483   54.522
   0.000    0.000  -52.366   50.689  -52.366   50.689  -52.958   53.886
   0.000    0.000  -59.049   60.112  -52.050   50.965  -48.277   43.567
   0.000    0.000  -52.574   52.882  -52.208   50.828  -52.366   50.689
   0.000    0.000  -52.366   50.689  -52.366   50.689  -53.483   54.522
   0.000    0.000  -59.049   60.112  -52.050   50.965  -52.914   53.658
   0.000    0.000  -52.574   52.882  -52.208   50.828  -48.138   43.691
   0.000    0.000  -52.366   50.689  -52.366   50.689  -52.366   50.689
   0.000    0.000  -59.049   60.112  -52.050   50.965  -52.208   50.828
   0.000    0.000  -52.574   52.882  -52.208   50.828  -53.126   53.747
   0.000    0.000  -52.208   50.828  -52.366   50.689  -48.255   43.351
   0.000    0.000  -59.049   60.112  -52.208   50.828  -52.366   50.689
   0.000    0.000  -52.367   52.791  -52.208   50.828  -52.914   53.658
   0.000    0.000  -52.366   50.689  -52.366   50.689  -52.958   53.886
   0.000    0.000  -59.315   60.188  -52.208   50.828  -48.550   43.319
   0.000    0.000  -52.574   52.882  -52.367   52.791  -52.366   50.689
   0.000    0.000  -52.366   50.689  -52.366   50.689  -52.914   53.658
   0.000    0.000  -59.315   60.188  -52.958   53.886  -53.126   53.747
   0.000    0.000  -52.574   52.882  -52.208   50.828  -48.550   43.319
   0.000    0.000  -52.208   50.828  -52.366   50.689  -52.366   50.689
   0.000    0.000  -59.143   60.337  -53.172   53.976  -52.914   53.658
   0.000    0.000  -52.574   52.882  -52.208   50.828  -52.050   50.965
   0.000    0.000  -52.208   50.828  -52.366   50.689  -48.118   43.474
   0.000    0.000  -59.143   60.337  -53.172   53.976  -52.366   50.689
   0.000    0.000  -52.574   52.882  -52.208   50.828  -53.651   54.383
   0.000    0.000  -52.208   50.828  -52.366   50.689  -52.050   50.965
   0.000    0.000  -59.412   60.413  -53.172   53.976  -48.277   43.567
   0.000    0.000  -52.574   52.882  -52.208   50.828  -52.366   50.689
   0.000    0.000  -52.208   50.828  -52.366   50.689  -52.914   53.658
   0.000    0.000  -59.412   60.413  -53.172   53.976  -52.050   50.965
   0.000    0.000  -52.574   52.882  -52.208   50.828  -47.752   44.493
   0.000    0.000  -52.208   50.828  -52.366   50.689  -52.366   50.689
   0.000    0.000  -59.412   60.413  -53.172   53.976  -52.914   53.658
   0.000    0.000  -52.366   50.689  -52.208   50.828  -52.050   50.965
   0.000    0.000  -52.208   50.828  -52.366   50.689  -47.752   44.493
   0.000    0.000  -59.239   60.562  -53.172   53.976  -52.366   50.689
   0.000    0.000  -52.367   52.791  -52.208   50.828  -53.701   54.611
   0.000    0.000  -52.208   50.828  -53.218   54.204  -52.050   50.965
   0.000    0.000  -59.239   60.562  -53.172   53.976  -52.574   52.882
   0.000    0.000  -52.574   52.882  -52.208   50.828  -52.914   53.658
   0.000    0.000  -52.208   50.828  -53.651   54.383  -53.651   54.383
   0.000    0.000  -59.510   60.638  -53.172   53.976  -52.050   50.965
   0.000    0.000  -52.574   52.882  -52.367   52.791  -52.574   52.882
   0.000    0.000  -52.208   50.828  -53.483   54.522  -52.914   53.658
   0.000    0.000  -59.510   60.638  -53.172   53.976  -53.701   54.611
   0.000    0.000  -52.574   52.882  -52.367   52.791  -52.050   50.965
   0.000    0.000  -52.208   50.828  -53.651   54.383  -52.574   52.882
   0.000    0.000  -59.510   60.638  -53.172   53.976  -52.958   53.886
   0.000    0.000  -52.574   52.882  -52.367   52.791  -53.701   54.611
   0.000    0.000  -52.208   50.828  -52.208   50.828  -52.914   53.658
   0.000    0.000  -59.336   60.786  -53.172   53.976  -52.574   52.882
   0.000    0.000  -52.574   52.882  -52.367   52.791  -52.208   50.828
   0.000    0.000  -52.367   52.791  -52.208   50.828  -53.701   54.611
   0.000    0.000  -59.609   60.862  -53.172   53.976  -52.914   53.658
   0.000    0.000  -52.366   50.689  -52.367   52.791  -52.574   52.882
   0.000    0.000  -52.367   52.791  -52.208   50.828  -52.208   50.828
   0.000    0.000  -59.609   60.862  -53.172   53.976  -53.218   54.204
   0.000    0.000  -52.366   50.689  -52.367   52.791  -52.914   53.658
   0.000    0.000  -52.367   52.791  -52.208   50.828  -52.574   52.882
   0.000    0.000  -59.609   60.862  -52.914   53.658  -52.208   50.828
   0.000    0.000  -52.366   50.689  -52.367   52.791  -53.172   53.976
   0.000    0.000  -52.367   52.791  -52.366   50.689  -52.050   50.965
   0.000    0.000  -59.883   60.937  -52.914   53.658  -52.050   50.965
   0.000    0.000  -52.366   50.689  -52.366   50.689  -52.208   50.828
   0.000    0.000  -52.367   52.791  -52.208   50.828  -53.172   53.976
   0.000    0.000  -59.710   61.086  -53.126   53.747  -52.914   53.658
   0.000    0.000  -52.208   50.828  -52.367   52.791  -52.050   50.965
   0.000    0.000  -52.367   52.791  -52.366   50.689  -52.366   50.689
   0.000    0.000  -59.710   61.086  -52.958   53.886  -53.218   54.204
   0.000    0.000  -52.208   50.828  -52.366   50.689  -52.914   53.658
   0.000    0.000  -52.366   50.689  -52.366   50.689  -52.050   50.965
   0.000    0.000  -59.710   61.086  -52.958   53.886  -52.366   50.689
   0.000    0.000  -52.208   50.828  -52.366   50.689  -53.483   54.522
   0.000    0.000  -52.367   52.791  -52.366   50.689  -52.914   53.658
   0.000    0.000  -59.986   61.162  -53.126   53.747  -52.050   50.965
   0.000    0.000  -52.208   50.828  -52.366   50.689  -52.914   53.658
   0.000    0.000  -52.366   50.689  -53.701   54.611  -53.701   54.611
   0.000    0.000  -59.812   61.311  -52.958   53.886  -52.914   53.658
   0.000    0.000  -52.208   50.828  -52.366   50.689  -52.050   50.965
   0.000    0.000  -52.366   50.689  -53.483   54.522  -53.218   54.204
   0.000    0.000  -59.812   61.311  -52.958   53.886  -53.701   54.611
   0.000    0.000  -52.208   50.828  -52.366   50.689  -52.914   53.658
   0.000    0.000  -52.366   50.689  -53.483   54.522  -52.050   50.965
   0.000    0.000  -59.812   61.311  -52.914   53.658  -53.434   54.294
   0.000    0.000  -52.208   50.828  -52.366   50.689  -53.701   54.611
   0.000    0.000  -52.366   50.689  -52.208   50.828  -52.914   53.658
   0.000    0.000  -59.812   61.311  -53.126   53.747  -52.050   50.965
   0.000    0.000  -52.208   50.828  -52.366   50.689  -53.172   53.976
   0.000    0.000  -52.366   50.689  -52.914   53.658  -53.701   54.611
   0.000    0.000  -60.090   61.385  -52.958   53.886  -52.914   53.658
   0.000    0.000  -52.367   52.791  -52.366   50.689  -52.367   52.791
   0.000    0.000  -52.366   50.689  -52.914   53.658  -52.208   50.828
   0.000    0.000  -59.916   61.534  -53.126   53.747  -53.701   54.611
   0.000    0.000  -52.208   50.828  -52.366   50.689  -52.914   53.658
   0.000    0.000  -52.366   50.689  -52.914   53.658  -52.367   52.791
   0.000    0.000  -59.916   61.534  -52.121   52.471  -52.208   50.828
   0.000    0.000  -52.208   50.828  -52.366   50.689  -53.701   54.611
   0.000    0.000  -52.366   50.689  -53.651   54.383  -52.914   53.658
   0.000    0.000  -59.916   61.534  -52.121   52.471  -52.367   52.791
   0.000    0.000  -52.208   50.828  -52.366   50.689  -52.914   53.658
   0.000    0.000  -52.366   50.689  -52.914   53.658  -53.701   54.611
   0.000    0.000  -59.916   61.534  -52.121   52.471  -52.958   53.886
   0.000    0.000  -52.208   50.828  -52.366   50.689  -52.050   50.965
   0.000    0.000  -52.366   50.689  -52.914   53.658  -52.914   53.658
   0.000    0.000  -59.916   61.534  -52.121   52.471  -53.218   54.204
   0.000    0.000  -52.208   50.828  -52.366   50.689  -53.172   53.976
   0.000    0.000  -52.366   50.689  -53.701   54.611  -52.050   50.965
   0.000    0.000  -59.739   61.683  -52.326   52.563  -52.366   50.689
   0.000    0.000  -52.208   50.828  -52.914   53.658  -53.172   53.976
   0.000    0.000  -52.366   50.689  -53.651   54.383  -52.958   53.886
   0.000    0.000  -59.739   61.683  -52.161   52.699  -52.050   50.965
   0.000    0.000  -52.208   50.828  -52.914   53.658  -52.367   52.791
   0.000    0.000  -53.218   54.204  -53.701   54.611  -53.434   54.294
   0.000    0.000  -59.739   61.683  -52.367   52.791  -53.172   53.976
   0.000    0.000  -52.208   50.828  -52.958   53.886  -52.050   50.965
   0.000    0.000  -53.651   54.383  -53.701   54.611  -52.914   53.658
   0.000    0.000  -59.739   61.683  -52.914   53.658  -53.651   54.383
   0.000    0.000  -52.367   52.791  -52.208   50.828  -53.172   53.976
   0.000    0.000  -53.483   54.522  -53.701   54.611  -52.050   50.965
   0.000    0.000  -60.021   61.758  -52.914   53.658  -53.483   54.522
   0.000    0.000  -52.367   52.791  -52.208   50.828  -53.483   54.522
   0.000    0.000  -53.651   54.383  -53.218   54.204  -53.172   53.976
   0.000    0.000  -60.021   61.758  -52.914   53.658  -51.890   51.102
   0.000    0.000  -52.367   52.791  -52.208   50.828  -53.483   54.522
   0.000    0.000  -52.208   50.828  -53.172   53.976  -53.483   54.522
   0.000    0.000  -60.021   61.758  -52.408   53.019  -53.172   53.976
   0.000    0.000  -52.367   52.791  -52.208   50.828  -51.890   51.102
   0.000    0.000  -52.208   50.828  -53.172   53.976  -53.651   54.383
   0.000    0.000  -59.844   61.907  -52.914   53.658  -53.701   54.611
   0.000    0.000  -52.367   52.791  -52.366   50.689  -53.172   53.976
   0.000    0.000  -52.208   50.828  -53.218   54.204  -51.890   51.102
   0.000    0.000  -59.844   61.907  -52.914   53.658  -53.218   54.204
   0.000    0.000  -52.367   52.791  -52.366   50.689  -53.701   54.611
   0.000    0.000  -52.208   50.828  -53.483   54.522  -53.172   53.976
   0.000    0.000  -59.844   61.907  -52.914   53.658  -51.890   51.102
   0.000    0.000  -52.367   52.791  -52.914   53.658  -53.172   53.976
   0.000    0.000  -52.366   50.689  -53.701   54.611  -53.701   54.611
   0.000    0.000  -59.844   61.907  -52.914   53.658  -53.172   53.976
   0.000    0.000  -52.366   50.689  -53.218   54.204  -51.890   51.102
   0.000    0.000  -52.208   50.828  -53.701   54.611  -53.172   53.976
   0.000    0.000  -59.844   61.907  -52.914   53.658  -53.701   54.611
   0.000    0.000  -52.367   52.791  -53.434   54.294  -53.172   53.976
   0.000    0.000  -52.366   50.689  -53.701   54.611  -51.890   51.102
   0.000    0.000  -59.844   61.907  -52.914   53.658  -53.172   53.976
   0.000    0.000  -52.366   50.689  -53.172   53.976  -53.701   54.611
   0.000    0.000  -52.366   50.689  -53.701   54.611  -53.172   53.976
   0.000    0.000  -59.844   61.907  -52.914   53.658  -51.890   51.102
   0.000    0.000  -52.366   50.689  -52.208   50.828  -53.434   54.294
   0.000    0.000  -52.366   50.689  -53.701   54.611  -53.701   54.611
   0.000    0.000  -59.844   61.907  -52.914   53.658  -53.172   53.976
   0.000    0.000  -52.366   50.689  -52.208   50.828  -52.050   50.965
   0.000    0.000  -53.701   54.611  -53.701   54.611  -53.651   54.383
   0.000    0.000  -59.844   61.907  -52.958   53.886  -53.701   54.611
   0.000    0.000  -52.366   50.689  -52.914   53.658  -53.172   53.976
   0.000    0.000  -53.483   54.522  -53.701   54.611  -52.050   50.965
   0.000    0.000  -59.665   62.055  -53.172   53.976  -53.483   54.522
   0.000    0.000  -52.366   50.689  -52.914   53.658  -53.701   54.611
   0.000    0.000  -53.483   54.522  -53.218   54.204  -53.172   53.976
   0.000    0.000  -59.950   62.130  -53.172   53.976  -52.050   50.965
   0.000    0.000  -52.366   50.689  -52.366   50.689  -53.483   54.522
   0.000    0.000  -52.208   50.828  -53.172   53.976  -53.483   54.522
   0.000    0.000  -59.950   62.130  -53.218   54.204  -53.172   53.976
   0.000    0.000  -52.366   50.689  -52.367   52.791  -52.050   50.965
   0.000    0.000  -52.914   53.658  -53.434   54.294  -53.483   54.522
   0.000    0.000  -59.950   62.130  -53.265   54.433  -53.701   54.611
   0.000    0.000  -52.366   50.689  -52.914   53.658  -53.172   53.976
   0.000    0.000  -52.914   53.658  -53.651   54.383  -52.050   50.965
   0.000    0.000  -59.950   62.130  -53.483   54.522  -53.651   54.383
   0.000    0.000  -52.366   50.689  -53.483   54.522  -53.701   54.611
   0.000    0.000  -52.914   53.658  -53.483   54.522  -53.172   53.976
   0.000    0.000  -59.950   62.130  -53.701   54.611  -52.050   50.965
   0.000    0.000  -52.366   50.689  -53.483   54.522  -53.218   54.204
   0.000    0.000  -53.651   54.383  -53.483   54.522  -53.701   54.611
   0.000    0.000  -59.950   62.130  -53.751   54.839  -53.172   53.976
   0.000    0.000  -52.366   50.689  -53.651   54.383  -52.050   50.965
   0.000    0.000  -52.914   53.658  -53.701   54.611  -53.172   53.976
   0.000    0.000  -59.950   62.130  -53.971   54.928  -53.701   54.611
   0.000    0.000  -52.366   50.689  -53.218   54.204  -53.172   53.976
   0.000    0.000  -52.914   53.658  -53.701   54.611  -52.208   50.828
   0.000    0.000  -59.950   62.130  -53.971   54.928  -53.172   53.976
   0.000    0.000  -52.366   50.689  -53.172   53.976  -53.701   54.611
   0.000    0.000  -53.701   54.611  -53.701   54.611  -53.172   53.976
   0.000    0.000  -59.950   62.130  -54.193   55.015  -52.208   50.828
   0.000    0.000  -52.914   53.658  -53.172   53.976  -53.218   54.204
   0.000    0.000  -53.651   54.383  -53.701   54.611  -53.701   54.611
   0.000    0.000  -59.950   62.130  -54.415   55.102  -53.172   53.976
   0.000    0.000  -52.914   53.658  -53.172   53.976  -52.958   53.886
   0.000    0.000  -53.701   54.611  -53.701   54.611  -53.651   54.383
   0.000    0.000  -59.950   62.130  -54.638   55.189  -53.701   54.611
   0.000    0.000  -52.958   53.886  -53.434   54.294  -53.172   53.976
   0.000    0.000  -53.701   54.611  -53.701   54.611  -53.172   53.976
   0.000    0.000  -59.950   62.130  -54.863   55.275  -53.651   54.383
   0.000    0.000  -52.208   50.828  -53.651   54.383  -53.701   54.611
   0.000    0.000  -53.701   54.611  -53.701   54.611  -53.172   53.976
   0.000    0.000  -59.771   62.278  -55.088   55.360  -53.172   53.976
   0.000    0.000  -52.208   50.828  -53.483   54.522  -53.483   54.522
   0.000    0.000  -53.218   54.204  -53.701   54.611  -53.701   54.611
   0.000    0.000  -59.771   62.278  -55.314   55.445  -53.172   53.976
   0.000    0.000  -52.208   50.828  -53.483   54.522  -53.172   53.976
   0.000    0.000  -53.172   53.976  -53.483   54.522  -53.701   54.611
   0.000    0.000  -59.771   62.278  -55.147   55.588  -53.701   54.611
   0.000    0.000  -52.208   50.828  -53.483   54.522  -53.172   53.976
   0.000    0.000  -53.172   53.976  -53.701   54.611  -53.172   53.976
   0.000    0.000  -60.059   62.353  -55.374   55.673  -53.701   54.611
   0.000    0.000  -52.366   50.689  -53.651   54.383  -53.701   54.611
   0.000    0.000  -53.218   54.204  -53.701   54.611  -53.172   53.976
   0.000    0.000  -60.059   62.353  -55.603   55.757  -53.172   53.976
   0.000    0.000  -52.366   50.689  -53.218   54.204  -53.701   54.611
   0.000    0.000  -53.483   54.522  -53.701   54.611  -53.701   54.611
   0.000    0.000  -60.059   62.353  -55.603   55.757  -53.172   53.976
   0.000    0.000  -52.914   53.658  -53.172   53.976  -53.172   53.976
   0.000    0.000  -53.701   54.611  -53.701   54.611  -53.701   54.611
   0.000    0.000  -60.059   62.353  -55.832   55.841  -53.701   54.611
   0.000    0.000  -53.218   54.204  -53.172   53.976  -53.172   53.976
   0.000    0.000  -53.701   54.611  -53.701   54.611  -53.172   53.976
   0.000    0.000  -60.059   62.353  -55.832   55.841  -53.483   54.522
   0.000    0.000  -53.434   54.294  -53.218   54.204  -53.701   54.611
   0.000    0.000  -53.701   54.611  -53.701   54.611  -53.172   53.976
   0.000    0.000  -60.059   62.353  -56.063   55.924  -53.172   53.976
   0.000    0.000  -53.172   53.976  -53.651   54.383  -53.483   54.522
   0.000    0.000  -53.701   54.611  -53.701   54.611  -53.701   54.611
   0.000    0.000  -60.059   62.353  -56.063   55.924  -53.172   53.976
   0.000    0.000  -52.208   50.828  -53.651   54.383  -53.172   53.976
   0.000    0.000  -53.701   54.611  -53.701   54.611  -53.483   54.522
   0.000    0.000  -60.059   62.353  -56.294   56.006  -53.701   54.611
   0.000    0.000  -52.208   50.828  -53.483   54.522  -53.172   53.976
   0.000    0.000  -53.701   54.611  -53.701   54.611  -53.172   53.976
   0.000    0.000  -60.059   62.353  -56.294   56.006  -53.483   54.522
   0.000    0.000  -52.914   53.658  -53.701   54.611  -53.701   54.611
   0.000    0.000  -53.701   54.611  -53.701   54.611  -53.172   53.976
   0.000    0.000  -60.059   62.353  -56.128   56.152  -53.172   53.976
   0.000    0.000  -52.914   53.658  -53.701   54.611  -53.701   54.611
   0.000    0.000  -53.218   54.204  -53.701   54.611  -53.701   54.611
   0.000    0.000  -60.059   62.353  -56.361   56.234  -53.172   53.976
   0.000    0.000  -52.366   50.689  -53.701   54.611  -53.172   53.976
   0.000    0.000  -53.172   53.976  -53.701   54.611  -53.701   54.611
   0.000    0.000  -59.879   62.501  -56.361   56.234  -53.701   54.611
   0.000    0.000  -52.367   52.791  -53.701   54.611  -53.172   53.976
   0.000    0.000  -53.434   54.294  -53.701   54.611  -53.172   53.976
   0.000    0.000  -59.879   62.501  -56.361   56.234  -53.701   54.611
   0.000    0.000  -52.914   53.658  -53.483   54.522  -53.701   54.611
   0.000    0.000  -53.651   54.383  -53.701   54.611  -53.172   53.976
   0.000    0.000  -59.879   62.501  -56.361   56.234  -52.914   53.658
   0.000    0.000  -53.483   54.522  -53.483   54.522  -53.701   54.611
   0.000    0.000  -53.483   54.522  -53.701   54.611  -53.701   54.611
   0.000    0.000  -59.879   62.501  -56.595   56.316  -53.172   53.976
   0.000    0.000  -53.483   54.522  -53.483   54.522  -52.914   53.658
   0.000    0.000  -53.483   54.522  -53.701   54.611  -53.483   54.522
   0.000    0.000  -59.879   62.501  -56.429   56.462  -53.701   54.611
   0.000    0.000  -53.651   54.383  -53.483   54.522  -52.958   53.886
   0.000    0.000  -53.701   54.611  -53.701   54.611  -53.126   53.747
   0.000    0.000  -59.879   62.501  -56.429   56.462  -53.434   54.294
   0.000    0.000  -53.218   54.204  -53.701   54.611  -53.701   54.611
   0.000    0.000  -53.701   54.611  -53.701   54.611  -52.958   53.886
   0.000    0.000  -60.168   62.576  -56.664   56.544  -52.958   53.886
   0.000    0.000  -53.172   53.976  -53.701   54.611  -53.434   54.294
   0.000    0.000  -53.701   54.611  -53.701   54.611  -53.701   54.611
   0.000    0.000  -60.168   62.576  -56.664   56.544  -52.958   53.886
   0.000    0.000  -53.172   53.976  -53.701   54.611  -52.958   53.886
   0.000    0.000  -53.701   54.611  -53.701   54.611  -53.434   54.294
   0.000    0.000  -60.168   62.576  -56.735   56.771  -53.701   54.611
   0.000    0.000  -53.172   53.976  -53.701   54.611  -52.958   53.886
   0.000    0.000  -53.701   54.611  -53.701   54.611  -53.126   53.747
   0.000    0.000  -60.168   62.576  -56.735   56.771  -53.434   54.294
   0.000    0.000  -53.434   54.294  -53.483   54.522  -53.701   54.611
   0.000    0.000  -53.701   54.611  -53.701   54.611  -52.958   53.886
   0.000    0.000  -60.168   62.576  -56.973   56.853  -52.958   53.886
   0.000    0.000  -53.651   54.383  -53.434   54.294  -53.434   54.294
   0.000    0.000  -53.701   54.611  -53.701   54.611  -53.701   54.611
   0.000    0.000  -60.168   62.576  -56.973   56.853  -52.958   53.886
   0.000    0.000  -53.483   54.522  -53.434   54.294  -52.958   53.886
   0.000    0.000  -53.701   54.611  -53.701   54.611  -53.651   54.383
   0.000    0.000  -60.168   62.576  -57.045   57.080  -53.701   54.611
   0.000    0.000  -53.483   54.522  -53.434   54.294  -52.958   53.886
   0.000    0.000  -53.483   54.522  -53.701   54.611  -52.914   53.658
   0.000    0.000  -59.988   62.724  -57.045   57.080  -53.651   54.383
   0.000    0.000  -53.483   54.522  -53.434   54.294  -53.701   54.611
   0.000    0.000  -53.701   54.611  -53.701   54.611  -52.958   53.886
   0.000    0.000  -59.988   62.724  -57.286   57.160  -53.126   53.747
   0.000    0.000  -53.651   54.383  -53.434   54.294  -53.483   54.522
   0.000    0.000  -53.701   54.611  -53.701   54.611  -53.483   54.522
   0.000    0.000  -59.988   62.724  -57.119   57.307  -52.958   53.886
   0.000    0.000  -53.218   54.204  -53.651   54.383  -52.958   53.886
   0.000    0.000  -53.701   54.611  -53.701   54.611  -53.483   54.522
   0.000    0.000  -59.988   62.724  -57.361   57.388  -53.701   54.611
   0.000    0.000  -53.172   53.976  -53.651   54.383  -52.958   53.886
   0.000    0.000  -53.701   54.611  -53.701   54.611  -53.126   53.747
   0.000    0.000  -59.988   62.724  -57.361   57.388  -53.701   54.611
   0.000    0.000  -53.172   53.976  -53.483   54.522  -53.483   54.522
   0.000    0.000  -53.701   54.611  -53.483   54.522  -53.126   53.747
   0.000    0.000  -59.988   62.724  -57.604   57.467  -52.121   52.471
   0.000    0.000  -53.218   54.204  -53.483   54.522  -53.701   54.611
   0.000    0.000  -53.701   54.611  -53.701   54.611  -53.701   54.611
   0.000    0.000  -59.988   62.724  -57.437   57.615  -52.958   53.886
   0.000    0.000  -53.651   54.383  -53.701   54.611  -52.121   52.471
   0.000    0.000  -53.701   54.611  -53.483   54.522  -53.483   54.522
   0.000    0.000  -59.988   62.724  -57.437   57.615  -53.701   54.611
   0.000    0.000  -53.651   54.383  -53.701   54.611  -53.172   53.976
   0.000    0.000  -53.701   54.611  -53.701   54.611  -52.121   52.471
   0.000    0.000  -59.988   62.724  -57.682   57.694  -53.483   54.522
   0.000    0.000  -53.483   54.522  -53.483   54.522  -53.701   54.611
   0.000    0.000  -53.701   54.611  -53.701   54.611  -53.172   53.976
   0.000    0.000  -59.988   62.724  -57.682   57.694  -52.121   52.471
   0.000    0.000  -53.701   54.611  -53.483   54.522  -53.483   54.522
   0.000    0.000  -53.701   54.611  -53.701   54.611  -53.701   54.611
   0.000    0.000  -59.988   62.724  -57.761   57.921  -53.218   54.204
   0.000    0.000  -53.701   54.611  -53.483   54.522  -52.326   52.563
   0.000    0.000  -53.701   54.611  -53.701   54.611  -53.483   54.522
   0.000    0.000  -60.098   62.947  -57.761   57.921  -53.651   54.383
   0.000    0.000  -53.701   54.611  -53.483   54.522  -53.218   54.204
   0.000    0.000  -53.701   54.611  -53.651   54.383  -52.161   52.699
   0.000    0.000  -60.098   62.947  -57.761   57.921  -53.483   54.522
   0.000    0.000  -53.701   54.611  -53.483   54.522  -53.434   54.294
   0.000    0.000  -53.701   54.611  -53.434   54.294  -52.914   53.658
   0.000    0.000  -60.098   62.947  -58.008   58.000  -52.367   52.791
   0.000    0.000  -53.483   54.522  -53.483   54.522  -53.483   54.522
   0.000    0.000  -53.701   54.611  -53.218   54.204  -53.218   54.204
   0.000    0.000  -60.098   62.947  -57.840   58.148  -52.574   52.882
   0.000    0.000  -53.483   54.522  -53.483   54.522  -52.914   53.658
   0.000    0.000  -53.701   54.611  -53.218   54.204  -53.483   54.522
   0.000    0.000  -60.098   62.947  -57.840   58.148  -53.218   54.204
   0.000    0.000  -53.483   54.522  -53.651   54.383  -52.574   52.882
   0.000    0.000  -53.701   54.611  -53.434   54.294  -52.914   53.658
   0.000    0.000  -60.098   62.947  -58.090   58.227  -53.651   54.383
   0.000    0.000  -53.483   54.522  -53.651   54.383  -53.434   54.294
   0.000    0.000  -53.701   54.611  -53.434   54.294  -52.574   52.882
   0.000    0.000  -60.098   62.947  -58.090   58.227  -52.914   53.658
   0.000    0.000  -53.701   54.611  -53.651   54.383  -53.651   54.383
   0.000    0.000  -53.701   54.611  -53.434   54.294  -53.434   54.294
   0.000    0.000  -60.098   62.947  -57.921   58.375  -52.574   52.882
   0.000    0.000  -53.701   54.611  -53.651   54.383  -52.408   53.019
   0.000    0.000  -53.701   54.611  -53.434   54.294  -53.651   54.383
   0.000    0.000  -60.098   62.947  -58.172   58.453  -53.434   54.294
   0.000    0.000  -53.701   54.611  -53.651   54.383  -52.574   52.882
   0.000    0.000  -53.701   54.611  -53.218   54.204  -52.914   53.658
   0.000    0.000  -59.915   63.095  -58.172   58.453  -53.651   54.383
   0.000    0.000  -53.701   54.611  -53.434   54.294  -53.434   54.294
   0.000    0.000  -53.701   54.611  -53.218   54.204  -52.914   53.658
   0.000    0.000  -59.915   63.095  -58.172   58.453  -52.914   53.658
   0.000    0.000  -53.483   54.522  -53.434   54.294  -53.651   54.383
   0.000    0.000  -53.701   54.611  -53.218   54.204  -53.218   54.204
   0.000    0.000  -59.915   63.095  -58.425   58.531  -52.914   53.658
   0.000    0.000  -53.434   54.294  -53.434   54.294  -52.914   53.658
   0.000    0.000  -53.701   54.611  -53.218   54.204  -53.434   54.294
   0.000    0.000  -59.915   63.095  -58.256   58.680  -53.218   54.204
   0.000    0.000  -53.434   54.294  -53.434   54.294  -52.914   53.658
   0.000    0.000  -53.701   54.611  -53.172   53.976  -52.914   53.658
   0.000    0.000  -59.915   63.095  -58.256   58.680  -53.434   54.294
   0.000    0.000  -53.434   54.294  -53.651   54.383  -53.218   54.204
   0.000    0.000  -53.701   54.611  -53.172   53.976  -52.914   53.658
   0.000    0.000  -59.915   63.095  -58.510   58.758  -52.914   53.658
   0.000    0.000  -53.434   54.294  -53.651   54.383  -53.434   54.294
   0.000    0.000  -53.701   54.611  -53.172   53.976  -53.218   54.204
   0.000    0.000  -59.915   63.095  -58.510   58.758  -53.126   53.747
   0.000    0.000  -53.434   54.294  -53.434   54.294  -52.914   53.658
   0.000    0.000  -53.701   54.611  -53.387   54.065  -53.434   54.294
   0.000    0.000  -59.915   63.095  -58.341   58.906  -53.172   53.976
   0.000    0.000  -53.651   54.383  -53.651   54.383  -52.958   53.886
   0.000    0.000  -53.701   54.611  -53.387   54.065  -52.914   53.658
   0.000    0.000  -59.730   63.242  -58.597   58.984  -53.651   54.383
   0.000    0.000  -53.651   54.383  -53.651   54.383  -53.172   53.976
   0.000    0.000  -53.701   54.611  -53.172   53.976  -52.958   53.886
   0.000    0.000  -59.730   63.242  -58.597   58.984  -52.914   53.658
   0.000    0.000  -53.483   54.522  -53.651   54.383  -53.651   54.383
   0.000    0.000  -53.483   54.522  -53.387   54.065  -53.172   53.976
   0.000    0.000  -59.730   63.242  -58.597   58.984  -53.126   53.747
   0.000    0.000  -53.483   54.522  -53.651   54.383  -52.958   53.886
   0.000    0.000  -53.701   54.611  -53.172   53.976  -53.434   54.294
   0.000    0.000  -60.027   63.317  -58.854   59.061  -53.387   54.065
   0.000    0.000  -53.701   54.611  -53.434   54.294  -52.914   53.658
   0.000    0.000  -53.483   54.522  -52.574   52.882  -53.172   53.976
   0.000    0.000  -60.027   63.317  -58.685   59.210  -53.651   54.383
   0.000    0.000  -53.701   54.611  -53.434   54.294  -53.387   54.065
   0.000    0.000  -53.701   54.611  -52.574   52.882  -52.914   53.658
   0.000    0.000  -60.027   63.317  -58.685   59.210  -53.172   53.976
   0.000    0.000  -53.483   54.522  -53.434   54.294  -53.651   54.383
   0.000    0.000  -53.701   54.611  -52.914   53.658  -53.172   53.976
   0.000    0.000  -60.027   63.317  -58.944   59.287  -52.914   53.658
   0.000    0.000  -53.483   54.522  -53.434   54.294  -53.218   54.204
   0.000    0.000  -53.701   54.611  -52.914   53.658  -53.651   54.383
   0.000    0.000  -60.027   63.317  -58.944   59.287  -53.387   54.065
   0.000    0.000  -53.483   54.522  -53.434   54.294  -53.172   53.976
   0.000    0.000  -53.701   54.611  -53.387   54.065  -53.265   54.433
   0.000    0.000  -59.842   63.464  -58.774   59.435  -53.651   54.383
   0.000    0.000  -53.483   54.522  -53.434   54.294  -53.172   53.976
   0.000    0.000  -53.651   54.383  -53.218   54.204  -53.172   53.976
   0.000    0.000  -59.842   63.464  -58.774   59.435  -53.483   54.522
   0.000    0.000  -53.483   54.522  -53.434   54.294  -53.434   54.294
   0.000    0.000  -53.434   54.294  -53.434   54.294  -52.574   52.882
   0.000    0.000  -59.842   63.464  -59.035   59.512  -53.172   53.976
   0.000    0.000  -53.483   54.522  -53.218   54.204  -53.701   54.611
   0.000    0.000  -53.218   54.204  -53.701   54.611  -53.434   54.294
   0.000    0.000  -59.842   63.464  -59.035   59.512  -52.574   52.882
   0.000    0.000  -53.483   54.522  -53.218   54.204  -53.172   53.976
   0.000    0.000  -53.218   54.204  -53.701   54.611  -53.751   54.839
   0.000    0.000  -59.842   63.464  -58.864   59.661  -53.434   54.294
   0.000    0.000  -53.651   54.383  -53.218   54.204  -52.914   53.658
   0.000    0.000  -53.434   54.294  -53.701   54.611  -53.172   53.976
   0.000    0.000  -59.842   63.464  -59.127   59.738  -53.971   54.928
   0.000    0.000  -53.651   54.383  -53.218   54.204  -53.434   54.294
   0.000    0.000  -53.434   54.294  -53.701   54.611  -52.914   53.658
   0.000    0.000  -59.842   63.464  -59.127   59.738  -53.172   53.976
   0.000    0.000  -53.651   54.383  -53.218   54.204  -53.971   54.928
[truncated: 168,697 more chars]
