# Supplementary material for: Timing of iceberg scours and massive ice-rafting events in the subtropical North Atlantic
Source: Nat Commun. 2021 Jun 16;12:3668. doi: 10.1038/s41467-021-23924-0 (PMC8208987; doi:10.1038/s41467-021-23924-0)
Supplement: Supplementary file 7 — Dataset5 [file 41467_2021_23924_MOESM7_ESM.zip › fig8d_SST_timeseries.txt]

* Timing of iceberg scours and massive ice-rafting events
       in the subtropical North Atlantic *

      -  Alan Condron & Jenna Hill  -

 This file contains the sea surface temperature (deg C) time series data from
 Florida Strait shown in Fig 8d. Note that 'time' is 
 quarter monthly (i.e. 4 files per month) and the dataset is
 3 years (36 months) in length.
 
 For assistance, please contact Dr. Alan Condron: acondron@whoi.edu.

   Time    Control   2.5Sv    5Sv
   -----   -------  ------   ------
   0.250   20.839   20.839   20.839
   0.500   21.081   21.081   21.078
   0.750   21.017   21.019   21.022
   1.000   20.491   20.498   20.507
   1.250   20.275   20.285   20.294
   1.500   20.597   20.610   20.613
   1.750   20.490   20.496   20.511
   2.000   20.585   20.610   20.631
   2.250   20.466   20.502   20.539
   2.500   20.102   20.142   20.340
   2.750   19.832   19.857   20.212
   3.000   20.189   20.186   19.203
   3.250   20.217   20.306    4.544
   3.500   20.795   20.921    4.667
   3.750   21.478   21.531    5.679
   4.000   21.389   21.503    7.182
   4.250   21.597   21.851    7.202
   4.500   21.738   22.017    8.544
   4.750   21.785   22.061    9.425
   5.000   21.940   22.021   11.309
   5.250   21.287   21.650   12.919
   5.500   21.629   21.982   12.890
   5.750   21.992   22.264   13.770
   6.000   22.170   22.685   14.225
   6.250   22.172   22.671   15.366
   6.500   22.292   22.820   15.166
   6.750   21.994   22.871   14.968
   7.000   21.849   23.037   15.374
   7.250   22.465   23.058   13.925
   7.500   22.656   22.088   14.029
   7.750   22.839   22.563   14.759
   8.000   22.526   22.720   14.477
   8.250   22.453   22.998   12.739
   8.500   22.459   22.838   10.569
   8.750   22.509   22.941   10.187
   9.000   22.527   17.574   10.686
   9.250   22.194   15.290   11.414
   9.500   21.967   13.898   10.706
   9.750   21.668   13.744    9.225
  10.000   21.669   13.022    8.412
  10.250   21.424   12.731    7.520
  10.500   21.160   12.528    6.740
  10.750   20.915   10.680    5.017
  11.000   20.847    9.006    3.284
  11.250   20.693    8.765    3.102
  11.500   20.873    8.268    3.385
  11.750   21.167    7.440    3.227
  12.000   21.175    7.875    2.983
  12.250   20.923    8.234    2.552
  12.500   20.620    7.281    2.842
  12.750   20.827    6.804    3.377
  13.000   20.577    6.832    4.093
  13.250   21.156    7.967    5.384
  13.500   20.548   11.100    6.498
  13.750   19.936   19.767    7.900
  14.000   19.679   19.752   12.519
  14.250   20.180   20.029   20.462
  14.500   19.524   21.248   21.135
  14.750   20.794   21.697   20.964
  15.000   21.156   21.783   20.989
  15.250   20.952   21.260   21.070
  15.500   20.958   21.144   21.288
  15.750   21.090   20.962   21.380
  16.000   21.366   20.979   21.419
  16.250   21.472   21.186   21.559
  16.500   21.259   21.190   21.693
  16.750   21.882   21.096   21.922
  17.000   21.507   21.372   22.232
  17.250   21.760   21.747   22.451
  17.500   21.867   21.715   22.181
  17.750   22.138   21.956   21.960
  18.000   22.560   22.155   21.743
  18.250   22.307   22.323   21.959
  18.500   22.179   22.381   21.942
  18.750   22.038   22.527   22.349
  19.000   22.081   22.879   22.563
  19.250   22.596   22.882   22.623
  19.500   22.789   22.653   22.677
  19.750   22.731   22.796   22.918
  20.000   22.566   22.521   22.102
  20.250   22.537   22.100   22.542
  20.500   22.480   22.059   22.505
  20.750   22.648   22.500   22.308
  21.000   22.253   22.811   22.045
  21.250   21.820   22.472   22.256
  21.500   21.832   22.076   21.978
  21.750   21.393   21.854   22.019
  22.000   21.015   21.433   21.460
  22.250   20.966   21.299   20.952
  22.500   21.155   21.027   20.800
  22.750   21.217   20.703   20.782
  23.000   21.254   20.635   20.887
  23.250   21.214   20.526   21.190
  23.500   21.117   20.509   21.260
  23.750   21.295   20.052   21.188
  24.000   20.967   20.209   21.051
  24.250   20.761   19.728   20.720
  24.500   20.427   19.716   20.906
  24.750   19.944   19.500   20.804
  25.000   19.983   19.435   20.679
  25.250   19.977   20.721   20.547
  25.500   19.895   20.807   20.409
  25.750   20.237   20.419   20.724
  26.000   20.435   20.244   21.272
  26.250   19.953   20.277   20.771
  26.500   20.226   20.233   20.404
  26.750   20.802   21.227   19.885
  27.000   21.182   21.263   20.716
  27.250   21.167   21.335   20.867
  27.500   21.156   21.284   21.283
  27.750   20.756   21.222   21.438
  28.000   21.095   21.358   21.399
  28.250   21.207   21.527   21.749
  28.500   21.276   21.367   21.961
  28.750   21.560   21.583   21.816
  29.000   21.205   21.555   21.955
  29.250   21.461   21.987   22.083
  29.500   21.613   22.118   21.990
  29.750   21.818   21.918   21.582
  30.000   22.372   22.139   22.410
  30.250   22.383   22.516   22.544
  30.500   22.372   22.667   22.450
  30.750   21.895   22.940   22.785
  31.000   22.358   22.941   22.859
  31.250   22.306   23.003   22.633
  31.500   22.450   23.155   22.747
  31.750   22.584   22.639   22.661
  32.000   22.661   22.525   22.797
  32.250   22.488   22.207   23.145
  32.500   22.393   22.530   23.115
  32.750   22.288   22.546   23.033
  33.000   22.153   22.408   23.016
  33.250   21.982   22.067   22.900
  33.500   21.984   21.704   22.589
  33.750   21.848   21.825   22.298
  34.000   21.724   22.051   22.117
  34.250   21.504   21.952   21.974
  34.500   21.349   21.473   21.768
  34.750   21.026   21.082   21.787
  35.000   20.619   20.501   21.434
  35.250   20.786   20.696   20.913
  35.500   21.226   20.200   20.413
  35.750   21.148   19.839   20.743
  36.000   20.578   20.012   21.226
