# Supplementary material for: Timing of iceberg scours and massive ice-rafting events in the subtropical North Atlantic
Source: Nat Commun. 2021 Jun 16;12:3668. doi: 10.1038/s41467-021-23924-0 (PMC8208987; doi:10.1038/s41467-021-23924-0)
Supplement: Supplementary file 8 — Dataset6 [file 41467_2021_23924_MOESM8_ESM.zip]

Archive with 1 entries (1 files):
- fig9_iceberg_scour_data.txt
