# Supplementary material for: Timing of iceberg scours and massive ice-rafting events in the subtropical North Atlantic
Source: Nat Commun. 2021 Jun 16;12:3668. doi: 10.1038/s41467-021-23924-0 (PMC8208987; doi:10.1038/s41467-021-23924-0)
Supplement: Supplementary file 8 — Dataset6 [file 41467_2021_23924_MOESM8_ESM.zip › fig9_iceberg_scour_data.txt]

 * Timing of iceberg scours and massive ice-rafting events
       in the subtropical North Atlantic *

      -  Alan Condron & Jenna Hill  -

 This file contains the latitude (deg. north) and depth (meters) of the 
 simulated iceberg scours (plow marks) show in Fig 9

 For assistance, please contact Dr. Alan Condron: acondron@whoi.edu.

   Lat.   Depth(m)
  ------  -------
  33.063  148.935
  33.561  156.106
  32.737  143.309
  32.560  143.590
  32.737  143.209
  32.560  143.492
  32.737  143.116
  32.560  143.399
  32.207  143.696
  32.737  143.023
  32.560  143.306
  32.737  142.928
  32.560  143.212
  32.383  144.785
  31.489  143.104
  31.853  142.397
  31.853  142.309
  31.853  142.223
  32.030  142.842
  31.853  142.138
  32.030  142.752
  31.853  142.053
  32.030  142.664
  32.030  142.577
  32.030  142.490
  32.030  142.402
  32.030  142.313
  32.030  142.223
  30.394  142.132
  32.030  142.133
  30.394  142.042
  32.030  142.041
  32.456  181.862
  32.603  255.714
  32.603  254.494
  33.225  143.004
  33.063  142.942
  32.900  142.820
  24.849  143.983
  24.856  143.806
  24.856  143.641
  25.836  163.362
